# Supplementary material for: DOVIS: an implementation for high-throughput virtual screening using AutoDock
Source: BMC Bioinformatics. 2008 Feb 27;9:126. doi: 10.1186/1471-2105-9-126 (PMC2267697; doi:10.1186/1471-2105-9-126)
Supplement: Additional file 2 — DOVIS_alpha_Release.tar.gz. This file contains the DOVIS package (DOVIS_alpha), release note and user manual. [file 1471-2105-9-126-S2.GZ]

Archive with 329 entries (291 files):
- DOVIS_alpha_Release
- DOVIS_alpha_Release/example
- DOVIS_alpha_Release/example/1kim_protein.pdb
- DOVIS_alpha_Release/example/TestRun.conf
- DOVIS_alpha_Release/example/ligs
- DOVIS_alpha_Release/example/ligs/TK_9ligs.sd
- DOVIS_alpha_Release/example/ligs/TK_9ligs.mol2
- DOVIS_alpha_Release/example/TestRun
- DOVIS_alpha_Release/example/TestRun/DLG
- DOVIS_alpha_Release/example/TestRun/DLG/2
- DOVIS_alpha_Release/example/TestRun/DLG/2/DLG_2.tar
- DOVIS_alpha_Release/example/TestRun/DLG/2/1kim_lig_6.dlg.gz
- DOVIS_alpha_Release/example/TestRun/DLG/2/hmtt_lig_8.dlg.gz
- DOVIS_alpha_Release/example/TestRun/DLG/2/hpt_lig_9.dlg.gz
- DOVIS_alpha_Release/example/TestRun/DLG/1
- DOVIS_alpha_Release/example/TestRun/DLG/1/DLG_1.tar
- DOVIS_alpha_Release/example/TestRun/MYHASH
- DOVIS_alpha_Release/example/TestRun/MYHASH/MyTestHash2
- DOVIS_alpha_Release/example/TestRun/MYHASH/MyTestHash1
- DOVIS_alpha_Release/example/TestRun/RUNTIME
- DOVIS_alpha_Release/example/TestRun/RUNTIME/runtime-2
- DOVIS_alpha_Release/example/TestRun/RUNTIME/runtime-1
- DOVIS_alpha_Release/example/TestRun/BOOKKEEP
- DOVIS_alpha_Release/example/TestRun/BOOKKEEP/book-keeping-1
- DOVIS_alpha_Release/example/TestRun/BOOKKEEP/book-keeping-2
- DOVIS_alpha_Release/example/TestRun/FORTRACK
- DOVIS_alpha_Release/example/TestRun/FORTRACK/For-Track-1
- DOVIS_alpha_Release/example/TestRun/FORTRACK/For-Track-2
- DOVIS_alpha_Release/example/TestRun/HOSTNAMES
- DOVIS_alpha_Release/example/TestRun/HOSTNAMES/hostname-2
- DOVIS_alpha_Release/example/TestRun/HOSTNAMES/hostname-1
- DOVIS_alpha_Release/example/TestRun/HOSTNAMES/hostname1-2
- DOVIS_alpha_Release/example/TestRun/HOSTNAMES/hostname1-1
- DOVIS_alpha_Release/example/TestRun/ENERGYLIST
- DOVIS_alpha_Release/example/TestRun/ENERGYLIST/lowest-energy-2
- DOVIS_alpha_Release/example/TestRun/ENERGYLIST/lowest-energy-1
- DOVIS_alpha_Release/example/TestRun/RESTART
- DOVIS_alpha_Release/example/TestRun/1kim_protein.pdb
- DOVIS_alpha_Release/example/TestRun/1kim_protein.pdbqs
- DOVIS_alpha_Release/example/TestRun/1kim_protein.pdbq
- DOVIS_alpha_Release/example/TestRun/dock.info
- DOVIS_alpha_Release/example/TestRun/NEW_PDBQ
- DOVIS_alpha_Release/example/TestRun/NEW_PDBQ/2ki5_lig_7.pdbq
- DOVIS_alpha_Release/example/TestRun/NEW_PDBQ/hmtt_lig_8.pdbq
- DOVIS_alpha_Release/example/TestRun/NEW_PDBQ/hpt_lig_9.pdbq
- DOVIS_alpha_Release/example/TestRun/NEW_PDBQ/1ki2_lig_2.pdbq
- DOVIS_alpha_Release/example/TestRun/NEW_PDBQ/1ki3_lig_3.pdbq
- DOVIS_alpha_Release/example/TestRun/NEW_PDBQ/1kim_lig_6.pdbq
- DOVIS_alpha_Release/example/TestRun/NEW_PDBQ/1ki6_lig_4.pdbq
- DOVIS_alpha_Release/example/TestRun/NEW_PDBQ/1ki7_lig_5.pdbq
- DOVIS_alpha_Release/example/TestRun/NEW_PDBQ/1e2k_lig_1.pdbq
- DOVIS_alpha_Release/example/TestRun/CmpdIndex
- DOVIS_alpha_Release/example/TestRun/alltime
- DOVIS_alpha_Release/example/TestRun/FINAL_DLG
- DOVIS_alpha_Release/example/TestRun/FINAL_DLG/1ki7_lig_5.dlg.gz
- DOVIS_alpha_Release/example/TestRun/FINAL_DLG/2ki5_lig_7.dlg.gz
- DOVIS_alpha_Release/example/TestRun/FINAL_DLG/1e2k_lig_1.dlg.gz
- DOVIS_alpha_Release/example/TestRun/FINAL_DLG/1ki6_lig_4.dlg.gz
- DOVIS_alpha_Release/example/TestRun/FINAL_DLG/1ki2_lig_2.dlg.gz
- DOVIS_alpha_Release/example/TestRun/localtmp
- DOVIS_alpha_Release/example/TestRun/Final_Hit_List
- DOVIS_alpha_Release/example/TestRun/CONFORMATIONS
- DOVIS_alpha_Release/example/TestRun/CONFORMATIONS/1ki7_lig_5
- DOVIS_alpha_Release/example/TestRun/CONFORMATIONS/1ki7_lig_5/1ki7_lig_5_2.pdbq
- DOVIS_alpha_Release/example/TestRun/CONFORMATIONS/1ki7_lig_5/1ki7_lig_5_1.pdbq
- DOVIS_alpha_Release/example/TestRun/CONFORMATIONS/1ki7_lig_5/1ki7_lig_5_3.pdbq
- DOVIS_alpha_Release/example/TestRun/CONFORMATIONS/1ki7_lig_5_Conformations
- DOVIS_alpha_Release/example/TestRun/CONFORMATIONS/2ki5_lig_7
- DOVIS_alpha_Release/example/TestRun/CONFORMATIONS/2ki5_lig_7/2ki5_lig_7_3.pdbq
- DOVIS_alpha_Release/example/TestRun/CONFORMATIONS/2ki5_lig_7/2ki5_lig_7_2.pdbq
- DOVIS_alpha_Release/example/TestRun/CONFORMATIONS/2ki5_lig_7/2ki5_lig_7_1.pdbq
- DOVIS_alpha_Release/example/TestRun/CONFORMATIONS/2ki5_lig_7_Conformations
- DOVIS_alpha_Release/example/TestRun/CONFORMATIONS/1e2k_lig_1
- DOVIS_alpha_Release/example/TestRun/CONFORMATIONS/1e2k_lig_1/1e2k_lig_1_2.pdbq
- DOVIS_alpha_Release/example/TestRun/CONFORMATIONS/1e2k_lig_1/1e2k_lig_1_3.pdbq
- DOVIS_alpha_Release/example/TestRun/CONFORMATIONS/1e2k_lig_1/1e2k_lig_1_1.pdbq
- DOVIS_alpha_Release/example/TestRun/CONFORMATIONS/1e2k_lig_1_Conformations
- DOVIS_alpha_Release/example/TestRun/CONFORMATIONS/1ki6_lig_4
- DOVIS_alpha_Release/example/TestRun/CONFORMATIONS/1ki6_lig_4/1ki6_lig_4_2.pdbq
- DOVIS_alpha_Release/example/TestRun/CONFORMATIONS/1ki6_lig_4/1ki6_lig_4_1.pdbq
- DOVIS_alpha_Release/example/TestRun/CONFORMATIONS/1ki6_lig_4/1ki6_lig_4_3.pdbq
- DOVIS_alpha_Release/example/TestRun/CONFORMATIONS/1ki6_lig_4_Conformations
- DOVIS_alpha_Release/example/TestRun/CONFORMATIONS/1ki2_lig_2
- DOVIS_alpha_Release/example/TestRun/CONFORMATIONS/1ki2_lig_2/1ki2_lig_2_3.pdbq
- DOVIS_alpha_Release/example/TestRun/CONFORMATIONS/1ki2_lig_2/1ki2_lig_2_2.pdbq
- DOVIS_alpha_Release/example/TestRun/CONFORMATIONS/1ki2_lig_2/1ki2_lig_2_1.pdbq
- DOVIS_alpha_Release/example/TestRun/CONFORMATIONS/1ki2_lig_2_Conformations
- DOVIS_alpha_Release/example/TestRun/Process.post
- DOVIS_alpha_Release/DOVIS_alpha_LSF
- DOVIS_alpha_Release/DOVIS_alpha_LSF/dovisClasses
- DOVIS_alpha_Release/DOVIS_alpha_LSF/dovisClasses/org
- DOVIS_alpha_Release/DOVIS_alpha_LSF/dovisClasses/org/bhsai
- DOVIS_alpha_Release/DOVIS_alpha_LSF/dovisClasses/org/bhsai/dovis
- DOVIS_alpha_Release/DOVIS_alpha_LSF/dovisClasses/org/bhsai/dovis/TarGzFilter.class
- DOVIS_alpha_Release/DOVIS_alpha_LSF/dovisClasses/org/bhsai/dovis/TableSorter$1.class
- DOVIS_alpha_Release/DOVIS_alpha_LSF/dovisClasses/org/bhsai/dovis/TableSorter$Arrow.class
- DOVIS_alpha_Release/DOVIS_alpha_LSF/dovisClasses/org/bhsai/dovis/TableSorter.class
- DOVIS_alpha_Release/DOVIS_alpha_LSF/dovisClasses/org/bhsai/dovis/TableSorter$Directive.class
- DOVIS_alpha_Release/DOVIS_alpha_LSF/dovisClasses/org/bhsai/dovis/TableSorter$2.class
- DOVIS_alpha_Release/DOVIS_alpha_LSF/dovisClasses/org/bhsai/dovis/TableSorter$SortableHeaderRenderer.class
- DOVIS_alpha_Release/DOVIS_alpha_LSF/dovisClasses/org/bhsai/dovis/TableSorter$Row.class
- DOVIS_alpha_Release/DOVIS_alpha_LSF/dovisClasses/org/bhsai/dovis/TableSorter$TableModelHandler.class
- DOVIS_alpha_Release/DOVIS_alpha_LSF/dovisClasses/org/bhsai/dovis/TableSorter$MouseHandler.class
- DOVIS_alpha_Release/DOVIS_alpha_LSF/dovisClasses/org/bhsai/dovis/SmiFileNameFilter.class
- DOVIS_alpha_Release/DOVIS_alpha_LSF/dovisClasses/org/bhsai/dovis/SdfFileNameFilter.class
- DOVIS_alpha_Release/DOVIS_alpha_LSF/dovisClasses/org/bhsai/dovis/SdFileNameFilter.class
- DOVIS_alpha_Release/DOVIS_alpha_LSF/dovisClasses/org/bhsai/dovis/PdbqFileNameFilter.class
- DOVIS_alpha_Release/DOVIS_alpha_LSF/dovisClasses/org/bhsai/dovis/Parameters.class
- DOVIS_alpha_Release/DOVIS_alpha_LSF/dovisClasses/org/bhsai/dovis/MolFileNameFilter.class
- DOVIS_alpha_Release/DOVIS_alpha_LSF/dovisClasses/org/bhsai/dovis/Mol2FileNameFilter.class
- DOVIS_alpha_Release/DOVIS_alpha_LSF/dovisClasses/org/bhsai/dovis/MainWindow$3.class
- DOVIS_alpha_Release/DOVIS_alpha_LSF/dovisClasses/org/bhsai/dovis/MainWindow$10.class
- DOVIS_alpha_Release/DOVIS_alpha_LSF/dovisClasses/org/bhsai/dovis/MainWindow$13.class
- DOVIS_alpha_Release/DOVIS_alpha_LSF/dovisClasses/org/bhsai/dovis/MainWindow$5.class
- DOVIS_alpha_Release/DOVIS_alpha_LSF/dovisClasses/org/bhsai/dovis/MainWindow$8.class
- DOVIS_alpha_Release/DOVIS_alpha_LSF/dovisClasses/org/bhsai/dovis/MainWindow$28.class
- DOVIS_alpha_Release/DOVIS_alpha_LSF/dovisClasses/org/bhsai/dovis/MainWindow$23.class
- DOVIS_alpha_Release/DOVIS_alpha_LSF/dovisClasses/org/bhsai/dovis/MainWindow$16.class
- DOVIS_alpha_Release/DOVIS_alpha_LSF/dovisClasses/org/bhsai/dovis/MainWindow$17.class
- DOVIS_alpha_Release/DOVIS_alpha_LSF/dovisClasses/org/bhsai/dovis/MainWindow$4.class
- DOVIS_alpha_Release/DOVIS_alpha_LSF/dovisClasses/org/bhsai/dovis/MainWindow$26.class
- DOVIS_alpha_Release/DOVIS_alpha_LSF/dovisClasses/org/bhsai/dovis/MainWindow$22.class
- DOVIS_alpha_Release/DOVIS_alpha_LSF/dovisClasses/org/bhsai/dovis/MainWindow$7.class
- DOVIS_alpha_Release/DOVIS_alpha_LSF/dovisClasses/org/bhsai/dovis/MainWindow$25.class
- DOVIS_alpha_Release/DOVIS_alpha_LSF/dovisClasses/org/bhsai/dovis/MainWindow$2.class
- DOVIS_alpha_Release/DOVIS_alpha_LSF/dovisClasses/org/bhsai/dovis/MainWindow$14.class
- DOVIS_alpha_Release/DOVIS_alpha_LSF/dovisClasses/org/bhsai/dovis/MainWindow$20.class
- DOVIS_alpha_Release/DOVIS_alpha_LSF/dovisClasses/org/bhsai/dovis/MainWindow$24.class
- DOVIS_alpha_Release/DOVIS_alpha_LSF/dovisClasses/org/bhsai/dovis/MainWindow$21.class
- DOVIS_alpha_Release/DOVIS_alpha_LSF/dovisClasses/org/bhsai/dovis/MainWindow$18.class
- DOVIS_alpha_Release/DOVIS_alpha_LSF/dovisClasses/org/bhsai/dovis/MainWindow$9.class
- DOVIS_alpha_Release/DOVIS_alpha_LSF/dovisClasses/org/bhsai/dovis/MainWindow$6.class
- DOVIS_alpha_Release/DOVIS_alpha_LSF/dovisClasses/org/bhsai/dovis/MainWindow$11.class
- DOVIS_alpha_Release/DOVIS_alpha_LSF/dovisClasses/org/bhsai/dovis/MainWindow$15.class
- DOVIS_alpha_Release/DOVIS_alpha_LSF/dovisClasses/org/bhsai/dovis/MainWindow$27.class
- DOVIS_alpha_Release/DOVIS_alpha_LSF/dovisClasses/org/bhsai/dovis/MainWindow$12.class
- DOVIS_alpha_Release/DOVIS_alpha_LSF/dovisClasses/org/bhsai/dovis/MainWindow$1.class
- DOVIS_alpha_Release/DOVIS_alpha_LSF/dovisClasses/org/bhsai/dovis/MainWindow$19.class
- DOVIS_alpha_Release/DOVIS_alpha_LSF/dovisClasses/org/bhsai/dovis/MainWindow.class
- DOVIS_alpha_Release/DOVIS_alpha_LSF/dovisClasses/org/bhsai/dovis/MainWindow$29.class
- DOVIS_alpha_Release/DOVIS_alpha_LSF/dovisClasses/org/bhsai/dovis/LigandTableModel.class
- DOVIS_alpha_Release/DOVIS_alpha_LSF/dovisClasses/org/bhsai/dovis/JmolViewerPanel.class
- DOVIS_alpha_Release/DOVIS_alpha_LSF/dovisClasses/org/bhsai/dovis/DovisPostProcess.class
- DOVIS_alpha_Release/DOVIS_alpha_LSF/dovisClasses/org/bhsai/dovis/DovisPostProcess$LastFirstComparator.class
- DOVIS_alpha_Release/DOVIS_alpha_LSF/dovisClasses/org/bhsai/dovis/DovisGui.class
- DOVIS_alpha_Release/DOVIS_alpha_LSF/dovisClasses/org/bhsai/dovis/ConformationTableModel.class
- DOVIS_alpha_Release/DOVIS_alpha_LSF/dovis.conf
- DOVIS_alpha_Release/DOVIS_alpha_LSF/dpf3genk
- DOVIS_alpha_Release/DOVIS_alpha_LSF/defaults.conf
- DOVIS_alpha_Release/DOVIS_alpha_LSF/dpf3genk.awk
- DOVIS_alpha_Release/DOVIS_alpha_LSF/startlig.pl
- DOVIS_alpha_Release/DOVIS_alpha_LSF/sed.inp
- DOVIS_alpha_Release/DOVIS_alpha_LSF/runDovisPostProcess
- DOVIS_alpha_Release/DOVIS_alpha_LSF/runDovis
- DOVIS_alpha_Release/DOVIS_alpha_LSF/dovisPipeline
- DOVIS_alpha_Release/DOVIS_alpha_LSF/ligand1.pl
- DOVIS_alpha_Release/DOVIS_alpha_LSF/ligand2.pl
- DOVIS_alpha_Release/DOVIS_alpha_LSF/mkdpf3k
- DOVIS_alpha_Release/DOVIS_alpha_LSF/mkgpf3k
- DOVIS_alpha_Release/DOVIS_alpha_LSF/dovisPostProcess
- DOVIS_alpha_Release/DOVIS_alpha_LSF/gpf3genk.awk
- DOVIS_alpha_Release/DOVIS_alpha_LSF/runDovisPipeline
- DOVIS_alpha_Release/DOVIS_alpha_LSF/dovisPreProcess
- DOVIS_alpha_Release/DOVIS_alpha_LSF/databases.conf
- DOVIS_alpha_Release/DOVIS_alpha_LSF/DOVIS.pl
- DOVIS_alpha_Release/DOVIS_alpha_LSF/part.pl
- DOVIS_alpha_Release/DOVIS_alpha_LSF/gpf3genk
- DOVIS_alpha_Release/DOVIS_alpha_LSF/sort_hitlist.pl
- DOVIS_alpha_Release/DOVIS_alpha_PBS
- DOVIS_alpha_Release/DOVIS_alpha_PBS/dovisClasses
- DOVIS_alpha_Release/DOVIS_alpha_PBS/dovisClasses/org
- DOVIS_alpha_Release/DOVIS_alpha_PBS/dovisClasses/org/bhsai
- DOVIS_alpha_Release/DOVIS_alpha_PBS/dovisClasses/org/bhsai/dovis
- DOVIS_alpha_Release/DOVIS_alpha_PBS/dovisClasses/org/bhsai/dovis/TarGzFilter.class
- DOVIS_alpha_Release/DOVIS_alpha_PBS/dovisClasses/org/bhsai/dovis/TableSorter$1.class
- DOVIS_alpha_Release/DOVIS_alpha_PBS/dovisClasses/org/bhsai/dovis/TableSorter$Arrow.class
- DOVIS_alpha_Release/DOVIS_alpha_PBS/dovisClasses/org/bhsai/dovis/TableSorter.class
- DOVIS_alpha_Release/DOVIS_alpha_PBS/dovisClasses/org/bhsai/dovis/TableSorter$Directive.class
- DOVIS_alpha_Release/DOVIS_alpha_PBS/dovisClasses/org/bhsai/dovis/TableSorter$2.class
- DOVIS_alpha_Release/DOVIS_alpha_PBS/dovisClasses/org/bhsai/dovis/TableSorter$SortableHeaderRenderer.class
- DOVIS_alpha_Release/DOVIS_alpha_PBS/dovisClasses/org/bhsai/dovis/TableSorter$Row.class
- DOVIS_alpha_Release/DOVIS_alpha_PBS/dovisClasses/org/bhsai/dovis/TableSorter$TableModelHandler.class
- DOVIS_alpha_Release/DOVIS_alpha_PBS/dovisClasses/org/bhsai/dovis/TableSorter$MouseHandler.class
- DOVIS_alpha_Release/DOVIS_alpha_PBS/dovisClasses/org/bhsai/dovis/SmiFileNameFilter.class
- DOVIS_alpha_Release/DOVIS_alpha_PBS/dovisClasses/org/bhsai/dovis/SdfFileNameFilter.class
- DOVIS_alpha_Release/DOVIS_alpha_PBS/dovisClasses/org/bhsai/dovis/SdFileNameFilter.class
- DOVIS_alpha_Release/DOVIS_alpha_PBS/dovisClasses/org/bhsai/dovis/PdbqFileNameFilter.class
- DOVIS_alpha_Release/DOVIS_alpha_PBS/dovisClasses/org/bhsai/dovis/Parameters.class
- DOVIS_alpha_Release/DOVIS_alpha_PBS/dovisClasses/org/bhsai/dovis/MolFileNameFilter.class
- DOVIS_alpha_Release/DOVIS_alpha_PBS/dovisClasses/org/bhsai/dovis/Mol2FileNameFilter.class
- DOVIS_alpha_Release/DOVIS_alpha_PBS/dovisClasses/org/bhsai/dovis/MainWindow$3.class
- DOVIS_alpha_Release/DOVIS_alpha_PBS/dovisClasses/org/bhsai/dovis/MainWindow$10.class
- DOVIS_alpha_Release/DOVIS_alpha_PBS/dovisClasses/org/bhsai/dovis/MainWindow$13.class
- DOVIS_alpha_Release/DOVIS_alpha_PBS/dovisClasses/org/bhsai/dovis/MainWindow$5.class
- DOVIS_alpha_Release/DOVIS_alpha_PBS/dovisClasses/org/bhsai/dovis/MainWindow$8.class
- DOVIS_alpha_Release/DOVIS_alpha_PBS/dovisClasses/org/bhsai/dovis/MainWindow$28.class
- DOVIS_alpha_Release/DOVIS_alpha_PBS/dovisClasses/org/bhsai/dovis/MainWindow$23.class
- DOVIS_alpha_Release/DOVIS_alpha_PBS/dovisClasses/org/bhsai/dovis/MainWindow$16.class
- DOVIS_alpha_Release/DOVIS_alpha_PBS/dovisClasses/org/bhsai/dovis/MainWindow$17.class
- DOVIS_alpha_Release/DOVIS_alpha_PBS/dovisClasses/org/bhsai/dovis/MainWindow$4.class
- DOVIS_alpha_Release/DOVIS_alpha_PBS/dovisClasses/org/bhsai/dovis/MainWindow$26.class
- DOVIS_alpha_Release/DOVIS_alpha_PBS/dovisClasses/org/bhsai/dovis/MainWindow$22.class
- DOVIS_alpha_Release/DOVIS_alpha_PBS/dovisClasses/org/bhsai/dovis/MainWindow$7.class
- DOVIS_alpha_Release/DOVIS_alpha_PBS/dovisClasses/org/bhsai/dovis/MainWindow$25.class
- DOVIS_alpha_Release/DOVIS_alpha_PBS/dovisClasses/org/bhsai/dovis/MainWindow$2.class
- DOVIS_alpha_Release/DOVIS_alpha_PBS/dovisClasses/org/bhsai/dovis/MainWindow$14.class
- DOVIS_alpha_Release/DOVIS_alpha_PBS/dovisClasses/org/bhsai/dovis/MainWindow$20.class
- DOVIS_alpha_Release/DOVIS_alpha_PBS/dovisClasses/org/bhsai/dovis/MainWindow$24.class
- DOVIS_alpha_Release/DOVIS_alpha_PBS/dovisClasses/org/bhsai/dovis/MainWindow$21.class
- DOVIS_alpha_Release/DOVIS_alpha_PBS/dovisClasses/org/bhsai/dovis/MainWindow$18.class
- DOVIS_alpha_Release/DOVIS_alpha_PBS/dovisClasses/org/bhsai/dovis/MainWindow$9.class
- DOVIS_alpha_Release/DOVIS_alpha_PBS/dovisClasses/org/bhsai/dovis/MainWindow$6.class
- DOVIS_alpha_Release/DOVIS_alpha_PBS/dovisClasses/org/bhsai/dovis/MainWindow$11.class
- DOVIS_alpha_Release/DOVIS_alpha_PBS/dovisClasses/org/bhsai/dovis/MainWindow$15.class
- DOVIS_alpha_Release/DOVIS_alpha_PBS/dovisClasses/org/bhsai/dovis/MainWindow$27.class
- DOVIS_alpha_Release/DOVIS_alpha_PBS/dovisClasses/org/bhsai/dovis/MainWindow$12.class
- DOVIS_alpha_Release/DOVIS_alpha_PBS/dovisClasses/org/bhsai/dovis/MainWindow$1.class
- DOVIS_alpha_Release/DOVIS_alpha_PBS/dovisClasses/org/bhsai/dovis/MainWindow$19.class
- DOVIS_alpha_Release/DOVIS_alpha_PBS/dovisClasses/org/bhsai/dovis/MainWindow.class
- DOVIS_alpha_Release/DOVIS_alpha_PBS/dovisClasses/org/bhsai/dovis/MainWindow$29.class
- DOVIS_alpha_Release/DOVIS_alpha_PBS/dovisClasses/org/bhsai/dovis/LigandTableModel.class
- DOVIS_alpha_Release/DOVIS_alpha_PBS/dovisClasses/org/bhsai/dovis/JmolViewerPanel.class
- DOVIS_alpha_Release/DOVIS_alpha_PBS/dovisClasses/org/bhsai/dovis/DovisPostProcess.class
- DOVIS_alpha_Release/DOVIS_alpha_PBS/dovisClasses/org/bhsai/dovis/DovisPostProcess$LastFirstComparator.class
- DOVIS_alpha_Release/DOVIS_alpha_PBS/dovisClasses/org/bhsai/dovis/DovisGui.class
- DOVIS_alpha_Release/DOVIS_alpha_PBS/dovisClasses/org/bhsai/dovis/ConformationTableModel.class
- DOVIS_alpha_Release/DOVIS_alpha_PBS/dovis.conf
- DOVIS_alpha_Release/DOVIS_alpha_PBS/dpf3genk
- DOVIS_alpha_Release/DOVIS_alpha_PBS/defaults.conf
- DOVIS_alpha_Release/DOVIS_alpha_PBS/dpf3genk.awk
- DOVIS_alpha_Release/DOVIS_alpha_PBS/startlig.pl
- DOVIS_alpha_Release/DOVIS_alpha_PBS/sed.inp
- DOVIS_alpha_Release/DOVIS_alpha_PBS/runDovisPostProcess
- DOVIS_alpha_Release/DOVIS_alpha_PBS/runDovis
- DOVIS_alpha_Release/DOVIS_alpha_PBS/dovisPipeline
- DOVIS_alpha_Release/DOVIS_alpha_PBS/ligand1.pl
- DOVIS_alpha_Release/DOVIS_alpha_PBS/ligand2.pl
- DOVIS_alpha_Release/DOVIS_alpha_PBS/mkdpf3k
- DOVIS_alpha_Release/DOVIS_alpha_PBS/mkgpf3k
- DOVIS_alpha_Release/DOVIS_alpha_PBS/dovisPostProcess
- DOVIS_alpha_Release/DOVIS_alpha_PBS/gpf3genk.awk
- DOVIS_alpha_Release/DOVIS_alpha_PBS/runDovisPipeline
- DOVIS_alpha_Release/DOVIS_alpha_PBS/dovisPreProcess
- DOVIS_alpha_Release/DOVIS_alpha_PBS/databases.conf
- DOVIS_alpha_Release/DOVIS_alpha_PBS/DOVIS.pl
- DOVIS_alpha_Release/DOVIS_alpha_PBS/part.pl
- DOVIS_alpha_Release/DOVIS_alpha_PBS/gpf3genk
- DOVIS_alpha_Release/DOVIS_alpha_PBS/sort_hitlist.pl
- DOVIS_alpha_Release/DOVIS_alpha_MT
- DOVIS_alpha_Release/DOVIS_alpha_MT/dovisClasses
- DOVIS_alpha_Release/DOVIS_alpha_MT/dovisClasses/org
- DOVIS_alpha_Release/DOVIS_alpha_MT/dovisClasses/org/bhsai
- DOVIS_alpha_Release/DOVIS_alpha_MT/dovisClasses/org/bhsai/dovis
- DOVIS_alpha_Release/DOVIS_alpha_MT/dovisClasses/org/bhsai/dovis/TarGzFilter.class
- DOVIS_alpha_Release/DOVIS_alpha_MT/dovisClasses/org/bhsai/dovis/TableSorter$1.class
- DOVIS_alpha_Release/DOVIS_alpha_MT/dovisClasses/org/bhsai/dovis/TableSorter$Arrow.class
- DOVIS_alpha_Release/DOVIS_alpha_MT/dovisClasses/org/bhsai/dovis/TableSorter.class
- DOVIS_alpha_Release/DOVIS_alpha_MT/dovisClasses/org/bhsai/dovis/TableSorter$Directive.class
- DOVIS_alpha_Release/DOVIS_alpha_MT/dovisClasses/org/bhsai/dovis/TableSorter$2.class
- DOVIS_alpha_Release/DOVIS_alpha_MT/dovisClasses/org/bhsai/dovis/TableSorter$SortableHeaderRenderer.class
- DOVIS_alpha_Release/DOVIS_alpha_MT/dovisClasses/org/bhsai/dovis/TableSorter$Row.class
- DOVIS_alpha_Release/DOVIS_alpha_MT/dovisClasses/org/bhsai/dovis/TableSorter$TableModelHandler.class
- DOVIS_alpha_Release/DOVIS_alpha_MT/dovisClasses/org/bhsai/dovis/TableSorter$MouseHandler.class
- DOVIS_alpha_Release/DOVIS_alpha_MT/dovisClasses/org/bhsai/dovis/SmiFileNameFilter.class
- DOVIS_alpha_Release/DOVIS_alpha_MT/dovisClasses/org/bhsai/dovis/SdfFileNameFilter.class
- DOVIS_alpha_Release/DOVIS_alpha_MT/dovisClasses/org/bhsai/dovis/SdFileNameFilter.class
- DOVIS_alpha_Release/DOVIS_alpha_MT/dovisClasses/org/bhsai/dovis/PdbqFileNameFilter.class
- DOVIS_alpha_Release/DOVIS_alpha_MT/dovisClasses/org/bhsai/dovis/Parameters.class
- DOVIS_alpha_Release/DOVIS_alpha_MT/dovisClasses/org/bhsai/dovis/MolFileNameFilter.class
- DOVIS_alpha_Release/DOVIS_alpha_MT/dovisClasses/org/bhsai/dovis/Mol2FileNameFilter.class
- DOVIS_alpha_Release/DOVIS_alpha_MT/dovisClasses/org/bhsai/dovis/MainWindow$3.class
- DOVIS_alpha_Release/DOVIS_alpha_MT/dovisClasses/org/bhsai/dovis/MainWindow$10.class
- DOVIS_alpha_Release/DOVIS_alpha_MT/dovisClasses/org/bhsai/dovis/MainWindow$13.class
- DOVIS_alpha_Release/DOVIS_alpha_MT/dovisClasses/org/bhsai/dovis/MainWindow$5.class
- DOVIS_alpha_Release/DOVIS_alpha_MT/dovisClasses/org/bhsai/dovis/MainWindow$8.class
- DOVIS_alpha_Release/DOVIS_alpha_MT/dovisClasses/org/bhsai/dovis/MainWindow$28.class
- DOVIS_alpha_Release/DOVIS_alpha_MT/dovisClasses/org/bhsai/dovis/MainWindow$23.class
- DOVIS_alpha_Release/DOVIS_alpha_MT/dovisClasses/org/bhsai/dovis/MainWindow$16.class
- DOVIS_alpha_Release/DOVIS_alpha_MT/dovisClasses/org/bhsai/dovis/MainWindow$17.class
- DOVIS_alpha_Release/DOVIS_alpha_MT/dovisClasses/org/bhsai/dovis/MainWindow$4.class
- DOVIS_alpha_Release/DOVIS_alpha_MT/dovisClasses/org/bhsai/dovis/MainWindow$26.class
- DOVIS_alpha_Release/DOVIS_alpha_MT/dovisClasses/org/bhsai/dovis/MainWindow$22.class
- DOVIS_alpha_Release/DOVIS_alpha_MT/dovisClasses/org/bhsai/dovis/MainWindow$7.class
- DOVIS_alpha_Release/DOVIS_alpha_MT/dovisClasses/org/bhsai/dovis/MainWindow$25.class
- DOVIS_alpha_Release/DOVIS_alpha_MT/dovisClasses/org/bhsai/dovis/MainWindow$2.class
- DOVIS_alpha_Release/DOVIS_alpha_MT/dovisClasses/org/bhsai/dovis/MainWindow$14.class
- DOVIS_alpha_Release/DOVIS_alpha_MT/dovisClasses/org/bhsai/dovis/MainWindow$20.class
- DOVIS_alpha_Release/DOVIS_alpha_MT/dovisClasses/org/bhsai/dovis/MainWindow$24.class
- DOVIS_alpha_Release/DOVIS_alpha_MT/dovisClasses/org/bhsai/dovis/MainWindow$21.class
- DOVIS_alpha_Release/DOVIS_alpha_MT/dovisClasses/org/bhsai/dovis/MainWindow$18.class
- DOVIS_alpha_Release/DOVIS_alpha_MT/dovisClasses/org/bhsai/dovis/MainWindow$9.class
- DOVIS_alpha_Release/DOVIS_alpha_MT/dovisClasses/org/bhsai/dovis/MainWindow$6.class
- DOVIS_alpha_Release/DOVIS_alpha_MT/dovisClasses/org/bhsai/dovis/MainWindow$11.class
- DOVIS_alpha_Release/DOVIS_alpha_MT/dovisClasses/org/bhsai/dovis/MainWindow$15.class
- DOVIS_alpha_Release/DOVIS_alpha_MT/dovisClasses/org/bhsai/dovis/MainWindow$27.class
- DOVIS_alpha_Release/DOVIS_alpha_MT/dovisClasses/org/bhsai/dovis/MainWindow$12.class
- DOVIS_alpha_Release/DOVIS_alpha_MT/dovisClasses/org/bhsai/dovis/MainWindow$1.class
- DOVIS_alpha_Release/DOVIS_alpha_MT/dovisClasses/org/bhsai/dovis/MainWindow$19.class
- DOVIS_alpha_Release/DOVIS_alpha_MT/dovisClasses/org/bhsai/dovis/MainWindow.class
- DOVIS_alpha_Release/DOVIS_alpha_MT/dovisClasses/org/bhsai/dovis/MainWindow$29.class
[truncated: 29 more entries]
