# Supplementary material for: DOVIS: an implementation for high-throughput virtual screening using AutoDock
Source: BMC Bioinformatics. 2008 Feb 27;9:126. doi: 10.1186/1471-2105-9-126 (PMC2267697; doi:10.1186/1471-2105-9-126)
Supplement: Additional file 2 — DOVIS_alpha_Release.tar.gz. This file contains the DOVIS package (DOVIS_alpha), release note and user manual. [file 1471-2105-9-126-S2.GZ › DOVIS_alpha_Release/example/1kim_protein.pdb]

REMARK   Accelrys ViewerPro PDB file
REMARK   Created:  Wed Jun 18 04:49:44 PM Pacific Daylight Time 2003
CRYST1  113.379  116.550  108.225  90.00  90.00  90.00 C2221
ATOM      1  N   ALA A  46      41.912  58.043  27.906  1.00 40.98           N   
ATOM      2  CA  ALA A  46      42.751  59.298  27.964  1.00 41.73           C   
ATOM      3  C   ALA A  46      43.777  59.129  29.087  1.00 39.27           C   
ATOM      4  O   ALA A  46      43.515  58.389  30.046  1.00 42.40           O   
ATOM      5  CB  ALA A  46      41.867  60.532  28.214  1.00 42.53           C   
ATOM      6  H1  ALA A  46      40.920  58.322  27.874  1.00  0.00           H   
ATOM      7  H2  ALA A  46      42.174  57.522  27.055  1.00  0.00           H   
ATOM      8  HA  ALA A  46      43.254  59.414  27.019  1.00  0.00           H   
ATOM      9  HB1 ALA A  46      42.439  61.351  28.249  1.00  0.00           H   
ATOM     10  HB2 ALA A  46      41.384  60.426  29.083  1.00  0.00           H   
ATOM     11  HB3 ALA A  46      41.202  60.622  27.472  1.00  0.00           H   
ATOM     12  N   PRO A  47      44.963  59.763  28.972  1.00 34.76           N   
ATOM     13  CA  PRO A  47      45.993  59.636  30.018  1.00 30.88           C   
ATOM     14  C   PRO A  47      45.477  60.009  31.399  1.00 26.03           C   
ATOM     15  O   PRO A  47      44.353  60.508  31.524  1.00 24.98           O   
ATOM     16  CB  PRO A  47      47.109  60.570  29.532  1.00 32.12           C   
ATOM     17  CG  PRO A  47      46.389  61.589  28.651  1.00 33.36           C   
ATOM     18  CD  PRO A  47      45.375  60.727  27.927  1.00 34.98           C   
ATOM     19  HA  PRO A  47      46.337  58.598  30.027  1.00  0.00           H   
ATOM     20  HB1 PRO A  47      47.555  61.022  30.305  1.00  0.00           H   
ATOM     21  HB2 PRO A  47      47.790  60.063  29.004  1.00  0.00           H   
ATOM     22  HG1 PRO A  47      45.939  62.291  29.203  1.00  0.00           H   
ATOM     23  HG2 PRO A  47      47.021  62.023  28.008  1.00  0.00           H   
ATOM     24  HD1 PRO A  47      44.598  61.272  27.612  1.00  0.00           H   
ATOM     25  HD2 PRO A  47      45.791  60.258  27.148  1.00  0.00           H   
ATOM     26  N   THR A  48      46.260  59.726  32.439  1.00 24.48           N   
ATOM     27  CA  THR A  48      45.816  60.038  33.796  1.00 23.43           C   
ATOM     28  C   THR A  48      46.567  61.157  34.494  1.00 22.21           C   
ATOM     29  O   THR A  48      47.769  61.398  34.236  1.00 22.25           O   
ATOM     30  CB  THR A  48      45.850  58.820  34.727  1.00 22.80           C   
ATOM     31  OG1 THR A  48      47.168  58.269  34.742  1.00 25.91           O   
ATOM     32  CG2 THR A  48      44.837  57.787  34.312  1.00 21.80           C   
ATOM     33  HN  THR A  48      47.173  59.292  32.322  1.00  0.00           H   
ATOM     34  HA  THR A  48      44.731  60.299  33.761  1.00  0.00           H   
ATOM     35  HB  THR A  48      45.593  59.098  35.741  1.00  0.00           H   
ATOM     36  HG1 THR A  48      47.127  57.526  35.329  1.00  0.00           H   
ATOM     37 1HG2 THR A  48      44.882  57.006  34.935  1.00  0.00           H   
ATOM     38 2HG2 THR A  48      45.035  57.481  33.381  1.00  0.00           H   
ATOM     39 3HG2 THR A  48      43.921  58.186  34.344  1.00  0.00           H   
ATOM     40  N   LEU A  49      45.889  61.764  35.462  1.00 18.93           N   
ATOM     41  CA  LEU A  49      46.465  62.865  36.204  1.00 18.55           C   
ATOM     42  C   LEU A  49      46.302  62.678  37.698  1.00 16.80           C   
ATOM     43  O   LEU A  49      45.330  62.064  38.161  1.00 18.19           O   
ATOM     44  CB  LEU A  49      45.774  64.155  35.776  1.00 17.12           C   
ATOM     45  CG  LEU A  49      46.029  65.434  36.568  1.00 18.37           C   
ATOM     46  CD1 LEU A  49      47.354  66.084  36.210  1.00 18.08           C   
ATOM     47  CD2 LEU A  49      44.915  66.380  36.250  1.00 18.25           C   
ATOM     48  HN  LEU A  49      44.936  61.466  35.708  1.00  0.00           H   
ATOM     49  HA  LEU A  49      47.537  62.943  35.965  1.00  0.00           H   
ATOM     50  HB1 LEU A  49      46.051  64.336  34.832  1.00  0.00           H   
ATOM     51  HB2 LEU A  49      44.789  63.983  35.808  1.00  0.00           H   
ATOM     52  HG  LEU A  49      46.047  65.226  37.638  1.00  0.00           H   
ATOM     53 1HD1 LEU A  49      47.476  66.915  36.753  1.00  0.00           H   
ATOM     54 2HD1 LEU A  49      47.359  66.318  35.238  1.00  0.00           H   
ATOM     55 3HD1 LEU A  49      48.101  65.448  36.404  1.00  0.00           H   
ATOM     56 1HD2 LEU A  49      45.048  67.234  36.753  1.00  0.00           H   
ATOM     57 2HD2 LEU A  49      44.043  65.970  36.516  1.00  0.00           H   
ATOM     58 3HD2 LEU A  49      44.908  66.570  35.268  1.00  0.00           H   
ATOM     59  N   LEU A  50      47.311  63.117  38.443  1.00 18.65           N   
ATOM     60  CA  LEU A  50      47.278  63.087  39.908  1.00 16.50           C   
ATOM     61  C   LEU A  50      47.401  64.554  40.325  1.00 17.28           C   
ATOM     62  O   LEU A  50      48.381  65.197  39.974  1.00 17.93           O   
ATOM     63  CB  LEU A  50      48.478  62.356  40.487  1.00 15.66           C   
ATOM     64  CG  LEU A  50      48.469  61.881  41.950  1.00 16.04           C   
ATOM     65  CD1 LEU A  50      49.744  62.230  42.622  1.00 12.00           C   
ATOM     66  CD2 LEU A  50      47.309  62.430  42.717  1.00 16.81           C   
ATOM     67  HN  LEU A  50      48.166  63.500  38.004  1.00  0.00           H   
ATOM     68  HA  LEU A  50      46.340  62.698  40.241  1.00  0.00           H   
ATOM     69  HB1 LEU A  50      48.618  61.543  39.922  1.00  0.00           H   
ATOM     70  HB2 LEU A  50      49.262  62.969  40.389  1.00  0.00           H   
ATOM     71  HG  LEU A  50      48.340  60.804  41.989  1.00  0.00           H   
ATOM     72 1HD1 LEU A  50      49.719  61.914  43.570  1.00  0.00           H   
ATOM     73 2HD1 LEU A  50      49.870  63.222  42.605  1.00  0.00           H   
ATOM     74 3HD1 LEU A  50      50.504  61.790  42.144  1.00  0.00           H   
ATOM     75 1HD2 LEU A  50      47.344  62.096  43.659  1.00  0.00           H   
ATOM     76 2HD2 LEU A  50      46.455  62.132  42.290  1.00  0.00           H   
ATOM     77 3HD2 LEU A  50      47.351  63.429  42.716  1.00  0.00           H   
ATOM     78  N   ARG A  51      46.387  65.092  41.006  1.00 16.05           N   
ATOM     79  CA  ARG A  51      46.424  66.462  41.495  1.00 12.99           C   
ATOM     80  C   ARG A  51      46.664  66.355  42.982  1.00 13.42           C   
ATOM     81  O   ARG A  51      46.004  65.575  43.647  1.00 17.87           O   
ATOM     82  CB  ARG A  51      45.090  67.144  41.275  1.00 10.10           C   
ATOM     83  CG  ARG A  51      44.860  67.666  39.870  1.00 10.86           C   
ATOM     84  CD  ARG A  51      43.503  68.312  39.835  1.00 10.56           C   
ATOM     85  NE  ARG A  51      42.503  67.335  40.256  1.00 15.48           N   
ATOM     86  CZ  ARG A  51      41.412  67.617  40.947  1.00 16.97           C   
ATOM     87  NH1 ARG A  51      41.142  68.860  41.316  1.00 20.88           N   
ATOM     88  NH2 ARG A  51      40.582  66.647  41.258  1.00 19.12           N   
ATOM     89  HN  ARG A  51      45.537  64.540  41.206  1.00  0.00           H   
ATOM     90  HA  ARG A  51      47.238  66.990  41.031  1.00  0.00           H   
ATOM     91  HB1 ARG A  51      44.367  66.485  41.483  1.00  0.00           H   
ATOM     92  HB2 ARG A  51      45.029  67.917  41.907  1.00  0.00           H   
ATOM     93  HG1 ARG A  51      45.563  68.339  39.638  1.00  0.00           H   
ATOM     94  HG2 ARG A  51      44.893  66.910  39.217  1.00  0.00           H   
ATOM     95  HD1 ARG A  51      43.488  69.096  40.456  1.00  0.00           H   
ATOM     96  HD2 ARG A  51      43.301  68.619  38.905  1.00  0.00           H   
ATOM     97  HE  ARG A  51      42.693  66.337  39.973  1.00  0.00           H   
ATOM     98 1HH1 ARG A  51      40.315  69.073  41.840  1.00  0.00           H   
ATOM     99 2HH1 ARG A  51      41.774  69.600  41.068  1.00  0.00           H   
ATOM    100 1HH2 ARG A  51      39.737  66.847  41.790  1.00  0.00           H   
ATOM    101 2HH2 ARG A  51      40.757  65.701  40.984  1.00  0.00           H   
ATOM    102  N   VAL A  52      47.596  67.124  43.519  1.00 13.66           N   
ATOM    103  CA  VAL A  52      47.874  67.057  44.960  1.00 13.68           C   
ATOM    104  C   VAL A  52      47.924  68.465  45.532  1.00 12.78           C   
ATOM    105  O   VAL A  52      48.769  69.243  45.143  1.00 16.28           O   
ATOM    106  CB  VAL A  52      49.259  66.385  45.228  1.00 15.16           C   
ATOM    107  CG1 VAL A  52      49.492  66.240  46.729  1.00 16.21           C   
ATOM    108  CG2 VAL A  52      49.347  65.030  44.515  1.00 12.73           C   
ATOM    109  HN  VAL A  52      48.146  67.780  42.964  1.00  0.00           H   
ATOM    110  HA  VAL A  52      47.082  66.493  45.450  1.00  0.00           H   
ATOM    111  HB  VAL A  52      50.049  66.994  44.826  1.00  0.00           H   
ATOM    112 1HG1 VAL A  52      50.380  65.809  46.889  1.00  0.00           H   
ATOM    113 2HG1 VAL A  52      48.771  65.672  47.125  1.00  0.00           H   
ATOM    114 3HG1 VAL A  52      49.478  67.143  47.158  1.00  0.00           H   
ATOM    115 1HG2 VAL A  52      50.238  64.614  44.697  1.00  0.00           H   
ATOM    116 2HG2 VAL A  52      49.237  65.163  43.530  1.00  0.00           H   
ATOM    117 3HG2 VAL A  52      48.624  64.428  44.853  1.00  0.00           H   
ATOM    118  N   TYR A  53      47.011  68.805  46.432  1.00 11.61           N   
ATOM    119  CA  TYR A  53      47.004  70.147  47.022  1.00 12.74           C   
ATOM    120  C   TYR A  53      47.628  70.141  48.426  1.00 16.52           C   
ATOM    121  O   TYR A  53      47.022  69.593  49.388  1.00 18.45           O   
ATOM    122  CB  TYR A  53      45.561  70.690  47.128  1.00 10.82           C   
ATOM    123  CG  TYR A  53      44.760  70.711  45.836  1.00 10.19           C   
ATOM    124  CD1 TYR A  53      44.258  69.542  45.286  1.00 11.59           C   
ATOM    125  CD2 TYR A  53      44.515  71.898  45.169  1.00 11.05           C   
ATOM    126  CE1 TYR A  53      43.542  69.559  44.100  1.00 12.56           C   
ATOM    127  CE2 TYR A  53      43.797  71.920  43.987  1.00 12.07           C   
ATOM    128  CZ  TYR A  53      43.326  70.754  43.464  1.00 10.74           C   
ATOM    129  OH  TYR A  53      42.686  70.788  42.268  1.00 12.10           O   
ATOM    130  HN  TYR A  53      46.289  68.150  46.741  1.00  0.00           H   
ATOM    131  HA  TYR A  53      47.577  70.825  46.381  1.00  0.00           H   
ATOM    132  HB1 TYR A  53      45.067  70.120  47.785  1.00  0.00           H   
ATOM    133  HB2 TYR A  53      45.612  71.628  47.472  1.00  0.00           H   
ATOM    134  HD1 TYR A  53      44.415  68.672  45.753  1.00  0.00           H   
ATOM    135  HD2 TYR A  53      44.863  72.755  45.548  1.00  0.00           H   
ATOM    136  HE1 TYR A  53      43.187  68.709  43.712  1.00  0.00           H   
ATOM    137  HE2 TYR A  53      43.625  72.787  43.519  1.00  0.00           H   
ATOM    138  HH  TYR A  53      42.613  71.691  41.956  1.00  0.00           H   
ATOM    139  N   ILE A  54      48.817  70.726  48.577  1.00 17.35           N   
ATOM    140  CA  ILE A  54      49.452  70.782  49.899  1.00 16.30           C   
ATOM    141  C   ILE A  54      48.809  71.954  50.612  1.00 15.99           C   
ATOM    142  O   ILE A  54      48.932  73.086  50.157  1.00 15.30           O   
ATOM    143  CB  ILE A  54      50.962  70.998  49.810  1.00 16.86           C   
ATOM    144  CG1 ILE A  54      51.623  69.731  49.308  1.00 17.19           C   
ATOM    145  CG2 ILE A  54      51.535  71.355  51.168  1.00 16.69           C   
ATOM    146  CD1 ILE A  54      51.795  69.720  47.887  1.00 17.77           C   
ATOM    147  HN  ILE A  54      49.314  71.145  47.793  1.00  0.00           H   
ATOM    148  HA  ILE A  54      49.247  69.872  50.433  1.00  0.00           H   
ATOM    149  HB  ILE A  54      51.195  71.789  49.116  1.00  0.00           H   
ATOM    150 1HG1 ILE A  54      52.521  69.647  49.739  1.00  0.00           H   
ATOM    151 2HG1 ILE A  54      51.054  68.950  49.567  1.00  0.00           H   
ATOM    152 1HG2 ILE A  54      52.522  71.492  51.088  1.00  0.00           H   
ATOM    153 2HG2 ILE A  54      51.353  70.613  51.813  1.00  0.00           H   
ATOM    154 3HG2 ILE A  54      51.108  72.196  51.500  1.00  0.00           H   
ATOM    155 1HD1 ILE A  54      52.234  68.865  47.610  1.00  0.00           H   
ATOM    156 2HD1 ILE A  54      52.369  70.492  47.614  1.00  0.00           H   
ATOM    157 3HD1 ILE A  54      50.903  69.795  47.442  1.00  0.00           H   
ATOM    158  N   ASP A  55      48.144  71.677  51.732  1.00 14.87           N   
ATOM    159  CA  ASP A  55      47.432  72.706  52.469  1.00 14.91           C   
ATOM    160  C   ASP A  55      47.624  72.567  53.986  1.00 15.86           C   
ATOM    161  O   ASP A  55      48.194  71.622  54.457  1.00 18.79           O   
ATOM    162  CB  ASP A  55      45.944  72.590  52.108  1.00 14.97           C   
ATOM    163  CG  ASP A  55      45.246  73.921  52.029  1.00 16.15           C   
ATOM    164  OD1 ASP A  55      45.574  74.826  52.814  1.00 17.76           O   
ATOM    165  OD2 ASP A  55      44.351  74.072  51.173  1.00 16.09           O   
ATOM    166  HN  ASP A  55      48.118  70.718  52.107  1.00  0.00           H   
ATOM    167  HA  ASP A  55      47.795  73.697  52.157  1.00  0.00           H   
ATOM    168  HB1 ASP A  55      45.867  72.138  51.219  1.00  0.00           H   
ATOM    169  HB2 ASP A  55      45.491  72.035  52.805  1.00  0.00           H   
ATOM    170  N   GLY A  56      47.161  73.560  54.731  1.00 14.87           N   
ATOM    171  CA  GLY A  56      47.250  73.531  56.170  1.00 12.53           C   
ATOM    172  C   GLY A  56      47.650  74.898  56.645  1.00 13.65           C   
ATOM    173  O   GLY A  56      47.696  75.837  55.860  1.00 13.70           O   
ATOM    174  HN  GLY A  56      46.721  74.386  54.295  1.00  0.00           H   
ATOM    175  HA1 GLY A  56      46.362  73.284  56.559  1.00  0.00           H   
ATOM    176  HA2 GLY A  56      47.936  72.861  56.453  1.00  0.00           H   
ATOM    177  N   PRO A  57      47.904  75.065  57.940  1.00 12.27           N   
ATOM    178  CA  PRO A  57      48.305  76.385  58.420  1.00 14.24           C   
ATOM    179  C   PRO A  57      49.619  76.832  57.782  1.00 12.93           C   
ATOM    180  O   PRO A  57      50.403  76.037  57.348  1.00 11.06           O   
ATOM    181  CB  PRO A  57      48.536  76.144  59.913  1.00 15.04           C   
ATOM    182  CG  PRO A  57      47.614  75.056  60.231  1.00 14.08           C   
ATOM    183  CD  PRO A  57      47.773  74.118  59.053  1.00 12.93           C   
ATOM    184  HA  PRO A  57      47.524  77.097  58.164  1.00  0.00           H   
ATOM    185  HB1 PRO A  57      49.482  75.873  60.089  1.00  0.00           H   
ATOM    186  HB2 PRO A  57      48.319  76.963  60.445  1.00  0.00           H   
ATOM    187  HG1 PRO A  57      47.871  74.606  61.086  1.00  0.00           H   
ATOM    188  HG2 PRO A  57      46.674  75.390  60.300  1.00  0.00           H   
ATOM    189  HD1 PRO A  57      48.590  73.549  59.147  1.00  0.00           H   
ATOM    190  HD2 PRO A  57      46.970  73.532  58.942  1.00  0.00           H   
ATOM    191  N   HIS A  58      49.835  78.134  57.776  1.00 15.03           N   
ATOM    192  CA  HIS A  58      51.065  78.710  57.263  1.00 15.61           C   
ATOM    193  C   HIS A  58      52.126  78.601  58.362  1.00 16.97           C   
ATOM    194  O   HIS A  58      51.781  78.484  59.565  1.00 18.17           O   
ATOM    195  CB  HIS A  58      50.812  80.165  56.932  1.00 16.16           C   
ATOM    196  CG  HIS A  58      50.031  80.884  57.984  1.00 15.85           C   
ATOM    197  ND1 HIS A  58      50.575  81.885  58.754  1.00 19.38           N   
ATOM    198  CD2 HIS A  58      48.742  80.778  58.370  1.00 16.29           C   
ATOM    199  CE1 HIS A  58      49.655  82.366  59.573  1.00 18.63           C   
ATOM    200  NE2 HIS A  58      48.530  81.710  59.356  1.00 17.63           N   
ATOM    201  HN  HIS A  58      49.124  78.792  58.142  1.00  0.00           H   
ATOM    202  HA  HIS A  58      51.396  78.156  56.394  1.00  0.00           H   
ATOM    203  HB1 HIS A  58      51.694  80.623  56.823  1.00  0.00           H   
ATOM    204  HB2 HIS A  58      50.303  80.211  56.072  1.00  0.00           H   
ATOM    205  HD1 HIS A  58      51.515  82.192  58.696  1.00  0.00           H   
ATOM    206  HD2 HIS A  58      48.066  80.138  58.005  1.00  0.00           H   
ATOM    207  HE1 HIS A  58      49.788  83.099  60.240  1.00  0.00           H   
ATOM    208  N   GLY A  59      53.399  78.645  57.980  1.00 17.58           N   
ATOM    209  CA  GLY A  59      54.489  78.549  58.939  1.00 17.51           C   
ATOM    210  C   GLY A  59      54.923  77.128  59.284  1.00 19.45           C   
ATOM    211  O   GLY A  59      55.599  76.922  60.265  1.00 19.22           O   
ATOM    212  HN  GLY A  59      53.650  78.749  56.986  1.00  0.00           H   
ATOM    213  HA1 GLY A  59      55.279  79.031  58.559  1.00  0.00           H   
ATOM    214  HA2 GLY A  59      54.199  78.998  59.784  1.00  0.00           H   
ATOM    215  N   MET A  60      54.491  76.139  58.508  1.00 21.24           N   
ATOM    216  CA  MET A  60      54.862  74.748  58.762  1.00 23.47           C   
ATOM    217  C   MET A  60      55.992  74.273  57.841  1.00 24.06           C   
ATOM    218  O   MET A  60      56.563  73.177  58.057  1.00 23.77           O   
ATOM    219  CB  MET A  60      53.657  73.796  58.593  1.00 24.20           C   
ATOM    220  CG  MET A  60      52.513  73.973  59.572  1.00 23.70           C   
ATOM    221  SD  MET A  60      51.351  72.555  59.639  1.00 24.11           S   
ATOM    222  CE  MET A  60      50.670  72.586  57.919  1.00 22.85           C   
ATOM    223  HN  MET A  60      53.879  76.324  57.701  1.00  0.00           H   
ATOM    224  HA  MET A  60      55.189  74.647  59.807  1.00  0.00           H   
ATOM    225  HB1 MET A  60      53.292  73.929  57.672  1.00  0.00           H   
ATOM    226  HB2 MET A  60      53.994  72.859  58.686  1.00  0.00           H   
ATOM    227  HG1 MET A  60      52.900  74.104  60.485  1.00  0.00           H   
ATOM    228  HG2 MET A  60      51.998  74.788  59.307  1.00  0.00           H   
ATOM    229  HE1 MET A  60      50.005  71.847  57.810  1.00  0.00           H   
ATOM    230  HE2 MET A  60      51.415  72.463  57.263  1.00  0.00           H   
ATOM    231  HE3 MET A  60      50.222  73.464  57.753  1.00  0.00           H   
ATOM    232  N   GLY A  61      56.260  75.046  56.787  1.00 24.51           N   
ATOM    233  CA  GLY A  61      57.303  74.702  55.833  1.00 25.68           C   
ATOM    234  C   GLY A  61      56.770  74.076  54.555  1.00 27.45           C   
ATOM    235  O   GLY A  61      57.530  73.541  53.768  1.00 28.72           O   
ATOM    236  HN  GLY A  61      55.730  75.913  56.621  1.00  0.00           H   
ATOM    237  HA1 GLY A  61      57.801  75.536  55.594  1.00  0.00           H   
ATOM    238  HA2 GLY A  61      57.928  74.053  56.267  1.00  0.00           H   
ATOM    239  N   LYS A  62      55.479  74.240  54.291  1.00 29.66           N   
ATOM    240  CA  LYS A  62      54.841  73.639  53.113  1.00 33.46           C   
ATOM    241  C   LYS A  62      55.474  73.993  51.772  1.00 33.04           C   
ATOM    242  O   LYS A  62      55.930  73.101  51.046  1.00 31.94           O   
ATOM    243  CB  LYS A  62      53.320  73.935  53.085  1.00 36.10           C   
ATOM    244  CG  LYS A  62      52.530  73.328  54.281  1.00 37.58           C   
ATOM    245  CD  LYS A  62      51.012  73.568  54.276  1.00 36.50           C   
ATOM    246  CE  LYS A  62      50.652  75.031  54.361  1.00 36.46           C   
ATOM    247  NZ  LYS A  62      50.639  75.639  53.003  1.00 38.64           N   
ATOM    248  HN  LYS A  62      54.876  74.801  54.912  1.00  0.00           H   
ATOM    249  HA  LYS A  62      54.851  72.532  53.234  1.00  0.00           H   
ATOM    250  HB1 LYS A  62      53.193  74.927  53.097  1.00  0.00           H   
ATOM    251  HB2 LYS A  62      52.943  73.560  52.238  1.00  0.00           H   
ATOM    252  HG1 LYS A  62      52.684  72.340  54.279  1.00  0.00           H   
ATOM    253  HG2 LYS A  62      52.899  73.722  55.123  1.00  0.00           H   
ATOM    254  HD1 LYS A  62      50.632  73.194  53.430  1.00  0.00           H   
ATOM    255  HD2 LYS A  62      50.611  73.094  55.060  1.00  0.00           H   
ATOM    256  HE1 LYS A  62      49.746  75.124  54.773  1.00  0.00           H   
ATOM    257  HE2 LYS A  62      51.326  75.504  54.928  1.00  0.00           H   
ATOM    258  HZ1 LYS A  62      50.385  76.655  53.101  1.00  0.00           H   
ATOM    259  HZ2 LYS A  62      51.576  75.563  52.579  1.00  0.00           H   
ATOM    260  HZ3 LYS A  62      49.932  75.167  52.418  1.00  0.00           H   
ATOM    261  N   THR A  63      55.532  75.285  51.461  1.00 34.77           N   
ATOM    262  CA  THR A  63      56.104  75.730  50.198  1.00 37.94           C   
ATOM    263  C   THR A  63      57.505  75.154  50.056  1.00 38.61           C   
ATOM    264  O   THR A  63      57.807  74.539  49.047  1.00 43.84           O   
ATOM    265  CB  THR A  63      56.188  77.268  50.091  1.00 39.05           C   
ATOM    266  OG1 THR A  63      57.034  77.761  51.133  1.00 45.44           O   
ATOM    267  CG2 THR A  63      54.834  77.919  50.240  1.00 39.71           C   
ATOM    268  HN  THR A  63      55.176  76.003  52.102  1.00  0.00           H   
ATOM    269  HA  THR A  63      55.484  75.378  49.375  1.00  0.00           H   
ATOM    270  HB  THR A  63      56.613  77.565  49.144  1.00  0.00           H   
ATOM    271  HG1 THR A  63      57.048  78.703  51.018  1.00  0.00           H   
ATOM    272 1HG2 THR A  63      54.931  78.911  50.165  1.00  0.00           H   
ATOM    273 2HG2 THR A  63      54.449  77.689  51.134  1.00  0.00           H   
ATOM    274 3HG2 THR A  63      54.224  77.589  49.520  1.00  0.00           H   
ATOM    275  N   THR A  64      58.338  75.303  51.083  1.00 36.58           N   
ATOM    276  CA  THR A  64      59.701  74.783  51.033  1.00 37.57           C   
ATOM    277  C   THR A  64      59.798  73.302  50.706  1.00 37.43           C   
ATOM    278  O   THR A  64      60.534  72.929  49.797  1.00 36.16           O   
ATOM    279  CB  THR A  64      60.463  75.007  52.336  1.00 39.23           C   
ATOM    280  OG1 THR A  64      60.601  76.414  52.572  1.00 40.70           O   
ATOM    281  CG2 THR A  64      61.846  74.345  52.254  1.00 38.49           C   
ATOM    282  HN  THR A  64      58.046  75.788  51.939  1.00  0.00           H   
ATOM    283  HA  THR A  64      60.274  75.358  50.274  1.00  0.00           H   
ATOM    284  HB  THR A  64      59.933  74.582  53.180  1.00  0.00           H   
ATOM    285  HG1 THR A  64      61.078  76.490  53.388  1.00  0.00           H   
ATOM    286 1HG2 THR A  64      62.339  74.496  53.111  1.00  0.00           H   
ATOM    287 2HG2 THR A  64      62.363  74.745  51.497  1.00  0.00           H   
ATOM    288 3HG2 THR A  64      61.737  73.363  52.101  1.00  0.00           H   
ATOM    289  N   THR A  65      59.057  72.456  51.426  1.00 39.70           N   
ATOM    290  CA  THR A  65      59.149  71.030  51.139  1.00 39.91           C   
ATOM    291  C   THR A  65      58.566  70.632  49.800  1.00 40.84           C   
ATOM    292  O   THR A  65      59.051  69.684  49.202  1.00 42.28           O   
ATOM    293  CB  THR A  65      58.627  70.101  52.271  1.00 38.68           C   
ATOM    294  OG1 THR A  65      57.495  69.348  51.824  1.00 38.18           O   
ATOM    295  CG2 THR A  65      58.294  70.878  53.515  1.00 38.85           C   
ATOM    296  HN  THR A  65      58.438  72.766  52.158  1.00  0.00           H   
ATOM    297  HA  THR A  65      60.217  70.728  51.174  1.00  0.00           H   
ATOM    298  HB  THR A  65      59.398  69.401  52.574  1.00  0.00           H   
ATOM    299  HG1 THR A  65      57.240  68.819  52.549  1.00  0.00           H   
ATOM    300 1HG2 THR A  65      57.962  70.252  54.221  1.00  0.00           H   
ATOM    301 2HG2 THR A  65      57.585  71.552  53.308  1.00  0.00           H   
ATOM    302 3HG2 THR A  65      59.113  71.347  53.845  1.00  0.00           H   
ATOM    303  N   THR A  66      57.556  71.342  49.299  1.00 41.41           N   
ATOM    304  CA  THR A  66      56.999  70.961  47.992  1.00 42.98           C   
ATOM    305  C   THR A  66      57.935  71.299  46.832  1.00 40.77           C   
ATOM    306  O   THR A  66      57.961  70.597  45.833  1.00 41.65           O   
ATOM    307  CB  THR A  66      55.593  71.573  47.710  1.00 43.97           C   
ATOM    308  OG1 THR A  66      55.683  72.994  47.605  1.00 44.98           O   
ATOM    309  CG2 THR A  66      54.619  71.224  48.818  1.00 45.13           C   
ATOM    310  HN  THR A  66      57.154  72.133  49.778  1.00  0.00           H   
ATOM    311  HA  THR A  66      56.802  69.878  47.992  1.00  0.00           H   
ATOM    312  HB  THR A  66      55.194  71.188  46.779  1.00  0.00           H   
ATOM    313  HG1 THR A  66      54.811  73.290  47.437  1.00  0.00           H   
ATOM    314 1HG2 THR A  66      53.726  71.626  48.616  1.00  0.00           H   
ATOM    315 2HG2 THR A  66      54.958  71.585  49.687  1.00  0.00           H   
ATOM    316 3HG2 THR A  66      54.529  70.230  48.883  1.00  0.00           H   
ATOM    317  N   GLN A  67      58.726  72.355  46.994  1.00 41.82           N   
ATOM    318  CA  GLN A  67      59.679  72.802  45.969  1.00 42.05           C   
ATOM    319  C   GLN A  67      60.814  71.800  45.837  1.00 42.74           C   
ATOM    320  O   GLN A  67      61.501  71.729  44.813  1.00 44.34           O   
ATOM    321  CB  GLN A  67      60.243  74.182  46.337  1.00 41.11           C   
ATOM    322  CG  GLN A  67      59.176  75.270  46.505  1.00 40.99           C   
ATOM    323  CD  GLN A  67      59.761  76.648  46.713  1.00 42.07           C   
ATOM    324  OE1 GLN A  67      59.621  77.497  45.872  1.00 46.89           O   
ATOM    325  NE2 GLN A  67      60.433  76.862  47.833  1.00 40.59           N   
ATOM    326  HN  GLN A  67      58.694  72.909  47.870  1.00  0.00           H   
ATOM    327  HA  GLN A  67      59.158  72.890  45.014  1.00  0.00           H   
ATOM    328  HB1 GLN A  67      60.743  74.097  47.199  1.00  0.00           H   
ATOM    329  HB2 GLN A  67      60.871  74.468  45.613  1.00  0.00           H   
ATOM    330  HG1 GLN A  67      58.607  75.287  45.683  1.00  0.00           H   
ATOM    331  HG2 GLN A  67      58.611  75.041  47.298  1.00  0.00           H   
ATOM    332 1HE2 GLN A  67      60.845  77.724  48.049  1.00  0.00           H   
ATOM    333 2HE2 GLN A  67      60.508  76.075  48.480  1.00  0.00           H   
ATOM    334  N   LEU A  68      61.040  71.073  46.921  1.00 43.98           N   
ATOM    335  CA  LEU A  68      62.059  70.056  46.972  1.00 44.50           C   
ATOM    336  C   LEU A  68      61.623  68.811  46.213  1.00 45.36           C   
ATOM    337  O   LEU A  68      62.406  67.854  46.106  1.00 48.18           O   
ATOM    338  CB  LEU A  68      62.361  69.698  48.424  1.00 45.29           C   
ATOM    339  CG  LEU A  68      63.081  70.760  49.256  1.00 46.92           C   
ATOM    340  CD1 LEU A  68      63.417  70.173  50.624  1.00 45.67           C   
ATOM    341  CD2 LEU A  68      64.367  71.221  48.548  1.00 48.36           C   
ATOM    342  HN  LEU A  68      60.474  71.224  47.779  1.00  0.00           H   
ATOM    343  HA  LEU A  68      62.986  70.439  46.525  1.00  0.00           H   
ATOM    344  HB1 LEU A  68      61.491  69.499  48.874  1.00  0.00           H   
ATOM    345  HB2 LEU A  68      62.931  68.877  48.421  1.00  0.00           H   
ATOM    346  HG  LEU A  68      62.452  71.616  49.415  1.00  0.00           H   
ATOM    347 1HD1 LEU A  68      63.889  70.861  51.176  1.00  0.00           H   
ATOM    348 2HD1 LEU A  68      64.009  69.376  50.509  1.00  0.00           H   
ATOM    349 3HD1 LEU A  68      62.574  69.897  51.085  1.00  0.00           H   
ATOM    350 1HD2 LEU A  68      64.824  71.914  49.105  1.00  0.00           H   
ATOM    351 2HD2 LEU A  68      64.136  71.610  47.656  1.00  0.00           H   
ATOM    352 3HD2 LEU A  68      64.978  70.439  48.422  1.00  0.00           H   
ATOM    353  N   LEU A  69      60.377  68.783  45.740  1.00 45.70           N   
ATOM    354  CA  LEU A  69      59.886  67.643  44.969  1.00 44.90           C   
ATOM    355  C   LEU A  69      60.276  67.804  43.482  1.00 47.93           C   
ATOM    356  O   LEU A  69      60.376  66.760  42.791  1.00 49.20           O   
ATOM    357  CB  LEU A  69      58.364  67.507  45.096  1.00 42.43           C   
ATOM    358  CG  LEU A  69      57.666  66.866  46.307  1.00 40.37           C   
ATOM    359  CD1 LEU A  69      56.185  67.194  46.199  1.00 40.94           C   
ATOM    360  CD2 LEU A  69      57.848  65.352  46.356  1.00 36.76           C   
ATOM    361  HN  LEU A  69      59.728  69.560  45.904  1.00  0.00           H   
ATOM    362  HA  LEU A  69      60.331  66.725  45.350  1.00  0.00           H   
ATOM    363  HB1 LEU A  69      58.001  68.436  45.032  1.00  0.00           H   
ATOM    364  HB2 LEU A  69      58.070  66.978  44.300  1.00  0.00           H   
ATOM    365  HG  LEU A  69      58.031  67.282  47.219  1.00  0.00           H   
ATOM    366 1HD1 LEU A  69      55.697  66.792  46.973  1.00  0.00           H   
ATOM    367 2HD1 LEU A  69      55.822  66.820  45.346  1.00  0.00           H   
ATOM    368 3HD1 LEU A  69      56.061  68.186  46.207  1.00  0.00           H   
ATOM    369 1HD2 LEU A  69      57.377  64.985  47.158  1.00  0.00           H   
ATOM    370 2HD2 LEU A  69      58.822  65.135  46.413  1.00  0.00           H   
ATOM    371 3HD2 LEU A  69      57.464  64.943  45.529  1.00  0.00           H   
ATOM    372  N   VAL A  70      60.537  69.068  42.977  1.00 49.96           N   
ATOM    373 3H46 VAL A  70      60.769  69.186  42.022  1.00  0.00           H   
ATOM    374 4H46 VAL A  70      60.494  69.862  43.583  1.00  0.00           H   
ATOM    375  N   ASP A  77      57.074  65.505  34.146  1.00 50.73           N   
ATOM    376  CA  ASP A  77      55.812  64.798  34.512  1.00 48.66           C   
ATOM    377  C   ASP A  77      55.233  65.260  35.854  1.00 47.49           C   
ATOM    378  O   ASP A  77      54.400  64.575  36.445  1.00 48.86           O   
ATOM    379  CB  ASP A  77      56.016  63.274  34.504  1.00 49.80           C   
ATOM    380  CG  ASP A  77      56.995  62.793  35.575  1.00 50.30           C   
ATOM    381  OD1 ASP A  77      57.539  63.612  36.344  1.00 50.20           O   
ATOM    382  OD2 ASP A  77      57.224  61.565  35.638  1.00 52.51           O   
ATOM    383  HA  ASP A  77      55.073  64.976  33.717  1.00  0.00           H   
ATOM    384  HB1 ASP A  77      55.132  62.834  34.661  1.00  0.00           H   
ATOM    385  HB2 ASP A  77      56.368  63.005  33.608  1.00  0.00           H   
ATOM    386 4H46 ASP A  77      56.907  66.438  34.082  1.00  0.00           H   
ATOM    387 4H46 ASP A  77      57.731  65.346  34.813  1.00  0.00           H   
ATOM    388  N   ILE A  78      55.699  66.417  36.327  1.00 44.77           N   
ATOM    389  CA  ILE A  78      55.231  67.007  37.580  1.00 40.08           C   
ATOM    390  C   ILE A  78      55.443  68.526  37.572  1.00 36.76           C   
ATOM    391  O   ILE A  78      56.541  69.022  37.251  1.00 37.35           O   
ATOM    392  CB  ILE A  78      55.880  66.331  38.813  1.00 39.06           C   
ATOM    393  CG1 ILE A  78      55.445  67.025  40.097  1.00 37.10           C   
ATOM    394  CG2 ILE A  78      57.385  66.292  38.682  1.00 41.36           C   
ATOM    395  CD1 ILE A  78      55.709  66.193  41.306  1.00 37.13           C   
ATOM    396  HN  ILE A  78      56.425  66.942  35.805  1.00  0.00           H   
ATOM    397  HA  ILE A  78      54.166  66.797  37.704  1.00  0.00           H   
ATOM    398  HB  ILE A  78      55.577  65.297  38.877  1.00  0.00           H   
ATOM    399 1HG1 ILE A  78      55.947  67.886  40.183  1.00  0.00           H   
ATOM    400 2HG1 ILE A  78      54.464  67.214  40.044  1.00  0.00           H   
ATOM    401 1HG2 ILE A  78      57.779  65.852  39.489  1.00  0.00           H   
ATOM    402 2HG2 ILE A  78      57.738  67.225  38.606  1.00  0.00           H   
ATOM    403 3HG2 ILE A  78      57.636  65.774  37.864  1.00  0.00           H   
ATOM    404 1HD1 ILE A  78      55.409  66.686  42.123  1.00  0.00           H   
ATOM    405 2HD1 ILE A  78      56.689  66.003  41.373  1.00  0.00           H   
ATOM    406 3HD1 ILE A  78      55.207  65.331  41.234  1.00  0.00           H   
ATOM    407  N   VAL A  79      54.350  69.251  37.785  1.00 32.38           N   
ATOM    408  CA  VAL A  79      54.355  70.708  37.808  1.00 28.92           C   
ATOM    409  C   VAL A  79      53.941  71.168  39.189  1.00 26.85           C   
ATOM    410  O   VAL A  79      53.190  70.503  39.889  1.00 25.57           O   
ATOM    411  CB  VAL A  79      53.357  71.316  36.789  1.00 28.04           C   
ATOM    412  CG1 VAL A  79      53.682  72.796  36.537  1.00 25.56           C   
ATOM    413  CG2 VAL A  79      53.364  70.511  35.501  1.00 27.18           C   
ATOM    414  HN  VAL A  79      53.435  68.784  37.946  1.00  0.00           H   
ATOM    415  HA  VAL A  79      55.357  71.069  37.589  1.00  0.00           H   
ATOM    416  HB  VAL A  79      52.351  71.264  37.169  1.00  0.00           H   
ATOM    417 1HG1 VAL A  79      53.031  73.173  35.879  1.00  0.00           H   
ATOM    418 2HG1 VAL A  79      54.609  72.877  36.171  1.00  0.00           H   
ATOM    419 3HG1 VAL A  79      53.618  73.303  37.397  1.00  0.00           H   
ATOM    420 1HG2 VAL A  79      52.717  70.913  34.853  1.00  0.00           H   
ATOM    421 2HG2 VAL A  79      53.097  69.567  35.696  1.00  0.00           H   
ATOM    422 3HG2 VAL A  79      54.282  70.522  35.105  1.00  0.00           H   
ATOM    423  N   TYR A  80      54.422  72.342  39.545  1.00 26.34           N   
ATOM    424  CA  TYR A  80      54.155  72.931  40.832  1.00 26.13           C   
ATOM    425  C   TYR A  80      53.456  74.291  40.622  1.00 26.64           C   
ATOM    426  O   TYR A  80      54.010  75.201  39.986  1.00 26.16           O   
ATOM    427  CB  TYR A  80      55.497  73.068  41.590  1.00 27.23           C   
ATOM    428  CG  TYR A  80      55.412  73.751  42.931  1.00 29.49           C   
ATOM    429  CD1 TYR A  80      54.624  73.213  43.953  1.00 31.79           C   
ATOM    430  CD2 TYR A  80      56.061  74.968  43.164  1.00 27.95           C   
ATOM    431  CE1 TYR A  80      54.470  73.870  45.169  1.00 31.40           C   
ATOM    432  CE2 TYR A  80      55.917  75.634  44.383  1.00 30.72           C   
ATOM    433  CZ  TYR A  80      55.115  75.074  45.378  1.00 30.81           C   
ATOM    434  OH  TYR A  80      54.946  75.703  46.586  1.00 32.28           O   
ATOM    435  HN  TYR A  80      55.021  72.886  38.890  1.00  0.00           H   
ATOM    436  HA  TYR A  80      53.496  72.288  41.410  1.00  0.00           H   
ATOM    437  HB1 TYR A  80      55.866  72.150  41.734  1.00  0.00           H   
ATOM    438  HB2 TYR A  80      56.124  73.593  41.015  1.00  0.00           H   
ATOM    439  HD1 TYR A  80      54.162  72.338  43.807  1.00  0.00           H   
ATOM    440  HD2 TYR A  80      56.635  75.366  42.449  1.00  0.00           H   
ATOM    441  HE1 TYR A  80      53.897  73.474  45.887  1.00  0.00           H   
ATOM    442  HE2 TYR A  80      56.384  76.504  44.541  1.00  0.00           H   
ATOM    443  HH  TYR A  80      55.452  76.523  46.584  1.00  0.00           H   
ATOM    444  N   VAL A  81      52.194  74.373  41.052  1.00 25.26           N   
ATOM    445  CA  VAL A  81      51.402  75.599  40.977  1.00 21.31           C   
ATOM    446  C   VAL A  81      51.684  76.247  42.342  1.00 19.62           C   
ATOM    447  O   VAL A  81      51.132  75.851  43.383  1.00 18.58           O   
ATOM    448  CB  VAL A  81      49.916  75.269  40.824  1.00 21.07           C   
ATOM    449  CG1 VAL A  81      49.118  76.521  40.682  1.00 21.79           C   
ATOM    450  CG2 VAL A  81      49.705  74.359  39.636  1.00 21.26           C   
ATOM    451  HN  VAL A  81      51.729  73.540  41.464  1.00  0.00           H   
ATOM    452  HA  VAL A  81      51.771  76.226  40.207  1.00  0.00           H   
ATOM    453  HB  VAL A  81      49.558  74.734  41.696  1.00  0.00           H   
ATOM    454 1HG1 VAL A  81      48.150  76.290  40.583  1.00  0.00           H   
ATOM    455 2HG1 VAL A  81      49.425  77.023  39.873  1.00  0.00           H   
ATOM    456 3HG1 VAL A  81      49.243  77.091  41.494  1.00  0.00           H   
ATOM    457 1HG2 VAL A  81      48.732  74.149  39.545  1.00  0.00           H   
ATOM    458 2HG2 VAL A  81      50.217  73.511  39.770  1.00  0.00           H   
ATOM    459 3HG2 VAL A  81      50.027  74.814  38.806  1.00  0.00           H   
ATOM    460  N   PRO A  82      52.606  77.213  42.357  1.00 20.29           N   
ATOM    461  CA  PRO A  82      53.056  77.958  43.531  1.00 18.90           C   
ATOM    462  C   PRO A  82      52.026  78.858  44.157  1.00 19.59           C   
ATOM    463  O   PRO A  82      50.904  79.019  43.652  1.00 23.42           O   
ATOM    464  CB  PRO A  82      54.207  78.774  42.969  1.00 19.59           C   
ATOM    465  CG  PRO A  82      53.691  79.126  41.612  1.00 18.88           C   
ATOM    466  CD  PRO A  82      53.132  77.826  41.123  1.00 19.43           C   
ATOM    467  HA  PRO A  82      53.403  77.222  44.282  1.00  0.00           H   
ATOM    468  HB1 PRO A  82      54.377  79.592  43.518  1.00  0.00           H   
ATOM    469  HB2 PRO A  82      55.045  78.231  42.911  1.00  0.00           H   
ATOM    470  HG1 PRO A  82      52.979  79.826  41.668  1.00  0.00           H   
ATOM    471  HG2 PRO A  82      54.429  79.447  41.018  1.00  0.00           H   
ATOM    472  HD1 PRO A  82      52.402  77.976  40.456  1.00  0.00           H   
ATOM    473  HD2 PRO A  82      53.846  77.258  40.715  1.00  0.00           H   
ATOM    474  N   GLU A  83      52.419  79.468  45.262  1.00 20.74           N   
ATOM    475  CA  GLU A  83      51.555  80.381  45.983  1.00 21.41           C   
ATOM    476  C   GLU A  83      51.506  81.640  45.127  1.00 18.87           C   
ATOM    477  O   GLU A  83      52.536  82.117  44.699  1.00 17.13           O   
ATOM    478  CB  GLU A  83      52.183  80.664  47.342  1.00 25.12           C   
ATOM    479  CG  GLU A  83      51.267  81.336  48.310  1.00 29.29           C   
ATOM    480  CD  GLU A  83      51.555  80.943  49.733  1.00 30.48           C   
ATOM    481  OE1 GLU A  83      52.454  81.581  50.308  1.00 28.55           O   
ATOM    482  OE2 GLU A  83      50.882  80.006  50.248  1.00 29.49           O   
ATOM    483  HN  GLU A  83      53.366  79.308  45.647  1.00  0.00           H   
ATOM    484  HA  GLU A  83      50.568  79.966  46.066  1.00  0.00           H   
ATOM    485  HB1 GLU A  83      52.476  79.794  47.739  1.00  0.00           H   
ATOM    486  HB2 GLU A  83      52.979  81.253  47.203  1.00  0.00           H   
ATOM    487  HG1 GLU A  83      51.376  82.326  48.221  1.00  0.00           H   
ATOM    488  HG2 GLU A  83      50.325  81.082  48.091  1.00  0.00           H   
ATOM    489  N   PRO A  84      50.298  82.182  44.856  1.00 19.30           N   
ATOM    490  CA  PRO A  84      50.144  83.399  44.025  1.00 16.73           C   
ATOM    491  C   PRO A  84      50.534  84.735  44.675  1.00 15.87           C   
ATOM    492  O   PRO A  84      49.793  85.717  44.593  1.00 13.81           O   
ATOM    493  CB  PRO A  84      48.670  83.351  43.623  1.00 16.54           C   
ATOM    494  CG  PRO A  84      48.017  82.714  44.833  1.00 16.52           C   
ATOM    495  CD  PRO A  84      48.984  81.614  45.227  1.00 17.42           C   
ATOM    496  HA  PRO A  84      50.754  83.256  43.111  1.00  0.00           H   
ATOM    497  HB1 PRO A  84      48.310  84.270  43.461  1.00  0.00           H   
ATOM    498  HB2 PRO A  84      48.537  82.791  42.805  1.00  0.00           H   
ATOM    499  HG1 PRO A  84      47.913  83.379  45.573  1.00  0.00           H   
ATOM    500  HG2 PRO A  84      47.123  82.334  44.597  1.00  0.00           H   
ATOM    501  HD1 PRO A  84      48.937  81.428  46.208  1.00  0.00           H   
ATOM    502  HD2 PRO A  84      48.799  80.773  44.718  1.00  0.00           H   
ATOM    503  N   MET A  85      51.761  84.810  45.189  1.00 16.31           N   
ATOM    504  CA  MET A  85      52.204  86.006  45.870  1.00 17.20           C   
ATOM    505  C   MET A  85      52.126  87.287  45.033  1.00 16.80           C   
ATOM    506  O   MET A  85      51.766  88.342  45.563  1.00 15.91           O   
ATOM    507  CB  MET A  85      53.599  85.811  46.470  1.00 19.05           C   
ATOM    508  CG  MET A  85      54.015  86.940  47.422  1.00 20.24           C   
ATOM    509  SD  MET A  85      53.215  86.846  49.038  1.00 23.27           S   
ATOM    510  CE  MET A  85      52.183  88.081  48.949  1.00 20.20           C   
ATOM    511  HN  MET A  85      52.416  84.026  45.114  1.00  0.00           H   
ATOM    512  HA  MET A  85      51.594  86.150  46.789  1.00  0.00           H   
ATOM    513  HB1 MET A  85      53.608  84.949  46.977  1.00  0.00           H   
ATOM    514  HB2 MET A  85      54.262  85.766  45.723  1.00  0.00           H   
ATOM    515  HG1 MET A  85      55.005  86.894  47.555  1.00  0.00           H   
ATOM    516  HG2 MET A  85      53.776  87.815  47.000  1.00  0.00           H   
ATOM    517  HE1 MET A  85      51.663  88.144  49.801  1.00  0.00           H   
ATOM    518  HE2 MET A  85      51.554  87.936  48.185  1.00  0.00           H   
ATOM    519  HE3 MET A  85      52.691  88.931  48.806  1.00  0.00           H   
ATOM    520  N   THR A  86      52.385  87.204  43.726  1.00 16.57           N   
ATOM    521  CA  THR A  86      52.319  88.410  42.900  1.00 15.11           C   
ATOM    522  C   THR A  86      50.891  88.955  42.792  1.00 11.66           C   
ATOM    523  O   THR A  86      50.672  90.176  42.735  1.00 10.27           O   
ATOM    524  CB  THR A  86      52.925  88.172  41.494  1.00 16.92           C   
ATOM    525  OG1 THR A  86      54.284  87.747  41.630  1.00 18.23           O   
ATOM    526  CG2 THR A  86      52.919  89.463  40.683  1.00 14.85           C   
ATOM    527  HN  THR A  86      52.628  86.328  43.279  1.00  0.00           H   
ATOM    528  HA  THR A  86      52.963  89.184  43.340  1.00  0.00           H   
ATOM    529  HB  THR A  86      52.382  87.400  40.969  1.00  0.00           H   
ATOM    530  HG1 THR A  86      54.595  87.620  40.746  1.00  0.00           H   
ATOM    531 1HG2 THR A  86      53.313  89.292  39.780  1.00  0.00           H   
ATOM    532 2HG2 THR A  86      53.461  90.157  41.156  1.00  0.00           H   
ATOM    533 3HG2 THR A  86      51.979  89.788  40.580  1.00  0.00           H   
ATOM    534  N   TYR A  87      49.915  88.048  42.779  1.00 11.89           N   
ATOM    535  CA  TYR A  87      48.519  88.442  42.701  1.00  8.88           C   
ATOM    536  C   TYR A  87      48.124  89.145  43.978  1.00  9.12           C   
ATOM    537  O   TYR A  87      47.485  90.150  43.958  1.00 11.61           O   
ATOM    538  CB  TYR A  87      47.615  87.234  42.495  1.00  8.58           C   
ATOM    539  CG  TYR A  87      46.200  87.658  42.177  1.00  9.46           C   
ATOM    540  CD1 TYR A  87      45.827  87.956  40.874  1.00 10.51           C   
ATOM    541  CD2 TYR A  87      45.261  87.859  43.190  1.00 10.19           C   
ATOM    542  CE1 TYR A  87      44.583  88.448  40.592  1.00 10.42           C   
ATOM    543  CE2 TYR A  87      44.001  88.358  42.916  1.00  9.38           C   
ATOM    544  CZ  TYR A  87      43.675  88.654  41.618  1.00 11.30           C   
ATOM    545  OH  TYR A  87      42.462  89.227  41.338  1.00 11.40           O   
ATOM    546  HN  TYR A  87      50.126  87.043  42.824  1.00  0.00           H   
ATOM    547  HA  TYR A  87      48.381  89.118  41.855  1.00  0.00           H   
ATOM    548  HB1 TYR A  87      47.970  86.687  41.737  1.00  0.00           H   
ATOM    549  HB2 TYR A  87      47.611  86.684  43.330  1.00  0.00           H   
ATOM    550  HD1 TYR A  87      46.478  87.809  40.130  1.00  0.00           H   
ATOM    551  HD2 TYR A  87      45.505  87.637  44.134  1.00  0.00           H   
ATOM    552  HE1 TYR A  87      44.329  88.659  39.648  1.00  0.00           H   
ATOM    553  HE2 TYR A  87      43.339  88.500  43.652  1.00  0.00           H   
ATOM    554  HH  TYR A  87      41.953  89.301  42.145  1.00  0.00           H   
ATOM    555  N   TRP A  88      48.523  88.574  45.100  1.00 13.57           N   
ATOM    556  CA  TRP A  88      48.214  89.125  46.402  1.00 12.79           C   
ATOM    557  C   TRP A  88      48.799  90.495  46.613  1.00 13.55           C   
ATOM    558  O   TRP A  88      48.113  91.401  47.046  1.00 15.58           O   
ATOM    559  CB  TRP A  88      48.731  88.186  47.490  1.00 11.07           C   
ATOM    560  CG  TRP A  88      48.047  86.842  47.478  1.00 10.57           C   
ATOM    561  CD1 TRP A  88      46.852  86.543  46.906  1.00  7.36           C   
ATOM    562  CD2 TRP A  88      48.500  85.635  48.120  1.00  9.36           C   
ATOM    563  NE1 TRP A  88      46.526  85.232  47.151  1.00  7.39           N   
ATOM    564  CE2 TRP A  88      47.516  84.654  47.896  1.00  8.74           C   
ATOM    565  CE3 TRP A  88      49.634  85.298  48.868  1.00  7.26           C   
ATOM    566  CZ2 TRP A  88      47.628  83.356  48.400  1.00 10.58           C   
ATOM    567  CZ3 TRP A  88      49.741  84.006  49.368  1.00  8.42           C   
ATOM    568  CH2 TRP A  88      48.748  83.052  49.133  1.00  9.55           C   
ATOM    569  HN  TRP A  88      49.080  87.698  45.078  1.00  0.00           H   
ATOM    570  HA  TRP A  88      47.114  89.176  46.519  1.00  0.00           H   
ATOM    571  HB1 TRP A  88      49.711  88.046  47.351  1.00  0.00           H   
ATOM    572  HB2 TRP A  88      48.577  88.614  48.381  1.00  0.00           H   
ATOM    573  HD1 TRP A  88      46.291  87.184  46.383  1.00  0.00           H   
ATOM    574  HE1 TRP A  88      45.722  84.909  46.805  1.00  0.00           H   
ATOM    575  HE3 TRP A  88      50.352  85.973  49.039  1.00  0.00           H   
ATOM    576  HZ2 TRP A  88      46.917  82.673  48.233  1.00  0.00           H   
ATOM    577  HZ3 TRP A  88      50.545  83.754  49.907  1.00  0.00           H   
ATOM    578  HH2 TRP A  88      48.855  82.130  49.506  1.00  0.00           H   
ATOM    579  N   ARG A  89      50.085  90.624  46.319  1.00 16.20           N   
ATOM    580  CA  ARG A  89      50.820  91.882  46.499  1.00 15.49           C   
ATOM    581  C   ARG A  89      50.628  92.962  45.465  1.00 14.33           C   
ATOM    582  O   ARG A  89      50.693  94.139  45.803  1.00 14.11           O   
ATOM    583  CB  ARG A  89      52.315  91.607  46.573  1.00 17.83           C   
ATOM    584  CG  ARG A  89      52.711  90.796  47.740  1.00 21.24           C   
ATOM    585  CD  ARG A  89      53.796  91.457  48.527  1.00 24.17           C   
ATOM    586  NE  ARG A  89      55.122  91.051  48.118  1.00 27.10           N   
ATOM    587  CZ  ARG A  89      56.206  91.807  48.259  1.00 28.68           C   
ATOM    588  NH1 ARG A  89      56.121  93.025  48.789  1.00 27.58           N   
ATOM    589  NH2 ARG A  89      57.389  91.326  47.908  1.00 30.13           N   
ATOM    590  HN  ARG A  89      50.626  89.822  45.944  1.00  0.00           H   
ATOM    591  HA  ARG A  89      50.553  92.295  47.512  1.00  0.00           H   
ATOM    592  HB1 ARG A  89      52.588  91.120  45.743  1.00  0.00           H   
ATOM    593  HB2 ARG A  89      52.795  92.483  46.620  1.00  0.00           H   
ATOM    594  HG1 ARG A  89      51.914  90.667  48.331  1.00  0.00           H   
ATOM    595  HG2 ARG A  89      53.038  89.906  47.421  1.00  0.00           H   
ATOM    596  HD1 ARG A  89      53.716  92.447  48.410  1.00  0.00           H   
ATOM    597  HD2 ARG A  89      53.676  91.224  49.492  1.00  0.00           H   
ATOM    598  HE  ARG A  89      55.210  90.100  47.687  1.00  0.00           H   
ATOM    599 1HH1 ARG A  89      56.937  93.591  48.894  1.00  0.00           H   
ATOM    600 2HH1 ARG A  89      55.229  93.373  49.084  1.00  0.00           H   
ATOM    601 1HH2 ARG A  89      58.217  91.893  48.012  1.00  0.00           H   
ATOM    602 2HH2 ARG A  89      57.475  90.401  47.539  1.00  0.00           H   
ATOM    603  N   VAL A  90      50.476  92.568  44.201  1.00 15.50           N   
ATOM    604  CA  VAL A  90      50.334  93.527  43.110  1.00 15.64           C   
ATOM    605  C   VAL A  90      49.112  93.444  42.209  1.00 13.61           C   
ATOM    606  O   VAL A  90      48.411  94.442  42.049  1.00 12.69           O   
ATOM    607  CB  VAL A  90      51.557  93.472  42.160  1.00 18.66           C   
ATOM    608  CG1 VAL A  90      51.421  94.507  41.054  1.00 19.29           C   
ATOM    609  CG2 VAL A  90      52.843  93.673  42.932  1.00 18.78           C   
ATOM    610  HN  VAL A  90      50.454  91.568  43.958  1.00  0.00           H   
ATOM    611  HA  VAL A  90      50.381  94.568  43.551  1.00  0.00           H   
ATOM    612  HB  VAL A  90      51.628  92.499  41.698  1.00  0.00           H   
ATOM    613 1HG1 VAL A  90      52.217  94.458  40.451  1.00  0.00           H   
ATOM    614 2HG1 VAL A  90      51.364  95.421  41.457  1.00  0.00           H   
ATOM    615 3HG1 VAL A  90      50.592  94.324  40.526  1.00  0.00           H   
ATOM    616 1HG2 VAL A  90      53.619  93.634  42.303  1.00  0.00           H   
ATOM    617 2HG2 VAL A  90      52.936  92.953  43.620  1.00  0.00           H   
ATOM    618 3HG2 VAL A  90      52.825  94.565  43.384  1.00  0.00           H   
ATOM    619  N   LEU A  91      48.915  92.283  41.576  1.00 14.53           N   
ATOM    620  CA  LEU A  91      47.824  92.059  40.594  1.00 15.64           C   
ATOM    621  C   LEU A  91      46.350  92.269  40.978  1.00 16.24           C   
ATOM    622  O   LEU A  91      45.593  92.918  40.220  1.00 17.99           O   
ATOM    623  CB  LEU A  91      47.958  90.690  39.905  1.00 12.45           C   
ATOM    624  CG  LEU A  91      49.305  90.230  39.384  1.00 11.70           C   
ATOM    625  CD1 LEU A  91      49.130  88.988  38.556  1.00  6.77           C   
ATOM    626  CD2 LEU A  91      49.975  91.341  38.620  1.00  8.79           C   
ATOM    627  HN  LEU A  91      49.539  91.473  41.756  1.00  0.00           H   
ATOM    628  HA  LEU A  91      48.047  92.706  39.686  1.00  0.00           H   
ATOM    629  HB1 LEU A  91      47.655  90.004  40.566  1.00  0.00           H   
ATOM    630  HB2 LEU A  91      47.334  90.699  39.123  1.00  0.00           H   
ATOM    631  HG  LEU A  91      49.974  89.994  40.200  1.00  0.00           H   
ATOM    632 1HD1 LEU A  91      50.020  88.687  38.214  1.00  0.00           H   
ATOM    633 2HD1 LEU A  91      48.525  89.184  37.784  1.00  0.00           H   
ATOM    634 3HD1 LEU A  91      48.728  88.266  39.119  1.00  0.00           H   
ATOM    635 1HD2 LEU A  91      50.862  91.026  38.282  1.00  0.00           H   
ATOM    636 2HD2 LEU A  91      50.109  92.127  39.223  1.00  0.00           H   
ATOM    637 3HD2 LEU A  91      49.400  91.609  37.847  1.00  0.00           H   
ATOM    638  N   GLY A  92      45.918  91.720  42.111  1.00 14.08           N   
ATOM    639  CA  GLY A  92      44.529  91.889  42.499  1.00 13.36           C   
ATOM    640  C   GLY A  92      44.296  93.071  43.395  1.00 13.04           C   
ATOM    641  O   GLY A  92      43.236  93.664  43.397  1.00 11.45           O   
ATOM    642  HN  GLY A  92      46.529  91.184  42.717  1.00  0.00           H   
ATOM    643  HA1 GLY A  92      43.981  92.007  41.671  1.00  0.00           H   
ATOM    644  HA2 GLY A  92      44.232  91.064  42.980  1.00  0.00           H   
ATOM    645  N   ALA A  93      45.312  93.378  44.185  1.00 12.90           N   
ATOM    646  CA  ALA A  93      45.276  94.474  45.121  1.00 11.75           C   
ATOM    647  C   ALA A  93      46.714  94.706  45.573  1.00 12.25           C   
ATOM    648  O   ALA A  93      47.583  93.945  45.281  1.00 12.84           O   
ATOM    649  CB  ALA A  93      44.417  94.109  46.288  1.00  8.52           C   
ATOM    650  HN  ALA A  93      46.190  92.816  44.148  1.00  0.00           H   
ATOM    651  HA  ALA A  93      44.908  95.366  44.635  1.00  0.00           H   
ATOM    652  HB1 ALA A  93      44.393  94.870  46.936  1.00  0.00           H   
ATOM    653  HB2 ALA A  93      44.793  93.300  46.739  1.00  0.00           H   
ATOM    654  HB3 ALA A  93      43.489  93.913  45.971  1.00  0.00           H   
ATOM    655  N   SER A  94      46.946  95.787  46.285  1.00 15.86           N   
ATOM    656  CA  SER A  94      48.280  96.084  46.764  1.00 19.35           C   
ATOM    657  C   SER A  94      48.504  95.525  48.195  1.00 18.02           C   
ATOM    658  O   SER A  94      47.744  95.808  49.108  1.00 17.14           O   
ATOM    659  CB  SER A  94      48.482  97.612  46.706  1.00 21.20           C   
ATOM    660  OG  SER A  94      49.746  98.013  47.216  1.00 25.49           O   
ATOM    661  HN  SER A  94      46.196  96.448  46.521  1.00  0.00           H   
ATOM    662  HA  SER A  94      49.024  95.633  46.098  1.00  0.00           H   
ATOM    663  HB1 SER A  94      48.412  97.909  45.754  1.00  0.00           H   
ATOM    664  HB2 SER A  94      47.764  98.051  47.246  1.00  0.00           H   
ATOM    665  HG  SER A  94      49.786  98.933  47.146  1.00  0.00           H   
ATOM    666  N   GLU A  95      49.506  94.667  48.346  1.00 19.07           N   
ATOM    667  CA  GLU A  95      49.867  94.073  49.641  1.00 20.51           C   
ATOM    668  C   GLU A  95      48.705  93.516  50.447  1.00 21.37           C   
ATOM    669  O   GLU A  95      48.507  93.913  51.628  1.00 19.52           O   
ATOM    670  CB  GLU A  95      50.612  95.098  50.515  1.00 20.53           C   
ATOM    671  CG  GLU A  95      51.821  95.784  49.860  1.00 20.46           C   
ATOM    672  CD  GLU A  95      52.921  94.820  49.462  1.00 21.38           C   
ATOM    673  OE1 GLU A  95      52.953  93.666  49.947  1.00 21.82           O   
ATOM    674  OE2 GLU A  95      53.770  95.227  48.652  1.00 24.27           O   
ATOM    675  HN  GLU A  95      50.083  94.380  47.530  1.00  0.00           H   
ATOM    676  HA  GLU A  95      50.605  93.259  49.460  1.00  0.00           H   
ATOM    677  HB1 GLU A  95      49.960  95.810  50.776  1.00  0.00           H   
ATOM    678  HB2 GLU A  95      50.935  94.625  51.335  1.00  0.00           H   
ATOM    679  HG1 GLU A  95      51.507  96.262  49.040  1.00  0.00           H   
ATOM    680  HG2 GLU A  95      52.199  96.445  50.508  1.00  0.00           H   
ATOM    681  N   THR A  96      47.985  92.557  49.870  1.00 20.11           N   
ATOM    682  CA  THR A  96      46.837  91.969  50.549  1.00 17.52           C   
ATOM    683  C   THR A  96      47.191  91.347  51.896  1.00 18.59           C   
ATOM    684  O   THR A  96      46.472  91.571  52.891  1.00 19.02           O   
ATOM    685  CB  THR A  96      46.116  90.953  49.644  1.00 16.59           C   
ATOM    686  OG1 THR A  96      45.865  91.571  48.371  1.00 13.49           O   
ATOM    687  CG2 THR A  96      44.784  90.537  50.270  1.00 11.29           C   
ATOM    688  HN  THR A  96      48.217  92.206  48.935  1.00  0.00           H   
ATOM    689  HA  THR A  96      46.072  92.751  50.706  1.00  0.00           H   
ATOM    690  HB  THR A  96      46.727  90.082  49.475  1.00  0.00           H   
ATOM    691  HG1 THR A  96      45.422  90.904  47.857  1.00  0.00           H   
ATOM    692 1HG2 THR A  96      44.326  89.878  49.673  1.00  0.00           H   
ATOM    693 2HG2 THR A  96      44.203  91.343  50.384  1.00  0.00           H   
ATOM    694 3HG2 THR A  96      44.951  90.118  51.163  1.00  0.00           H   
ATOM    695  N   ILE A  97      48.308  90.623  51.962  1.00 18.90           N   
ATOM    696  CA  ILE A  97      48.723  89.992  53.216  1.00 17.70           C   
ATOM    697  C   ILE A  97      48.950  91.002  54.327  1.00 18.40           C   
ATOM    698  O   ILE A  97      48.596  90.732  55.474  1.00 21.53           O   
ATOM    699  CB  ILE A  97      49.959  89.098  53.047  1.00 16.95           C   
ATOM    700  CG1 ILE A  97      49.553  87.830  52.323  1.00 13.74           C   
ATOM    701  CG2 ILE A  97      50.564  88.728  54.432  1.00 16.62           C   
ATOM    702  CD1 ILE A  97      50.689  86.887  52.052  1.00 13.26           C   
ATOM    703  HN  ILE A  97      48.906  90.487  51.142  1.00  0.00           H   
ATOM    704  HA  ILE A  97      47.945  89.277  53.529  1.00  0.00           H   
ATOM    705  HB  ILE A  97      50.707  89.592  52.455  1.00  0.00           H   
ATOM    706 1HG1 ILE A  97      48.876  87.352  52.883  1.00  0.00           H   
ATOM    707 2HG1 ILE A  97      49.142  88.086  51.448  1.00  0.00           H   
ATOM    708 1HG2 ILE A  97      51.367  88.146  54.301  1.00  0.00           H   
ATOM    709 2HG2 ILE A  97      49.882  88.237  54.974  1.00  0.00           H   
ATOM    710 3HG2 ILE A  97      50.833  89.563  54.913  1.00  0.00           H   
ATOM    711 1HD1 ILE A  97      50.345  86.079  51.575  1.00  0.00           H   
ATOM    712 2HD1 ILE A  97      51.107  86.610  52.917  1.00  0.00           H   
ATOM    713 3HD1 ILE A  97      51.373  87.343  51.483  1.00  0.00           H   
ATOM    714  N   ALA A  98      49.524  92.156  53.980  1.00 16.78           N   
ATOM    715  CA  ALA A  98      49.791  93.240  54.933  1.00 15.04           C   
ATOM    716  C   ALA A  98      48.496  93.851  55.388  1.00 16.35           C   
ATOM    717  O   ALA A  98      48.319  94.213  56.565  1.00 17.09           O   
ATOM    718  CB  ALA A  98      50.638  94.312  54.290  1.00 13.38           C   
ATOM    719  HN  ALA A  98      49.807  92.324  52.995  1.00  0.00           H   
ATOM    720  HA  ALA A  98      50.330  92.830  55.790  1.00  0.00           H   
ATOM    721  HB1 ALA A  98      50.811  95.042  54.951  1.00  0.00           H   
ATOM    722  HB2 ALA A  98      50.157  94.687  53.498  1.00  0.00           H   
ATOM    723  HB3 ALA A  98      51.508  93.918  53.995  1.00  0.00           H   
ATOM    724  N   ASN A  99      47.599  94.014  54.434  1.00 17.25           N   
ATOM    725  CA  ASN A  99      46.288  94.564  54.689  1.00 16.20           C   
ATOM    726  C   ASN A  99      45.561  93.713  55.733  1.00 16.21           C   
ATOM    727  O   ASN A  99      44.961  94.237  56.678  1.00 15.89           O   
ATOM    728  CB  ASN A  99      45.530  94.565  53.378  1.00 20.08           C   
ATOM    729  CG  ASN A  99      44.278  95.387  53.430  1.00 24.38           C   
ATOM    730  OD1 ASN A  99      44.207  96.403  54.159  1.00 26.17           O   
ATOM    731  ND2 ASN A  99      43.297  95.013  52.608  1.00 23.01           N   
ATOM    732  HN  ASN A  99      47.817  93.745  53.454  1.00  0.00           H   
ATOM    733  HA  ASN A  99      46.382  95.584  55.068  1.00  0.00           H   
ATOM    734  HB1 ASN A  99      46.126  94.935  52.665  1.00  0.00           H   
ATOM    735  HB2 ASN A  99      45.284  93.623  53.151  1.00  0.00           H   
ATOM    736 1HD2 ASN A  99      42.433  95.493  52.570  1.00  0.00           H   
ATOM    737 2HD2 ASN A  99      43.464  94.210  52.013  1.00  0.00           H   
ATOM    738  N   ILE A 100      45.651  92.395  55.579  1.00 13.01           N   
ATOM    739  CA  ILE A 100      45.002  91.483  56.500  1.00 12.19           C   
ATOM    740  C   ILE A 100      45.546  91.585  57.943  1.00 15.58           C   
ATOM    741  O   ILE A 100      44.788  91.857  58.913  1.00 13.93           O   
ATOM    742  CB  ILE A 100      45.124  90.050  55.996  1.00  9.13           C   
ATOM    743  CG1 ILE A 100      44.311  89.910  54.710  1.00 11.06           C   
ATOM    744  CG2 ILE A 100      44.659  89.093  57.042  1.00  6.51           C   
ATOM    745  CD1 ILE A 100      44.408  88.561  54.008  1.00  7.93           C   
ATOM    746  HN  ILE A 100      46.185  91.989  54.800  1.00  0.00           H   
ATOM    747  HA  ILE A 100      43.918  91.691  56.523  1.00  0.00           H   
ATOM    748  HB  ILE A 100      46.144  89.807  55.761  1.00  0.00           H   
ATOM    749 1HG1 ILE A 100      43.350  90.070  54.936  1.00  0.00           H   
ATOM    750 2HG1 ILE A 100      44.625  90.612  54.071  1.00  0.00           H   
ATOM    751 1HG2 ILE A 100      44.744  88.157  56.700  1.00  0.00           H   
ATOM    752 2HG2 ILE A 100      43.702  89.281  57.264  1.00  0.00           H   
ATOM    753 3HG2 ILE A 100      45.219  89.199  57.864  1.00  0.00           H   
ATOM    754 1HD1 ILE A 100      43.843  88.573  53.183  1.00  0.00           H   
ATOM    755 2HD1 ILE A 100      44.085  87.841  54.622  1.00  0.00           H   
ATOM    756 3HD1 ILE A 100      45.360  88.383  53.757  1.00  0.00           H   
ATOM    757  N   TYR A 101      46.848  91.376  58.086  1.00 14.45           N   
ATOM    758  CA  TYR A 101      47.505  91.437  59.378  1.00 15.09           C   
ATOM    759  C   TYR A 101      47.407  92.795  60.070  1.00 17.62           C   
ATOM    760  O   TYR A 101      47.308  92.868  61.308  1.00 21.61           O   
ATOM    761  CB  TYR A 101      48.945  90.966  59.223  1.00 13.72           C   
ATOM    762  CG  TYR A 101      49.017  89.483  59.049  1.00 12.99           C   
ATOM    763  CD1 TYR A 101      48.935  88.894  57.786  1.00 13.47           C   
ATOM    764  CD2 TYR A 101      49.121  88.659  60.157  1.00 12.48           C   
ATOM    765  CE1 TYR A 101      48.946  87.503  57.644  1.00 14.49           C   
ATOM    766  CE2 TYR A 101      49.152  87.285  60.031  1.00 14.51           C   
ATOM    767  CZ  TYR A 101      49.060  86.708  58.783  1.00 15.30           C   
ATOM    768  OH  TYR A 101      49.085  85.342  58.726  1.00 14.62           O   
ATOM    769  HN  TYR A 101      47.440  91.160  57.264  1.00  0.00           H   
ATOM    770  HA  TYR A 101      47.064  90.667  60.045  1.00  0.00           H   
ATOM    771  HB1 TYR A 101      49.347  91.408  58.421  1.00  0.00           H   
ATOM    772  HB2 TYR A 101      49.461  91.223  60.040  1.00  0.00           H   
ATOM    773  HD1 TYR A 101      48.868  89.473  56.974  1.00  0.00           H   
ATOM    774  HD2 TYR A 101      49.175  89.068  61.068  1.00  0.00           H   
ATOM    775  HE1 TYR A 101      48.873  87.085  56.739  1.00  0.00           H   
ATOM    776  HE2 TYR A 101      49.241  86.709  60.844  1.00  0.00           H   
ATOM    777  HH  TYR A 101      49.166  84.979  59.584  1.00  0.00           H   
ATOM    778  N   THR A 102      47.415  93.871  59.295  1.00 17.65           N   
ATOM    779  CA  THR A 102      47.268  95.206  59.858  1.00 19.98           C   
ATOM    780  C   THR A 102      45.846  95.484  60.422  1.00 21.74           C   
ATOM    781  O   THR A 102      45.686  96.102  61.492  1.00 21.11           O   
ATOM    782  CB  THR A 102      47.641  96.250  58.803  1.00 19.42           C   
ATOM    783  OG1 THR A 102      49.020  96.070  58.473  1.00 21.93           O   
ATOM    784  CG2 THR A 102      47.424  97.665  59.317  1.00 20.82           C   
ATOM    785  HN  THR A 102      47.525  93.795  58.276  1.00  0.00           H   
ATOM    786  HA  THR A 102      47.995  95.342  60.676  1.00  0.00           H   
ATOM    787  HB  THR A 102      47.063  96.120  57.904  1.00  0.00           H   
ATOM    788  HG1 THR A 102      49.208  96.742  57.812  1.00  0.00           H   
ATOM    789 1HG2 THR A 102      47.676  98.321  58.606  1.00  0.00           H   
ATOM    790 2HG2 THR A 102      47.992  97.817  60.126  1.00  0.00           H   
ATOM    791 3HG2 THR A 102      46.461  97.789  59.557  1.00  0.00           H   
ATOM    792  N   THR A 103      44.821  95.023  59.713  1.00 20.26           N   
ATOM    793  CA  THR A 103      43.458  95.212  60.136  1.00 14.17           C   
ATOM    794  C   THR A 103      43.253  94.461  61.441  1.00 13.85           C   
ATOM    795  O   THR A 103      42.795  95.023  62.388  1.00 12.95           O   
ATOM    796  CB  THR A 103      42.531  94.732  59.023  1.00 15.08           C   
ATOM    797  OG1 THR A 103      42.939  95.376  57.817  1.00 14.66           O   
ATOM    798  CG2 THR A 103      41.085  95.105  59.286  1.00 11.32           C   
ATOM    799  HN  THR A 103      44.984  94.511  58.829  1.00  0.00           H   
ATOM    800  HA  THR A 103      43.264  96.270  60.298  1.00  0.00           H   
ATOM    801  HB  THR A 103      42.611  93.669  58.878  1.00  0.00           H   
ATOM    802  HG1 THR A 103      42.331  95.048  57.141  1.00  0.00           H   
ATOM    803 1HG2 THR A 103      40.513  94.773  58.536  1.00  0.00           H   
ATOM    804 2HG2 THR A 103      41.004  96.100  59.352  1.00  0.00           H   
ATOM    805 3HG2 THR A 103      40.784  94.689  60.144  1.00  0.00           H   
ATOM    806  N   GLN A 104      43.634  93.193  61.492  1.00 12.33           N   
ATOM    807  CA  GLN A 104      43.483  92.439  62.724  1.00 18.08           C   
ATOM    808  C   GLN A 104      44.172  93.200  63.843  1.00 21.08           C   
ATOM    809  O   GLN A 104      43.667  93.296  64.937  1.00 24.02           O   
ATOM    810  CB  GLN A 104      44.126  91.058  62.623  1.00 19.10           C   
ATOM    811  CG  GLN A 104      43.935  90.186  63.873  1.00 18.72           C   
ATOM    812  CD  GLN A 104      42.509  89.668  64.007  1.00 20.82           C   
ATOM    813  OE1 GLN A 104      41.990  89.045  63.093  1.00 18.16           O   
ATOM    814  NE2 GLN A 104      41.869  89.938  65.148  1.00 17.62           N   
ATOM    815  HN  GLN A 104      44.036  92.718  60.684  1.00  0.00           H   
ATOM    816  HA  GLN A 104      42.427  92.331  62.958  1.00  0.00           H   
ATOM    817  HB1 GLN A 104      43.723  90.580  61.842  1.00  0.00           H   
ATOM    818  HB2 GLN A 104      45.107  91.179  62.471  1.00  0.00           H   
ATOM    819  HG1 GLN A 104      44.557  89.405  63.817  1.00  0.00           H   
ATOM    820  HG2 GLN A 104      44.156  90.731  64.682  1.00  0.00           H   
ATOM    821 1HE2 GLN A 104      40.956  89.644  65.315  1.00  0.00           H   
ATOM    822 2HE2 GLN A 104      42.388  90.472  65.843  1.00  0.00           H   
ATOM    823  N   HIS A 105      45.335  93.753  63.543  1.00 23.59           N   
ATOM    824  CA  HIS A 105      46.070  94.502  64.535  1.00 25.01           C   
ATOM    825  C   HIS A 105      45.289  95.714  65.041  1.00 26.13           C   
ATOM    826  O   HIS A 105      45.221  95.953  66.248  1.00 28.12           O   
ATOM    827  CB  HIS A 105      47.435  94.921  63.989  1.00 27.67           C   
ATOM    828  CG  HIS A 105      48.321  95.540  65.027  1.00 28.35           C   
ATOM    829  ND1 HIS A 105      48.946  94.796  66.007  1.00 27.91           N   
ATOM    830  CD2 HIS A 105      48.619  96.837  65.289  1.00 28.49           C   
ATOM    831  CE1 HIS A 105      49.578  95.610  66.835  1.00 28.48           C   
ATOM    832  NE2 HIS A 105      49.398  96.852  66.420  1.00 29.35           N   
ATOM    833  HN  HIS A 105      45.743  93.666  62.606  1.00  0.00           H   
ATOM    834  HA  HIS A 105      46.302  93.848  65.392  1.00  0.00           H   
ATOM    835  HB1 HIS A 105      47.893  94.111  63.622  1.00  0.00           H   
ATOM    836  HB2 HIS A 105      47.293  95.585  63.255  1.00  0.00           H   
ATOM    837  HD1 HIS A 105      48.918  93.811  66.069  1.00  0.00           H   
ATOM    838  HD2 HIS A 105      48.327  97.633  64.758  1.00  0.00           H   
ATOM    839  HE1 HIS A 105      50.103  95.333  67.639  1.00  0.00           H   
ATOM    840  N   ARG A 106      44.698  96.484  64.136  1.00 27.80           N   
ATOM    841  CA  ARG A 106      43.916  97.634  64.547  1.00 27.46           C   
ATOM    842  C   ARG A 106      42.706  97.194  65.345  1.00 25.49           C   
ATOM    843  O   ARG A 106      42.302  97.880  66.282  1.00 23.32           O   
ATOM    844  CB  ARG A 106      43.493  98.430  63.344  1.00 31.02           C   
ATOM    845  CG  ARG A 106      44.676  98.930  62.561  1.00 39.15           C   
ATOM    846  CD  ARG A 106      44.196  99.938  61.567  1.00 48.04           C   
ATOM    847  NE  ARG A 106      45.189 100.286  60.551  1.00 56.36           N   
ATOM    848  CZ  ARG A 106      44.988 100.134  59.240  1.00 59.87           C   
ATOM    849  NH1 ARG A 106      43.835  99.623  58.798  1.00 61.24           N   
ATOM    850  NH2 ARG A 106      45.901 100.576  58.365  1.00 62.30           N   
ATOM    851  HN  ARG A 106      44.777  96.289  63.135  1.00  0.00           H   
ATOM    852  HA  ARG A 106      44.536  98.293  65.164  1.00  0.00           H   
ATOM    853  HB1 ARG A 106      42.935  97.849  62.751  1.00  0.00           H   
ATOM    854  HB2 ARG A 106      42.952  99.214  63.649  1.00  0.00           H   
ATOM    855  HG1 ARG A 106      45.335  99.355  63.181  1.00  0.00           H   
ATOM    856  HG2 ARG A 106      45.111  98.167  62.084  1.00  0.00           H   
ATOM    857  HD1 ARG A 106      43.390  99.567  61.106  1.00  0.00           H   
ATOM    858  HD2 ARG A 106      43.944 100.771  62.060  1.00  0.00           H   
ATOM    859  HE  ARG A 106      46.093 100.671  60.897  1.00  0.00           H   
ATOM    860 1HH1 ARG A 106      43.683  99.509  57.816  1.00  0.00           H   
ATOM    861 2HH1 ARG A 106      43.127  99.356  59.449  1.00  0.00           H   
ATOM    862 1HH2 ARG A 106      45.750 100.462  57.386  1.00  0.00           H   
ATOM    863 2HH2 ARG A 106      46.731 101.019  58.700  1.00  0.00           H   
ATOM    864  N   LEU A 107      42.133  96.052  64.975  1.00 23.62           N   
ATOM    865  CA  LEU A 107      40.973  95.503  65.686  1.00 23.02           C   
ATOM    866  C   LEU A 107      41.434  95.203  67.110  1.00 23.98           C   
ATOM    867  O   LEU A 107      40.854  95.697  68.076  1.00 24.35           O   
ATOM    868  CB  LEU A 107      40.529  94.191  65.054  1.00 18.64           C   
ATOM    869  CG  LEU A 107      39.102  93.623  65.140  1.00 18.92           C   
ATOM    870  CD1 LEU A 107      39.197  92.133  65.312  1.00 16.85           C   
ATOM    871  CD2 LEU A 107      38.251  94.227  66.200  1.00 14.73           C   
ATOM    872  HN  LEU A 107      42.488  95.514  64.172  1.00  0.00           H   
ATOM    873  HA  LEU A 107      40.185  96.237  65.709  1.00  0.00           H   
ATOM    874  HB1 LEU A 107      40.723  94.284  64.077  1.00  0.00           H   
ATOM    875  HB2 LEU A 107      41.122  93.489  65.447  1.00  0.00           H   
ATOM    876  HG  LEU A 107      38.562  93.825  64.235  1.00  0.00           H   
ATOM    877 1HD1 LEU A 107      38.277  91.744  65.370  1.00  0.00           H   
ATOM    878 2HD1 LEU A 107      39.700  91.925  66.151  1.00  0.00           H   
ATOM    879 3HD1 LEU A 107      39.677  91.737  64.529  1.00  0.00           H   
ATOM    880 1HD2 LEU A 107      37.346  93.801  66.185  1.00  0.00           H   
ATOM    881 2HD2 LEU A 107      38.160  95.209  66.035  1.00  0.00           H   
ATOM    882 3HD2 LEU A 107      38.674  94.077  67.094  1.00  0.00           H   
ATOM    883  N   ASP A 108      42.490  94.398  67.218  1.00 23.84           N   
ATOM    884  CA  ASP A 108      43.083  93.999  68.501  1.00 25.20           C   
ATOM    885  C   ASP A 108      43.348  95.185  69.438  1.00 26.52           C   
ATOM    886  O   ASP A 108      43.121  95.097  70.656  1.00 27.32           O   
ATOM    887  CB  ASP A 108      44.409  93.247  68.284  1.00 21.36           C   
ATOM    888  CG  ASP A 108      44.236  91.925  67.563  1.00 20.65           C   
ATOM    889  OD1 ASP A 108      43.123  91.366  67.563  1.00 18.26           O   
ATOM    890  OD2 ASP A 108      45.238  91.428  67.010  1.00 19.91           O   
ATOM    891  HN  ASP A 108      42.943  94.013  66.362  1.00  0.00           H   
ATOM    892  HA  ASP A 108      42.403  93.292  69.004  1.00  0.00           H   
ATOM    893  HB1 ASP A 108      45.018  93.827  67.742  1.00  0.00           H   
ATOM    894  HB2 ASP A 108      44.823  93.070  69.177  1.00  0.00           H   
ATOM    895  N   GLN A 109      43.887  96.262  68.872  1.00 28.48           N   
ATOM    896  CA  GLN A 109      44.203  97.485  69.617  1.00 29.91           C   
ATOM    897  C   GLN A 109      42.979  98.382  69.854  1.00 29.04           C   
ATOM    898  O   GLN A 109      43.088  99.435  70.496  1.00 28.35           O   
ATOM    899  CB  GLN A 109      45.281  98.291  68.878  1.00 31.02           C   
ATOM    900  CG  GLN A 109      46.593  97.557  68.676  1.00 32.17           C   
ATOM    901  CD  GLN A 109      47.256  97.130  69.980  1.00 33.73           C   
ATOM    902  OE1 GLN A 109      48.115  97.825  70.503  1.00 37.13           O   
ATOM    903  NE2 GLN A 109      46.887  95.962  70.481  1.00 35.42           N   
ATOM    904  HN  GLN A 109      44.106  96.268  67.857  1.00  0.00           H   
ATOM    905  HA  GLN A 109      44.635  97.208  70.593  1.00  0.00           H   
ATOM    906  HB1 GLN A 109      44.922  98.540  67.979  1.00  0.00           H   
ATOM    907  HB2 GLN A 109      45.466  99.120  69.405  1.00  0.00           H   
ATOM    908  HG1 GLN A 109      46.417  96.739  68.128  1.00  0.00           H   
ATOM    909  HG2 GLN A 109      47.221  98.160  68.184  1.00  0.00           H   
ATOM    910 1HE2 GLN A 109      47.261  95.607  71.316  1.00  0.00           H   
ATOM    911 2HE2 GLN A 109      46.188  95.432  69.962  1.00  0.00           H   
ATOM    912  N   GLY A 110      41.833  97.992  69.293  1.00 28.27           N   
ATOM    913  CA  GLY A 110      40.603  98.754  69.451  1.00 24.59           C   
ATOM    914  C   GLY A 110      40.571 100.021  68.631  1.00 24.31           C   
ATOM    915  O   GLY A 110      39.777 100.886  68.899  1.00 23.00           O   
ATOM    916  HN  GLY A 110      41.790  97.132  68.727  1.00  0.00           H   
ATOM    917  HA1 GLY A 110      39.835  98.177  69.172  1.00  0.00           H   
ATOM    918  HA2 GLY A 110      40.504  98.999  70.416  1.00  0.00           H   
ATOM    919  N   GLU A 111      41.431 100.104  67.618  1.00 26.39           N   
ATOM    920  CA  GLU A 111      41.503 101.271  66.751  1.00 29.03           C   
ATOM    921  C   GLU A 111      40.340 101.281  65.752  1.00 27.81           C   
ATOM    922  O   GLU A 111      39.991 102.351  65.197  1.00 27.50           O   
ATOM    923  CB  GLU A 111      42.860 101.310  66.028  1.00 33.94           C   
ATOM    924  CG  GLU A 111      44.054 101.756  66.918  1.00 40.71           C   
ATOM    925  CD  GLU A 111      45.455 101.437  66.329  1.00 44.86           C   
ATOM    926  OE1 GLU A 111      45.684 101.637  65.099  1.00 47.22           O   
ATOM    927  OE2 GLU A 111      46.332 100.987  67.117  1.00 46.98           O   
ATOM    928  HN  GLU A 111      42.083  99.326  67.417  1.00  0.00           H   
ATOM    929  HA  GLU A 111      41.456 102.180  67.359  1.00  0.00           H   
ATOM    930  HB1 GLU A 111      43.055 100.393  65.681  1.00  0.00           H   
ATOM    931  HB2 GLU A 111      42.787 101.948  65.262  1.00  0.00           H   
ATOM    932  HG1 GLU A 111      43.990 102.745  67.052  1.00  0.00           H   
ATOM    933  HG2 GLU A 111      43.974 101.293  67.801  1.00  0.00           H   
ATOM    934  N   ILE A 112      39.780 100.097  65.479  1.00 24.04           N   
ATOM    935  CA  ILE A 112      38.641  99.963  64.572  1.00 22.31           C   
ATOM    936  C   ILE A 112      37.645  99.018  65.216  1.00 21.82           C   
ATOM    937  O   ILE A 112      37.972  98.363  66.221  1.00 21.99           O   
ATOM    938  CB  ILE A 112      39.012  99.439  63.133  1.00 19.62           C   
ATOM    939  CG1 ILE A 112      39.782  98.136  63.181  1.00 19.55           C   
ATOM    940  CG2 ILE A 112      39.863 100.430  62.402  1.00 20.64           C   
ATOM    941  CD1 ILE A 112      39.994  97.572  61.818  1.00 19.06           C   
ATOM    942  HN  ILE A 112      40.144  99.233  65.909  1.00  0.00           H   
ATOM    943  HA  ILE A 112      38.181 100.933  64.427  1.00  0.00           H   
ATOM    944  HB  ILE A 112      38.104  99.278  62.563  1.00  0.00           H   
ATOM    945 1HG1 ILE A 112      40.672  98.301  63.606  1.00  0.00           H   
ATOM    946 2HG1 ILE A 112      39.268  97.476  63.729  1.00  0.00           H   
ATOM    947 1HG2 ILE A 112      40.084 100.075  61.494  1.00  0.00           H   
ATOM    948 2HG2 ILE A 112      40.708 100.586  62.913  1.00  0.00           H   
ATOM    949 3HG2 ILE A 112      39.366 101.293  62.310  1.00  0.00           H   
ATOM    950 1HD1 ILE A 112      40.504  96.715  61.887  1.00  0.00           H   
ATOM    951 2HD1 ILE A 112      40.512  98.224  61.264  1.00  0.00           H   
ATOM    952 3HD1 ILE A 112      39.108  97.399  61.387  1.00  0.00           H   
ATOM    953  N   SER A 113      36.426  98.964  64.675  1.00 21.00           N   
ATOM    954  CA  SER A 113      35.411  98.075  65.236  1.00 22.92           C   
ATOM    955  C   SER A 113      35.423  96.743  64.526  1.00 21.12           C   
ATOM    956  O   SER A 113      36.027  96.611  63.446  1.00 23.55           O   
ATOM    957  CB  SER A 113      34.021  98.684  65.120  1.00 23.51           C   
ATOM    958  OG  SER A 113      33.645  98.778  63.762  1.00 24.85           O   
ATOM    959  HN  SER A 113      36.172  99.532  63.868  1.00  0.00           H   
ATOM    960  HA  SER A 113      35.618  97.925  66.301  1.00  0.00           H   
ATOM    961  HB1 SER A 113      33.365  98.106  65.606  1.00  0.00           H   
ATOM    962  HB2 SER A 113      34.025  99.598  65.526  1.00  0.00           H   
ATOM    963  HG  SER A 113      32.775  99.162  63.750  1.00  0.00           H   
ATOM    964  N   ALA A 114      34.734  95.772  65.103  1.00 19.30           N   
ATOM    965  CA  ALA A 114      34.632  94.437  64.528  1.00 22.75           C   
ATOM    966  C   ALA A 114      34.020  94.453  63.129  1.00 22.70           C   
ATOM    967  O   ALA A 114      34.371  93.635  62.297  1.00 24.48           O   
ATOM    968  CB  ALA A 114      33.791  93.557  65.429  1.00 21.29           C   
ATOM    969  HN  ALA A 114      34.237  95.935  65.998  1.00  0.00           H   
ATOM    970  HA  ALA A 114      35.637  93.989  64.473  1.00  0.00           H   
ATOM    971  HB1 ALA A 114      33.723  92.642  65.032  1.00  0.00           H   
ATOM    972  HB2 ALA A 114      32.876  93.950  65.519  1.00  0.00           H   
ATOM    973  HB3 ALA A 114      34.218  93.498  66.331  1.00  0.00           H   
ATOM    974  N   GLY A 115      33.061  95.352  62.912  1.00 23.86           N   
ATOM    975  CA  GLY A 115      32.381  95.471  61.629  1.00 24.30           C   
ATOM    976  C   GLY A 115      33.236  96.014  60.497  1.00 26.25           C   
ATOM    977  O   GLY A 115      33.030  95.615  59.314  1.00 26.72           O   
ATOM    978  HN  GLY A 115      32.769  96.001  63.663  1.00  0.00           H   
ATOM    979  HA1 GLY A 115      32.057  94.563  61.365  1.00  0.00           H   
ATOM    980  HA2 GLY A 115      31.599  96.083  61.748  1.00  0.00           H   
ATOM    981  N   ASP A 116      34.146  96.942  60.839  1.00 25.95           N   
ATOM    982  CA  ASP A 116      35.093  97.562  59.898  1.00 25.86           C   
ATOM    983  C   ASP A 116      36.077  96.487  59.470  1.00 23.26           C   
ATOM    984  O   ASP A 116      36.430  96.370  58.300  1.00 24.20           O   
ATOM    985  CB  ASP A 116      35.927  98.681  60.568  1.00 30.04           C   
ATOM    986  CG  ASP A 116      35.100  99.900  61.002  1.00 33.54           C   
ATOM    987  OD1 ASP A 116      34.192 100.336  60.255  1.00 35.12           O   
ATOM    988  OD2 ASP A 116      35.397 100.442  62.094  1.00 35.10           O   
ATOM    989  HN  ASP A 116      34.206  97.262  61.831  1.00  0.00           H   
ATOM    990  HA  ASP A 116      34.552  97.926  59.037  1.00  0.00           H   
ATOM    991  HB1 ASP A 116      36.373  98.299  61.377  1.00  0.00           H   
ATOM    992  HB2 ASP A 116      36.622  98.988  59.918  1.00  0.00           H   
ATOM    993  N   ALA A 117      36.568  95.740  60.453  1.00 21.74           N   
ATOM    994  CA  ALA A 117      37.534  94.685  60.206  1.00 18.65           C   
ATOM    995  C   ALA A 117      36.920  93.583  59.343  1.00 17.75           C   
ATOM    996  O   ALA A 117      37.564  93.064  58.423  1.00 19.38           O   
ATOM    997  CB  ALA A 117      38.034  94.139  61.533  1.00 17.88           C   
ATOM    998  HN  ALA A 117      36.271  95.893  61.430  1.00  0.00           H   
ATOM    999  HA  ALA A 117      38.404  95.100  59.687  1.00  0.00           H   
ATOM   1000  HB1 ALA A 117      38.700  93.412  61.365  1.00  0.00           H   
ATOM   1001  HB2 ALA A 117      37.264  93.771  62.054  1.00  0.00           H   
ATOM   1002  HB3 ALA A 117      38.468  94.874  62.054  1.00  0.00           H   
ATOM   1003  N   ALA A 118      35.651  93.284  59.596  1.00 16.04           N   
ATOM   1004  CA  ALA A 118      34.935  92.248  58.865  1.00 15.48           C   
ATOM   1005  C   ALA A 118      34.778  92.588  57.398  1.00 15.06           C   
ATOM   1006  O   ALA A 118      34.860  91.728  56.537  1.00 15.42           O   
ATOM   1007  CB  ALA A 118      33.571  92.013  59.496  1.00 16.77           C   
ATOM   1008  HN  ALA A 118      35.127  93.788  60.333  1.00  0.00           H   
ATOM   1009  HA  ALA A 118      35.484  91.297  58.960  1.00  0.00           H   
ATOM   1010  HB1 ALA A 118      33.087  91.301  58.988  1.00  0.00           H   
ATOM   1011  HB2 ALA A 118      33.040  92.860  59.469  1.00  0.00           H   
ATOM   1012  HB3 ALA A 118      33.688  91.723  60.446  1.00  0.00           H   
ATOM   1013  N   VAL A 119      34.537  93.854  57.126  1.00 17.20           N   
ATOM   1014  CA  VAL A 119      34.380  94.309  55.772  1.00 20.15           C   
ATOM   1015  C   VAL A 119      35.713  94.211  55.062  1.00 20.00           C   
ATOM   1016  O   VAL A 119      35.794  93.768  53.946  1.00 19.61           O   
ATOM   1017  CB  VAL A 119      33.806  95.753  55.731  1.00 21.66           C   
ATOM   1018  CG1 VAL A 119      34.855  96.790  56.005  1.00 24.48           C   
ATOM   1019  CG2 VAL A 119      33.174  96.019  54.415  1.00 26.14           C   
ATOM   1020  HN  VAL A 119      34.455  94.554  57.881  1.00  0.00           H   
ATOM   1021  HA  VAL A 119      33.650  93.684  55.254  1.00  0.00           H   
ATOM   1022  HB  VAL A 119      33.020  95.856  56.477  1.00  0.00           H   
ATOM   1023 1HG1 VAL A 119      34.442  97.700  55.969  1.00  0.00           H   
ATOM   1024 2HG1 VAL A 119      35.577  96.724  55.316  1.00  0.00           H   
ATOM   1025 3HG1 VAL A 119      35.246  96.638  56.913  1.00  0.00           H   
ATOM   1026 1HG2 VAL A 119      32.809  96.950  54.402  1.00  0.00           H   
ATOM   1027 2HG2 VAL A 119      32.430  95.368  54.264  1.00  0.00           H   
ATOM   1028 3HG2 VAL A 119      33.856  95.919  53.691  1.00  0.00           H   
ATOM   1029  N   VAL A 120      36.781  94.580  55.747  1.00 20.92           N   
ATOM   1030  CA  VAL A 120      38.085  94.517  55.126  1.00 18.56           C   
ATOM   1031  C   VAL A 120      38.503  93.071  54.984  1.00 19.12           C   
ATOM   1032  O   VAL A 120      38.987  92.663  53.930  1.00 19.83           O   
ATOM   1033  CB  VAL A 120      39.132  95.274  55.958  1.00 21.25           C   
ATOM   1034  CG1 VAL A 120      40.550  94.965  55.458  1.00 20.33           C   
ATOM   1035  CG2 VAL A 120      38.856  96.755  55.895  1.00 20.29           C   
ATOM   1036  HN  VAL A 120      36.718  94.911  56.709  1.00  0.00           H   
ATOM   1037  HA  VAL A 120      38.042  94.980  54.138  1.00  0.00           H   
ATOM   1038  HB  VAL A 120      39.085  94.978  56.996  1.00  0.00           H   
ATOM   1039 1HG1 VAL A 120      41.216  95.466  56.011  1.00  0.00           H   
ATOM   1040 2HG1 VAL A 120      40.635  95.244  54.501  1.00  0.00           H   
ATOM   1041 3HG1 VAL A 120      40.725  93.983  55.535  1.00  0.00           H   
ATOM   1042 1HG2 VAL A 120      39.539  97.245  56.437  1.00  0.00           H   
ATOM   1043 2HG2 VAL A 120      37.944  96.940  56.261  1.00  0.00           H   
ATOM   1044 3HG2 VAL A 120      38.902  97.063  54.945  1.00  0.00           H   
ATOM   1045  N   MET A 121      38.323  92.298  56.050  1.00 16.15           N   
ATOM   1046  CA  MET A 121      38.695  90.888  56.047  1.00 14.58           C   
ATOM   1047  C   MET A 121      37.981  90.112  54.927  1.00 15.81           C   
ATOM   1048  O   MET A 121      38.613  89.330  54.200  1.00 11.90           O   
ATOM   1049  CB  MET A 121      38.382  90.294  57.420  1.00 17.00           C   
ATOM   1050  CG  MET A 121      39.530  89.551  58.082  1.00 18.06           C   
ATOM   1051  SD  MET A 121      41.199  90.198  57.853  1.00 17.88           S   
ATOM   1052  CE  MET A 121      41.637  90.795  59.491  1.00 17.51           C   
ATOM   1053  HN  MET A 121      37.912  92.676  56.916  1.00  0.00           H   
ATOM   1054  HA  MET A 121      39.779  90.798  55.902  1.00  0.00           H   
ATOM   1055  HB1 MET A 121      38.108  91.042  58.025  1.00  0.00           H   
ATOM   1056  HB2 MET A 121      37.621  89.655  57.314  1.00  0.00           H   
ATOM   1057  HG1 MET A 121      39.348  89.538  59.065  1.00  0.00           H   
ATOM   1058  HG2 MET A 121      39.522  88.616  57.728  1.00  0.00           H   
ATOM   1059  HE1 MET A 121      42.560  91.179  59.470  1.00  0.00           H   
ATOM   1060  HE2 MET A 121      41.607  90.036  60.142  1.00  0.00           H   
ATOM   1061  HE3 MET A 121      40.988  91.502  59.773  1.00  0.00           H   
ATOM   1062  N   THR A 122      36.678  90.355  54.766  1.00 14.36           N   
ATOM   1063  CA  THR A 122      35.873  89.694  53.728  1.00 13.48           C   
ATOM   1064  C   THR A 122      36.344  90.044  52.305  1.00 12.52           C   
ATOM   1065  O   THR A 122      36.524  89.176  51.465  1.00 14.42           O   
ATOM   1066  CB  THR A 122      34.400  90.105  53.874  1.00 14.16           C   
ATOM   1067  OG1 THR A 122      33.942  89.727  55.178  1.00 14.95           O   
ATOM   1068  CG2 THR A 122      33.531  89.489  52.780  1.00 13.79           C   
ATOM   1069  HN  THR A 122      36.187  91.028  55.378  1.00  0.00           H   
ATOM   1070  HA  THR A 122      35.936  88.605  53.865  1.00  0.00           H   
ATOM   1071  HB  THR A 122      34.283  91.174  53.777  1.00  0.00           H   
ATOM   1072  HG1 THR A 122      33.032  90.003  55.213  1.00  0.00           H   
ATOM   1073 1HG2 THR A 122      32.582  89.777  52.906  1.00  0.00           H   
ATOM   1074 2HG2 THR A 122      33.586  88.492  52.832  1.00  0.00           H   
ATOM   1075 3HG2 THR A 122      33.855  89.794  51.885  1.00  0.00           H   
ATOM   1076  N   SER A 123      36.516  91.332  52.069  1.00 10.17           N   
ATOM   1077  CA  SER A 123      36.957  91.895  50.809  1.00 15.44           C   
ATOM   1078  C   SER A 123      38.342  91.339  50.402  1.00 15.46           C   
ATOM   1079  O   SER A 123      38.570  90.999  49.230  1.00 18.47           O   
ATOM   1080  CB  SER A 123      36.974  93.425  50.993  1.00 17.11           C   
ATOM   1081  OG  SER A 123      37.403  94.127  49.844  1.00 25.13           O   
ATOM   1082  HN  SER A 123      36.324  92.027  52.842  1.00  0.00           H   
ATOM   1083  HA  SER A 123      36.239  91.647  50.020  1.00  0.00           H   
ATOM   1084  HB1 SER A 123      36.048  93.726  51.220  1.00  0.00           H   
ATOM   1085  HB2 SER A 123      37.592  93.646  51.748  1.00  0.00           H   
ATOM   1086  HG  SER A 123      37.382  95.024  50.041  1.00  0.00           H   
ATOM   1087  N   ALA A 124      39.242  91.194  51.374  1.00 15.31           N   
ATOM   1088  CA  ALA A 124      40.588  90.675  51.144  1.00 12.89           C   
ATOM   1089  C   ALA A 124      40.598  89.181  50.849  1.00 13.96           C   
ATOM   1090  O   ALA A 124      41.352  88.720  49.970  1.00 13.70           O   
ATOM   1091  CB  ALA A 124      41.490  90.992  52.334  1.00  9.65           C   
ATOM   1092  HN  ALA A 124      39.002  91.454  52.351  1.00  0.00           H   
ATOM   1093  HA  ALA A 124      41.039  91.213  50.293  1.00  0.00           H   
ATOM   1094  HB1 ALA A 124      42.407  90.631  52.163  1.00  0.00           H   
ATOM   1095  HB2 ALA A 124      41.115  90.570  53.159  1.00  0.00           H   
ATOM   1096  HB3 ALA A 124      41.540  91.983  52.460  1.00  0.00           H   
ATOM   1097  N   GLN A 125      39.776  88.408  51.557  1.00 13.04           N   
ATOM   1098  CA  GLN A 125      39.720  86.971  51.302  1.00 13.51           C   
ATOM   1099  C   GLN A 125      39.276  86.681  49.889  1.00 11.85           C   
ATOM   1100  O   GLN A 125      39.515  85.607  49.377  1.00 13.65           O   
ATOM   1101  CB  GLN A 125      38.816  86.241  52.287  1.00 12.75           C   
ATOM   1102  CG  GLN A 125      39.483  85.988  53.631  1.00 14.28           C   
ATOM   1103  CD  GLN A 125      40.787  85.212  53.522  1.00 13.46           C   
ATOM   1104  OE1 GLN A 125      41.802  85.613  54.095  1.00 13.99           O   
ATOM   1105  NE2 GLN A 125      40.761  84.088  52.811  1.00 12.69           N   
ATOM   1106  HN  GLN A 125      39.173  88.789  52.284  1.00  0.00           H   
ATOM   1107  HA  GLN A 125      40.717  86.541  51.469  1.00  0.00           H   
ATOM   1108  HB1 GLN A 125      37.996  86.794  52.437  1.00  0.00           H   
ATOM   1109  HB2 GLN A 125      38.557  85.361  51.889  1.00  0.00           H   
ATOM   1110  HG1 GLN A 125      39.674  86.870  54.061  1.00  0.00           H   
ATOM   1111  HG2 GLN A 125      38.851  85.467  54.205  1.00  0.00           H   
ATOM   1112 1HE2 GLN A 125      41.553  83.528  52.689  1.00  0.00           H   
ATOM   1113 2HE2 GLN A 125      39.869  83.830  52.392  1.00  0.00           H   
ATOM   1114  N   ILE A 126      38.572  87.632  49.290  1.00 12.94           N   
ATOM   1115  CA  ILE A 126      38.126  87.485  47.912  1.00 13.97           C   
ATOM   1116  C   ILE A 126      39.386  87.599  47.037  1.00 13.66           C   
ATOM   1117  O   ILE A 126      39.609  86.764  46.183  1.00 14.15           O   
ATOM   1118  CB  ILE A 126      37.080  88.547  47.540  1.00 14.01           C   
ATOM   1119  CG1 ILE A 126      35.730  88.199  48.180  1.00 12.04           C   
ATOM   1120  CG2 ILE A 126      36.999  88.722  46.022  1.00 13.10           C   
ATOM   1121  CD1 ILE A 126      35.064  86.994  47.589  1.00 13.31           C   
ATOM   1122  HN  ILE A 126      38.321  88.499  49.780  1.00  0.00           H   
ATOM   1123  HA  ILE A 126      37.685  86.514  47.769  1.00  0.00           H   
ATOM   1124  HB  ILE A 126      37.371  89.517  47.907  1.00  0.00           H   
ATOM   1125 1HG1 ILE A 126      35.879  88.029  49.154  1.00  0.00           H   
ATOM   1126 2HG1 ILE A 126      35.118  88.982  48.068  1.00  0.00           H   
ATOM   1127 1HG2 ILE A 126      36.314  89.416  45.802  1.00  0.00           H   
ATOM   1128 2HG2 ILE A 126      36.740  87.853  45.599  1.00  0.00           H   
ATOM   1129 3HG2 ILE A 126      37.890  89.011  45.671  1.00  0.00           H   
ATOM   1130 1HD1 ILE A 126      34.194  86.831  48.055  1.00  0.00           H   
ATOM   1131 2HD1 ILE A 126      35.656  86.196  47.702  1.00  0.00           H   
ATOM   1132 3HD1 ILE A 126      34.896  87.149  46.615  1.00  0.00           H   
ATOM   1133  N   THR A 127      40.234  88.588  47.326  1.00 13.15           N   
ATOM   1134  CA  THR A 127      41.489  88.778  46.603  1.00 13.24           C   
ATOM   1135  C   THR A 127      42.433  87.567  46.799  1.00 13.56           C   
ATOM   1136  O   THR A 127      43.089  87.115  45.835  1.00 13.86           O   
ATOM   1137  CB  THR A 127      42.246  90.055  47.063  1.00 14.04           C   
ATOM   1138  OG1 THR A 127      41.362  91.174  47.114  1.00 15.03           O   
ATOM   1139  CG2 THR A 127      43.364  90.379  46.110  1.00 13.02           C   
ATOM   1140  HN  THR A 127      40.021  89.258  48.083  1.00  0.00           H   
ATOM   1141  HA  THR A 127      41.283  88.890  45.535  1.00  0.00           H   
ATOM   1142  HB  THR A 127      42.666  89.911  48.053  1.00  0.00           H   
ATOM   1143  HG1 THR A 127      41.882  91.898  47.395  1.00  0.00           H   
ATOM   1144 1HG2 THR A 127      43.840  91.202  46.421  1.00  0.00           H   
ATOM   1145 2HG2 THR A 127      42.989  90.536  45.196  1.00  0.00           H   
ATOM   1146 3HG2 THR A 127      44.008  89.614  46.078  1.00  0.00           H   
ATOM   1147  N   MET A 128      42.501  87.038  48.026  1.00 12.56           N   
ATOM   1148  CA  MET A 128      43.360  85.896  48.327  1.00 11.07           C   
ATOM   1149  C   MET A 128      43.011  84.612  47.610  1.00 11.46           C   
ATOM   1150  O   MET A 128      43.888  83.876  47.243  1.00 11.76           O   
ATOM   1151  CB  MET A 128      43.395  85.616  49.824  1.00 10.07           C   
ATOM   1152  CG  MET A 128      43.912  86.767  50.672  1.00 11.92           C   
ATOM   1153  SD  MET A 128      45.686  87.188  50.432  1.00 14.92           S   
ATOM   1154  CE  MET A 128      46.419  85.828  51.106  1.00  7.85           C   
ATOM   1155  HN  MET A 128      41.943  87.428  48.798  1.00  0.00           H   
ATOM   1156  HA  MET A 128      44.413  86.174  48.083  1.00  0.00           H   
ATOM   1157  HB1 MET A 128      42.465  85.402  50.123  1.00  0.00           H   
ATOM   1158  HB2 MET A 128      43.986  84.824  49.979  1.00  0.00           H   
ATOM   1159  HG1 MET A 128      43.370  87.579  50.454  1.00  0.00           H   
ATOM   1160  HG2 MET A 128      43.780  86.526  51.633  1.00  0.00           H   
ATOM   1161  HE1 MET A 128      47.413  85.919  51.044  1.00  0.00           H   
ATOM   1162  HE2 MET A 128      46.128  85.011  50.608  1.00  0.00           H   
ATOM   1163  HE3 MET A 128      46.151  85.746  52.066  1.00  0.00           H   
ATOM   1164  N   GLY A 129      41.718  84.337  47.431  1.00 12.71           N   
ATOM   1165  CA  GLY A 129      41.326  83.094  46.781  1.00 12.51           C   
ATOM   1166  C   GLY A 129      41.088  83.082  45.279  1.00 11.58           C   
ATOM   1167  O   GLY A 129      40.876  82.011  44.697  1.00 11.91           O   
ATOM   1168  HN  GLY A 129      40.987  84.973  47.736  1.00  0.00           H   
ATOM   1169  HA1 GLY A 129      42.048  82.427  46.967  1.00  0.00           H   
ATOM   1170  HA2 GLY A 129      40.475  82.795  47.213  1.00  0.00           H   
ATOM   1171  N   MET A 130      41.108  84.262  44.664  1.00 13.65           N   
ATOM   1172  CA  MET A 130      40.866  84.437  43.227  1.00 13.79           C   
ATOM   1173  C   MET A 130      41.677  83.500  42.364  1.00 14.39           C   
ATOM   1174  O   MET A 130      41.105  82.789  41.534  1.00 18.28           O   
ATOM   1175  CB  MET A 130      41.128  85.881  42.821  1.00 15.26           C   
ATOM   1176  CG  MET A 130      40.383  86.333  41.608  1.00 17.36           C   
ATOM   1177  SD  MET A 130      41.142  85.806  40.144  1.00 24.03           S   
ATOM   1178  CE  MET A 130      40.267  86.864  38.972  1.00 14.94           C   
ATOM   1179  HN  MET A 130      41.304  85.131  45.207  1.00  0.00           H   
ATOM   1180  HA  MET A 130      39.789  84.277  43.030  1.00  0.00           H   
ATOM   1181  HB1 MET A 130      40.867  86.471  43.585  1.00  0.00           H   
ATOM   1182  HB2 MET A 130      42.107  85.981  42.641  1.00  0.00           H   
ATOM   1183  HG1 MET A 130      39.455  85.961  41.642  1.00  0.00           H   
ATOM   1184  HG2 MET A 130      40.342  87.332  41.608  1.00  0.00           H   
ATOM   1185  HE1 MET A 130      40.597  86.681  38.046  1.00  0.00           H   
ATOM   1186  HE2 MET A 130      40.433  87.823  39.200  1.00  0.00           H   
ATOM   1187  HE3 MET A 130      39.286  86.675  39.019  1.00  0.00           H   
ATOM   1188  N   PRO A 131      43.015  83.457  42.557  1.00 13.13           N   
ATOM   1189  CA  PRO A 131      43.845  82.559  41.754  1.00 12.20           C   
ATOM   1190  C   PRO A 131      43.453  81.074  41.882  1.00 12.21           C   
ATOM   1191  O   PRO A 131      43.509  80.335  40.923  1.00 14.31           O   
ATOM   1192  CB  PRO A 131      45.238  82.814  42.315  1.00 10.60           C   
ATOM   1193  CG  PRO A 131      45.170  84.215  42.723  1.00  9.36           C   
ATOM   1194  CD  PRO A 131      43.868  84.285  43.426  1.00 10.61           C   
ATOM   1195  HA  PRO A 131      43.757  82.855  40.702  1.00  0.00           H   
ATOM   1196  HB1 PRO A 131      45.426  82.220  43.097  1.00  0.00           H   
ATOM   1197  HB2 PRO A 131      45.939  82.676  41.615  1.00  0.00           H   
ATOM   1198  HG1 PRO A 131      45.924  84.449  43.336  1.00  0.00           H   
ATOM   1199  HG2 PRO A 131      45.184  84.823  41.929  1.00  0.00           H   
ATOM   1200  HD1 PRO A 131      43.930  83.902  44.348  1.00  0.00           H   
ATOM   1201  HD2 PRO A 131      43.532  85.225  43.478  1.00  0.00           H   
ATOM   1202  N   TYR A 132      43.055  80.650  43.076  1.00 12.18           N   
ATOM   1203  CA  TYR A 132      42.662  79.264  43.333  1.00  9.83           C   
ATOM   1204  C   TYR A 132      41.351  78.978  42.630  1.00 10.72           C   
ATOM   1205  O   TYR A 132      41.169  77.903  42.033  1.00 14.34           O   
ATOM   1206  CB  TYR A 132      42.455  79.025  44.841  1.00 13.53           C   
ATOM   1207  CG  TYR A 132      43.612  79.371  45.773  1.00 14.69           C   
ATOM   1208  CD1 TYR A 132      44.940  79.304  45.332  1.00 15.83           C   
ATOM   1209  CD2 TYR A 132      43.379  79.729  47.112  1.00 15.41           C   
ATOM   1210  CE1 TYR A 132      46.015  79.576  46.181  1.00 16.54           C   
ATOM   1211  CE2 TYR A 132      44.459  80.007  47.986  1.00 18.51           C   
ATOM   1212  CZ  TYR A 132      45.776  79.920  47.493  1.00 18.98           C   
ATOM   1213  OH  TYR A 132      46.871  80.141  48.284  1.00 21.69           O   
ATOM   1214  HN  TYR A 132      43.010  81.304  43.880  1.00  0.00           H   
ATOM   1215  HA  TYR A 132      43.434  78.597  42.952  1.00  0.00           H   
ATOM   1216  HB1 TYR A 132      41.667  79.571  45.126  1.00  0.00           H   
ATOM   1217  HB2 TYR A 132      42.250  78.054  44.965  1.00  0.00           H   
ATOM   1218  HD1 TYR A 132      45.124  79.054  44.381  1.00  0.00           H   
ATOM   1219  HD2 TYR A 132      42.440  79.788  47.452  1.00  0.00           H   
ATOM   1220  HE1 TYR A 132      46.953  79.521  45.838  1.00  0.00           H   
ATOM   1221  HE2 TYR A 132      44.289  80.261  48.938  1.00  0.00           H   
ATOM   1222  HH  TYR A 132      46.562  80.374  49.180  1.00  0.00           H   
ATOM   1223  N   ALA A 133      40.421  79.923  42.744  1.00 12.24           N   
ATOM   1224  CA  ALA A 133      39.104  79.790  42.127  1.00 14.21           C   
ATOM   1225  C   ALA A 133      39.179  79.707  40.596  1.00 14.64           C   
ATOM   1226  O   ALA A 133      38.630  78.749  40.010  1.00 15.26           O   
ATOM   1227  CB  ALA A 133      38.204  80.929  42.567  1.00 13.98           C   
ATOM   1228  HN  ALA A 133      40.606  80.786  43.278  1.00  0.00           H   
ATOM   1229  HA  ALA A 133      38.616  78.880  42.508  1.00  0.00           H   
ATOM   1230  HB1 ALA A 133      37.306  80.829  42.139  1.00  0.00           H   
ATOM   1231  HB2 ALA A 133      38.609  81.800  42.290  1.00  0.00           H   
ATOM   1232  HB3 ALA A 133      38.103  80.910  43.562  1.00  0.00           H   
ATOM   1233  N   VAL A 134      39.840  80.664  39.925  1.00 14.45           N   
ATOM   1234  CA  VAL A 134      39.912  80.539  38.461  1.00 15.53           C   
ATOM   1235  C   VAL A 134      40.639  79.289  38.033  1.00 14.91           C   
ATOM   1236  O   VAL A 134      40.224  78.627  37.112  1.00 18.64           O   
ATOM   1237  CB  VAL A 134      40.573  81.714  37.688  1.00 16.59           C   
ATOM   1238  CG1 VAL A 134      39.566  82.761  37.350  1.00 17.93           C   
ATOM   1239  CG2 VAL A 134      41.780  82.264  38.414  1.00 17.58           C   
ATOM   1240  HN  VAL A 134      40.276  81.442  40.369  1.00  0.00           H   
ATOM   1241  HA  VAL A 134      38.887  80.526  38.060  1.00  0.00           H   
ATOM   1242  HB  VAL A 134      41.011  81.345  36.769  1.00  0.00           H   
ATOM   1243 1HG1 VAL A 134      40.012  83.506  36.854  1.00  0.00           H   
ATOM   1244 2HG1 VAL A 134      39.160  83.118  38.191  1.00  0.00           H   
ATOM   1245 3HG1 VAL A 134      38.849  82.362  36.778  1.00  0.00           H   
ATOM   1246 1HG2 VAL A 134      42.174  83.015  37.885  1.00  0.00           H   
ATOM   1247 2HG2 VAL A 134      42.462  81.541  38.524  1.00  0.00           H   
ATOM   1248 3HG2 VAL A 134      41.503  82.600  39.314  1.00  0.00           H   
ATOM   1249  N   THR A 135      41.756  78.988  38.680  1.00 16.88           N   
ATOM   1250  CA  THR A 135      42.507  77.792  38.329  1.00 16.76           C   
ATOM   1251  C   THR A 135      41.563  76.620  38.381  1.00 15.18           C   
ATOM   1252  O   THR A 135      41.509  75.831  37.457  1.00 13.38           O   
ATOM   1253  CB  THR A 135      43.668  77.518  39.324  1.00 20.55           C   
ATOM   1254  OG1 THR A 135      44.635  78.567  39.227  1.00 23.32           O   
ATOM   1255  CG2 THR A 135      44.345  76.188  39.026  1.00 19.52           C   
ATOM   1256  HN  THR A 135      42.118  79.577  39.432  1.00  0.00           H   
ATOM   1257  HA  THR A 135      42.905  77.899  37.324  1.00  0.00           H   
ATOM   1258  HB  THR A 135      43.300  77.490  40.339  1.00  0.00           H   
ATOM   1259  HG1 THR A 135      45.308  78.344  39.850  1.00  0.00           H   
ATOM   1260 1HG2 THR A 135      45.087  76.037  39.680  1.00  0.00           H   
ATOM   1261 2HG2 THR A 135      44.717  76.203  38.098  1.00  0.00           H   
ATOM   1262 3HG2 THR A 135      43.677  75.448  39.104  1.00  0.00           H   
ATOM   1263  N   ASP A 136      40.818  76.510  39.475  1.00 16.31           N   
ATOM   1264  CA  ASP A 136      39.880  75.411  39.615  1.00 17.56           C   
ATOM   1265  C   ASP A 136      38.831  75.443  38.511  1.00 17.39           C   
ATOM   1266  O   ASP A 136      38.492  74.413  37.939  1.00 18.06           O   
ATOM   1267  CB  ASP A 136      39.180  75.454  40.977  1.00 20.10           C   
ATOM   1268  CG  ASP A 136      38.321  74.213  41.225  1.00 22.04           C   
ATOM   1269  OD1 ASP A 136      37.153  74.188  40.756  1.00 20.80           O   
ATOM   1270  OD2 ASP A 136      38.830  73.254  41.860  1.00 22.47           O   
ATOM   1271  HN  ASP A 136      40.884  77.186  40.238  1.00  0.00           H   
ATOM   1272  HA  ASP A 136      40.424  74.460  39.565  1.00  0.00           H   
ATOM   1273  HB1 ASP A 136      39.874  75.513  41.694  1.00  0.00           H   
ATOM   1274  HB2 ASP A 136      38.594  76.263  41.012  1.00  0.00           H   
ATOM   1275  N   ALA A 137      38.315  76.637  38.230  1.00 20.44           N   
ATOM   1276  CA  ALA A 137      37.283  76.829  37.212  1.00 18.82           C   
ATOM   1277  C   ALA A 137      37.746  76.397  35.827  1.00 18.50           C   
ATOM   1278  O   ALA A 137      37.024  75.688  35.122  1.00 22.12           O   
ATOM   1279  CB  ALA A 137      36.830  78.278  37.193  1.00 14.42           C   
ATOM   1280  HN  ALA A 137      38.637  77.482  38.735  1.00  0.00           H   
ATOM   1281  HA  ALA A 137      36.391  76.246  37.492  1.00  0.00           H   
ATOM   1282  HB1 ALA A 137      36.125  78.398  36.494  1.00  0.00           H   
ATOM   1283  HB2 ALA A 137      37.610  78.869  36.984  1.00  0.00           H   
ATOM   1284  HB3 ALA A 137      36.457  78.523  38.088  1.00  0.00           H   
ATOM   1285  N   VAL A 138      38.951  76.812  35.454  1.00 15.12           N   
ATOM   1286  CA  VAL A 138      39.524  76.492  34.158  1.00 15.43           C   
ATOM   1287  C   VAL A 138      40.011  75.040  34.085  1.00 17.32           C   
ATOM   1288  O   VAL A 138      40.126  74.427  32.995  1.00 20.02           O   
ATOM   1289  CB  VAL A 138      40.663  77.481  33.841  1.00 15.31           C   
ATOM   1290  CG1 VAL A 138      41.512  76.980  32.736  1.00 19.97           C   
ATOM   1291  CG2 VAL A 138      40.090  78.823  33.431  1.00 16.07           C   
ATOM   1292  HN  VAL A 138      39.528  77.390  36.095  1.00  0.00           H   
ATOM   1293  HA  VAL A 138      38.767  76.651  33.375  1.00  0.00           H   
ATOM   1294  HB  VAL A 138      41.284  77.621  34.721  1.00  0.00           H   
ATOM   1295 1HG1 VAL A 138      42.241  77.638  32.551  1.00  0.00           H   
ATOM   1296 2HG1 VAL A 138      40.955  76.861  31.914  1.00  0.00           H   
ATOM   1297 3HG1 VAL A 138      41.914  76.102  32.996  1.00  0.00           H   
ATOM   1298 1HG2 VAL A 138      40.836  79.457  33.228  1.00  0.00           H   
ATOM   1299 2HG2 VAL A 138      39.535  79.191  34.177  1.00  0.00           H   
ATOM   1300 3HG2 VAL A 138      39.520  78.708  32.617  1.00  0.00           H   
ATOM   1301  N   LEU A 139      40.269  74.454  35.242  1.00 19.81           N   
ATOM   1302  CA  LEU A 139      40.758  73.087  35.295  1.00 19.67           C   
ATOM   1303  C   LEU A 139      39.620  72.079  35.230  1.00 17.41           C   
ATOM   1304  O   LEU A 139      39.718  71.074  34.560  1.00 17.06           O   
ATOM   1305  CB  LEU A 139      41.544  72.895  36.590  1.00 22.57           C   
ATOM   1306  CG  LEU A 139      42.654  71.861  36.625  1.00 25.96           C   
ATOM   1307  CD1 LEU A 139      43.815  72.327  35.716  1.00 28.92           C   
ATOM   1308  CD2 LEU A 139      43.116  71.708  38.060  1.00 25.37           C   
ATOM   1309  HN  LEU A 139      40.132  74.945  36.134  1.00  0.00           H   
ATOM   1310  HA  LEU A 139      41.440  72.913  34.450  1.00  0.00           H   
ATOM   1311  HB1 LEU A 139      41.957  73.777  36.817  1.00  0.00           H   
ATOM   1312  HB2 LEU A 139      40.885  72.643  37.299  1.00  0.00           H   
ATOM   1313  HG  LEU A 139      42.322  70.911  36.245  1.00  0.00           H   
ATOM   1314 1HD1 LEU A 139      44.548  71.648  35.737  1.00  0.00           H   
ATOM   1315 2HD1 LEU A 139      44.165  73.204  36.044  1.00  0.00           H   
ATOM   1316 3HD1 LEU A 139      43.484  72.431  34.778  1.00  0.00           H   
ATOM   1317 1HD2 LEU A 139      43.849  71.029  38.104  1.00  0.00           H   
ATOM   1318 2HD2 LEU A 139      42.349  71.407  38.627  1.00  0.00           H   
ATOM   1319 3HD2 LEU A 139      43.455  72.586  38.397  1.00  0.00           H   
ATOM   1320  N   ALA A 140      38.534  72.379  35.926  1.00 17.21           N   
ATOM   1321  CA  ALA A 140      37.388  71.492  35.995  1.00 20.41           C   
ATOM   1322  C   ALA A 140      37.018  70.689  34.715  1.00 22.43           C   
ATOM   1323  O   ALA A 140      36.933  69.475  34.746  1.00 20.65           O   
ATOM   1324  CB  ALA A 140      36.189  72.247  36.554  1.00 19.79           C   
ATOM   1325  HN  ALA A 140      38.473  73.271  36.449  1.00  0.00           H   
ATOM   1326  HA  ALA A 140      37.548  70.753  36.825  1.00  0.00           H   
ATOM   1327  HB1 ALA A 140      35.401  71.634  36.601  1.00  0.00           H   
ATOM   1328  HB2 ALA A 140      35.974  73.021  35.958  1.00  0.00           H   
ATOM   1329  HB3 ALA A 140      36.404  72.583  37.471  1.00  0.00           H   
ATOM   1330  N   PRO A 141      36.827  71.362  33.577  1.00 22.55           N   
ATOM   1331  CA  PRO A 141      36.480  70.640  32.349  1.00 23.25           C   
ATOM   1332  C   PRO A 141      37.405  69.508  31.864  1.00 25.52           C   
ATOM   1333  O   PRO A 141      36.968  68.630  31.128  1.00 26.35           O   
ATOM   1334  CB  PRO A 141      36.369  71.763  31.321  1.00 23.96           C   
ATOM   1335  CG  PRO A 141      37.043  72.958  31.986  1.00 21.74           C   
ATOM   1336  CD  PRO A 141      36.672  72.810  33.391  1.00 20.30           C   
ATOM   1337  HA  PRO A 141      35.453  70.217  32.485  1.00  0.00           H   
ATOM   1338  HB1 PRO A 141      36.842  71.516  30.475  1.00  0.00           H   
ATOM   1339  HB2 PRO A 141      35.410  71.965  31.120  1.00  0.00           H   
ATOM   1340  HG1 PRO A 141      38.036  72.920  31.871  1.00  0.00           H   
ATOM   1341  HG2 PRO A 141      36.697  73.819  31.612  1.00  0.00           H   
ATOM   1342  HD1 PRO A 141      37.288  73.324  33.988  1.00  0.00           H   
ATOM   1343  HD2 PRO A 141      35.729  73.101  33.553  1.00  0.00           H   
ATOM   1344  N   HIS A 142      38.676  69.533  32.252  1.00 27.34           N   
ATOM   1345  CA  HIS A 142      39.626  68.491  31.836  1.00 26.35           C   
ATOM   1346  C   HIS A 142      39.654  67.285  32.744  1.00 25.09           C   
ATOM   1347  O   HIS A 142      40.174  66.270  32.369  1.00 25.21           O   
ATOM   1348  CB  HIS A 142      41.048  69.018  31.821  1.00 27.13           C   
ATOM   1349  CG  HIS A 142      41.261  70.130  30.863  1.00 27.90           C   
ATOM   1350  ND1 HIS A 142      40.916  71.432  31.151  1.00 29.62           N   
ATOM   1351  CD2 HIS A 142      41.818  70.149  29.633  1.00 29.24           C   
ATOM   1352  CE1 HIS A 142      41.258  72.208  30.137  1.00 30.54           C   
ATOM   1353  NE2 HIS A 142      41.808  71.454  29.204  1.00 30.73           N   
ATOM   1354  HN  HIS A 142      39.037  70.281  32.856  1.00  0.00           H   
ATOM   1355  HA  HIS A 142      39.364  68.170  30.807  1.00  0.00           H   
ATOM   1356  HB1 HIS A 142      41.273  69.345  32.739  1.00  0.00           H   
ATOM   1357  HB2 HIS A 142      41.660  68.267  31.574  1.00  0.00           H   
ATOM   1358  HD1 HIS A 142      40.481  71.728  31.988  1.00  0.00           H   
ATOM   1359  HD2 HIS A 142      42.171  69.361  29.129  1.00  0.00           H   
ATOM   1360  HE1 HIS A 142      41.123  73.198  30.086  1.00  0.00           H   
ATOM   1361  N   ILE A 143      39.131  67.431  33.955  1.00 24.50           N   
ATOM   1362  CA  ILE A 143      39.146  66.361  34.936  1.00 23.19           C   
ATOM   1363  C   ILE A 143      38.078  65.347  34.602  1.00 23.30           C   
ATOM   1364  O   ILE A 143      36.898  65.677  34.541  1.00 27.49           O   
ATOM   1365  CB  ILE A 143      38.880  66.913  36.360  1.00 24.07           C   
ATOM   1366  CG1 ILE A 143      39.859  68.040  36.679  1.00 23.74           C   
ATOM   1367  CG2 ILE A 143      38.991  65.805  37.412  1.00 23.13           C   
ATOM   1368  CD1 ILE A 143      41.297  67.632  36.518  1.00 24.04           C   
ATOM   1369  HN  ILE A 143      38.692  68.325  34.236  1.00  0.00           H   
ATOM   1370  HA  ILE A 143      40.125  65.875  34.927  1.00  0.00           H   
ATOM   1371  HB  ILE A 143      37.883  67.314  36.427  1.00  0.00           H   
ATOM   1372 1HG1 ILE A 143      39.674  68.806  36.063  1.00  0.00           H   
ATOM   1373 2HG1 ILE A 143      39.714  68.330  37.625  1.00  0.00           H   
ATOM   1374 1HG2 ILE A 143      38.815  66.187  38.319  1.00  0.00           H   
ATOM   1375 2HG2 ILE A 143      39.911  65.413  37.388  1.00  0.00           H   
ATOM   1376 3HG2 ILE A 143      38.319  65.090  37.216  1.00  0.00           H   
ATOM   1377 1HD1 ILE A 143      41.890  68.406  36.739  1.00  0.00           H   
ATOM   1378 2HD1 ILE A 143      41.459  67.347  35.573  1.00  0.00           H   
ATOM   1379 3HD1 ILE A 143      41.499  66.871  37.134  1.00  0.00           H   
ATOM   1380  N   GLY A 144      38.494  64.118  34.369  1.00 21.34           N   
ATOM   1381  CA  GLY A 144      37.531  63.082  34.074  1.00 21.02           C   
ATOM   1382  C   GLY A 144      37.302  62.265  35.322  1.00 22.33           C   
ATOM   1383  O   GLY A 144      37.553  62.723  36.420  1.00 21.42           O   
ATOM   1384  HN  GLY A 144      39.482  63.868  34.389  1.00  0.00           H   
ATOM   1385  HA1 GLY A 144      36.670  63.497  33.781  1.00  0.00           H   
ATOM   1386  HA2 GLY A 144      37.883  62.493  33.346  1.00  0.00           H   
ATOM   1387  N   GLY A 145      36.869  61.026  35.139  1.00 23.60           N   
ATOM   1388  CA  GLY A 145      36.611  60.163  36.270  1.00 24.20           C   
ATOM   1389  C   GLY A 145      37.857  59.621  36.940  1.00 27.07           C   
ATOM   1390  O   GLY A 145      38.971  59.611  36.362  1.00 25.64           O   
ATOM   1391  HN  GLY A 145      36.707  60.650  34.199  1.00  0.00           H   
ATOM   1392  HA1 GLY A 145      36.092  60.683  36.948  1.00  0.00           H   
ATOM   1393  HA2 GLY A 145      36.064  59.388  35.954  1.00  0.00           H   
ATOM   1394  N   GLU A 146      37.656  59.159  38.170  1.00 30.00           N   
ATOM   1395  CA  GLU A 146      38.706  58.595  38.993  1.00 33.50           C   
ATOM   1396  C   GLU A 146      39.107  57.237  38.471  1.00 38.16           C   
ATOM   1397  O   GLU A 146      38.270  56.474  37.915  1.00 35.28           O   
ATOM   1398  CB  GLU A 146      38.251  58.442  40.459  1.00 33.28           C   
ATOM   1399  CG  GLU A 146      38.401  59.712  41.330  1.00 32.69           C   
ATOM   1400  CD  GLU A 146      37.807  59.570  42.728  1.00 31.19           C   
ATOM   1401  OE1 GLU A 146      37.346  58.451  43.064  1.00 30.08           O   
ATOM   1402  OE2 GLU A 146      37.801  60.583  43.476  1.00 29.79           O   
ATOM   1403  HN  GLU A 146      36.699  59.194  38.587  1.00  0.00           H   
ATOM   1404  HA  GLU A 146      39.575  59.262  38.979  1.00  0.00           H   
ATOM   1405  HB1 GLU A 146      37.286  58.180  40.458  1.00  0.00           H   
ATOM   1406  HB2 GLU A 146      38.794  57.714  40.877  1.00  0.00           H   
ATOM   1407  HG1 GLU A 146      39.375  59.919  41.420  1.00  0.00           H   
ATOM   1408  HG2 GLU A 146      37.940  60.469  40.867  1.00  0.00           H   
ATOM   1409  N   ALA A 147      40.401  56.972  38.630  1.00 44.02           N   
ATOM   1410  CA  ALA A 147      41.041  55.722  38.248  1.00 47.99           C   
ATOM   1411  C   ALA A 147      41.628  55.118  39.553  1.00 51.59           C   
ATOM   1412  O   ALA A 147      41.518  53.883  39.742  1.00 54.48           O   
ATOM   1413  CB  ALA A 147      42.137  55.993  37.237  1.00 44.81           C   
ATOM   1414  HN  ALA A 147      41.026  57.700  39.059  1.00  0.00           H   
ATOM   1415  HA  ALA A 147      40.315  55.039  37.848  1.00  0.00           H   
ATOM   1416  HB1 ALA A 147      42.573  55.131  36.978  1.00  0.00           H   
ATOM   1417  HB2 ALA A 147      42.819  56.603  37.640  1.00  0.00           H   
ATOM   1418  HB3 ALA A 147      41.743  56.424  36.425  1.00  0.00           H   
ATOM   1419  N   GLY A 148      42.164  56.011  40.459  1.00 54.44           N   
ATOM   1420 4H46 GLY A 148      43.110  56.310  40.370  1.00  0.00           H   
ATOM   1421 4H46 GLY A 148      41.591  56.406  41.171  1.00  0.00           H   
ATOM   1422  N   ALA A 154      51.680  54.617  35.923  1.00 42.35           N   
ATOM   1423  CA  ALA A 154      52.026  55.904  36.603  1.00 42.56           C   
ATOM   1424  C   ALA A 154      51.228  57.018  35.889  1.00 41.34           C   
ATOM   1425  O   ALA A 154      50.907  56.874  34.692  1.00 43.52           O   
ATOM   1426  CB  ALA A 154      53.533  56.146  36.508  1.00 40.09           C   
ATOM   1427  HA  ALA A 154      51.724  55.849  37.631  1.00  0.00           H   
ATOM   1428  HB1 ALA A 154      53.762  57.006  36.963  1.00  0.00           H   
ATOM   1429  HB2 ALA A 154      53.803  56.196  35.546  1.00  0.00           H   
ATOM   1430  HB3 ALA A 154      54.020  55.394  36.952  1.00  0.00           H   
ATOM   1431 4H46 ALA A 154      52.153  53.904  36.335  1.00  0.00           H   
ATOM   1432 4H46 ALA A 154      51.921  54.669  35.006  1.00  0.00           H   
ATOM   1433  N   PRO A 155      50.873  58.117  36.597  1.00 38.31           N   
ATOM   1434  CA  PRO A 155      50.105  59.199  35.969  1.00 37.11           C   
ATOM   1435  C   PRO A 155      50.898  59.978  34.921  1.00 36.02           C   
ATOM   1436  O   PRO A 155      52.126  60.152  35.059  1.00 38.87           O   
ATOM   1437  CB  PRO A 155      49.724  60.072  37.161  1.00 35.35           C   
ATOM   1438  CG  PRO A 155      50.906  59.947  38.042  1.00 34.41           C   
ATOM   1439  CD  PRO A 155      51.188  58.460  37.995  1.00 36.57           C   
ATOM   1440  HA  PRO A 155      49.221  58.758  35.494  1.00  0.00           H   
ATOM   1441  HB1 PRO A 155      49.581  61.021  36.882  1.00  0.00           H   
ATOM   1442  HB2 PRO A 155      48.900  59.728  37.611  1.00  0.00           H   
ATOM   1443  HG1 PRO A 155      51.679  60.473  37.688  1.00  0.00           H   
ATOM   1444  HG2 PRO A 155      50.697  60.247  38.973  1.00  0.00           H   
ATOM   1445  HD1 PRO A 155      52.146  58.268  38.207  1.00  0.00           H   
ATOM   1446  HD2 PRO A 155      50.599  57.961  38.631  1.00  0.00           H   
ATOM   1447  N   ALA A 156      50.205  60.450  33.884  1.00 31.46           N   
ATOM   1448  CA  ALA A 156      50.853  61.194  32.822  1.00 29.38           C   
ATOM   1449  C   ALA A 156      51.346  62.555  33.321  1.00 31.27           C   
ATOM   1450  O   ALA A 156      52.350  63.091  32.797  1.00 31.80           O   
ATOM   1451  CB  ALA A 156      49.911  61.369  31.658  1.00 28.73           C   
ATOM   1452  HN  ALA A 156      49.191  60.297  33.813  1.00  0.00           H   
ATOM   1453  HA  ALA A 156      51.711  60.623  32.445  1.00  0.00           H   
ATOM   1454  HB1 ALA A 156      50.369  61.883  30.933  1.00  0.00           H   
ATOM   1455  HB2 ALA A 156      49.099  61.869  31.958  1.00  0.00           H   
ATOM   1456  HB3 ALA A 156      49.640  60.471  31.310  1.00  0.00           H   
ATOM   1457  N   LEU A 157      50.653  63.118  34.317  1.00 28.95           N   
ATOM   1458  CA  LEU A 157      51.022  64.408  34.887  1.00 25.35           C   
ATOM   1459  C   LEU A 157      50.663  64.433  36.365  1.00 23.87           C   
ATOM   1460  O   LEU A 157      49.638  63.865  36.780  1.00 23.11           O   
ATOM   1461  CB  LEU A 157      50.281  65.530  34.148  1.00 24.90           C   
ATOM   1462  CG  LEU A 157      50.653  66.993  34.390  1.00 25.44           C   
ATOM   1463  CD1 LEU A 157      52.134  67.239  34.248  1.00 24.40           C   
ATOM   1464  CD2 LEU A 157      49.909  67.859  33.409  1.00 26.47           C   
ATOM   1465  HN  LEU A 157      49.826  62.644  34.713  1.00  0.00           H   
ATOM   1466  HA  LEU A 157      52.096  64.560  34.774  1.00  0.00           H   
ATOM   1467  HB1 LEU A 157      50.405  65.360  33.170  1.00  0.00           H   
ATOM   1468  HB2 LEU A 157      49.313  65.438  34.382  1.00  0.00           H   
ATOM   1469  HG  LEU A 157      50.361  67.298  35.395  1.00  0.00           H   
ATOM   1470 1HD1 LEU A 157      52.329  68.205  34.414  1.00  0.00           H   
ATOM   1471 2HD1 LEU A 157      52.426  66.995  33.323  1.00  0.00           H   
ATOM   1472 3HD1 LEU A 157      52.630  66.680  34.912  1.00  0.00           H   
ATOM   1473 1HD2 LEU A 157      50.148  68.818  33.562  1.00  0.00           H   
ATOM   1474 2HD2 LEU A 157      48.925  67.737  33.536  1.00  0.00           H   
ATOM   1475 3HD2 LEU A 157      50.159  67.598  32.477  1.00  0.00           H   
ATOM   1476  N   THR A 158      51.523  65.058  37.158  1.00 22.12           N   
ATOM   1477  CA  THR A 158      51.298  65.205  38.585  1.00 19.37           C   
ATOM   1478  C   THR A 158      51.305  66.697  38.881  1.00 20.31           C   
ATOM   1479  O   THR A 158      52.288  67.368  38.603  1.00 20.83           O   
ATOM   1480  CB  THR A 158      52.397  64.520  39.383  1.00 18.84           C   
ATOM   1481  OG1 THR A 158      52.395  63.123  39.070  1.00 23.05           O   
ATOM   1482  CG2 THR A 158      52.169  64.706  40.880  1.00 17.77           C   
ATOM   1483  HN  THR A 158      52.394  65.465  36.773  1.00  0.00           H   
ATOM   1484  HA  THR A 158      50.336  64.791  38.848  1.00  0.00           H   
ATOM   1485  HB  THR A 158      53.373  64.913  39.130  1.00  0.00           H   
ATOM   1486  HG1 THR A 158      53.097  62.744  39.593  1.00  0.00           H   
ATOM   1487 1HG2 THR A 158      52.900  64.250  41.388  1.00  0.00           H   
ATOM   1488 2HG2 THR A 158      51.288  64.308  41.135  1.00  0.00           H   
ATOM   1489 3HG2 THR A 158      52.170  65.682  41.099  1.00  0.00           H   
ATOM   1490  N   LEU A 159      50.195  67.233  39.377  1.00 18.59           N   
ATOM   1491  CA  LEU A 159      50.138  68.657  39.680  1.00 19.29           C   
ATOM   1492  C   LEU A 159      50.184  68.814  41.164  1.00 20.17           C   
ATOM   1493  O   LEU A 159      49.342  68.248  41.860  1.00 20.54           O   
ATOM   1494  CB  LEU A 159      48.842  69.287  39.181  1.00 20.40           C   
ATOM   1495  CG  LEU A 159      48.796  70.057  37.865  1.00 22.81           C   
ATOM   1496  CD1 LEU A 159      47.351  70.453  37.631  1.00 23.06           C   
ATOM   1497  CD2 LEU A 159      49.679  71.302  37.885  1.00 21.89           C   
ATOM   1498  HN  LEU A 159      49.362  66.672  39.558  1.00  0.00           H   
ATOM   1499  HA  LEU A 159      50.992  69.152  39.225  1.00  0.00           H   
ATOM   1500  HB1 LEU A 159      48.179  68.543  39.098  1.00  0.00           H   
ATOM   1501  HB2 LEU A 159      48.543  69.923  39.893  1.00  0.00           H   
ATOM   1502  HG  LEU A 159      49.105  69.441  37.049  1.00  0.00           H   
ATOM   1503 1HD1 LEU A 159      47.279  70.962  36.773  1.00  0.00           H   
ATOM   1504 2HD1 LEU A 159      47.036  71.027  38.387  1.00  0.00           H   
ATOM   1505 3HD1 LEU A 159      46.784  69.631  37.578  1.00  0.00           H   
ATOM   1506 1HD2 LEU A 159      49.615  71.771  37.004  1.00  0.00           H   
ATOM   1507 2HD2 LEU A 159      50.628  71.035  38.052  1.00  0.00           H   
ATOM   1508 3HD2 LEU A 159      49.373  71.917  38.612  1.00  0.00           H   
ATOM   1509  N   ILE A 160      51.154  69.593  41.633  1.00 20.38           N   
ATOM   1510  CA  ILE A 160      51.366  69.882  43.056  1.00 20.57           C   
ATOM   1511  C   ILE A 160      50.920  71.322  43.242  1.00 18.79           C   
ATOM   1512  O   ILE A 160      51.527  72.228  42.709  1.00 18.81           O   
ATOM   1513  CB  ILE A 160      52.888  69.811  43.443  1.00 22.99           C   
ATOM   1514  CG1 ILE A 160      53.478  68.449  43.069  1.00 24.26           C   
ATOM   1515  CG2 ILE A 160      53.092  70.058  44.941  1.00 22.51           C   
ATOM   1516  CD1 ILE A 160      52.979  67.282  43.902  1.00 23.72           C   
ATOM   1517  HN  ILE A 160      51.826  70.044  40.969  1.00  0.00           H   
ATOM   1518  HA  ILE A 160      50.753  69.232  43.649  1.00  0.00           H   
ATOM   1519  HB  ILE A 160      53.437  70.569  42.911  1.00  0.00           H   
ATOM   1520 1HG1 ILE A 160      53.252  68.266  42.112  1.00  0.00           H   
ATOM   1521 2HG1 ILE A 160      54.471  68.502  43.174  1.00  0.00           H   
ATOM   1522 1HG2 ILE A 160      54.067  70.007  45.158  1.00  0.00           H   
ATOM   1523 2HG2 ILE A 160      52.598  69.364  45.464  1.00  0.00           H   
ATOM   1524 3HG2 ILE A 160      52.745  70.965  45.180  1.00  0.00           H   
ATOM   1525 1HD1 ILE A 160      53.415  66.438  43.589  1.00  0.00           H   
ATOM   1526 2HD1 ILE A 160      51.987  67.201  43.803  1.00  0.00           H   
ATOM   1527 3HD1 ILE A 160      53.206  67.437  44.864  1.00  0.00           H   
ATOM   1528  N   PHE A 161      49.832  71.523  43.963  1.00 17.02           N   
ATOM   1529  CA  PHE A 161      49.332  72.862  44.187  1.00 16.00           C   
ATOM   1530  C   PHE A 161      49.734  73.368  45.521  1.00 14.67           C   
ATOM   1531  O   PHE A 161      49.751  72.629  46.445  1.00 17.34           O   
ATOM   1532  CB  PHE A 161      47.822  72.865  44.205  1.00 13.67           C   
ATOM   1533  CG  PHE A 161      47.216  72.619  42.903  1.00 14.50           C   
ATOM   1534  CD1 PHE A 161      46.958  71.330  42.484  1.00 16.33           C   
ATOM   1535  CD2 PHE A 161      46.824  73.677  42.106  1.00 17.45           C   
ATOM   1536  CE1 PHE A 161      46.304  71.088  41.283  1.00 17.16           C   
ATOM   1537  CE2 PHE A 161      46.169  73.449  40.891  1.00 18.00           C   
ATOM   1538  CZ  PHE A 161      45.909  72.148  40.486  1.00 15.81           C   
ATOM   1539  HN  PHE A 161      49.314  70.742  44.381  1.00  0.00           H   
ATOM   1540  HA  PHE A 161      49.726  73.525  43.399  1.00  0.00           H   
ATOM   1541  HB1 PHE A 161      47.513  72.153  44.836  1.00  0.00           H   
ATOM   1542  HB2 PHE A 161      47.513  73.758  44.533  1.00  0.00           H   
ATOM   1543  HD1 PHE A 161      47.246  70.560  43.053  1.00  0.00           H   
ATOM   1544  HD2 PHE A 161      47.010  74.614  42.400  1.00  0.00           H   
ATOM   1545  HE1 PHE A 161      46.119  70.149  40.994  1.00  0.00           H   
ATOM   1546  HE2 PHE A 161      45.890  74.219  40.318  1.00  0.00           H   
ATOM   1547  HZ  PHE A 161      45.438  71.977  39.621  1.00  0.00           H   
ATOM   1548  N   ASP A 162      50.004  74.657  45.615  1.00 16.64           N   
ATOM   1549  CA  ASP A 162      50.310  75.229  46.900  1.00 18.91           C   
ATOM   1550  C   ASP A 162      48.964  75.756  47.374  1.00 17.79           C   
ATOM   1551  O   ASP A 162      48.563  76.856  47.007  1.00 19.55           O   
ATOM   1552  CB  ASP A 162      51.289  76.371  46.762  1.00 21.04           C   
ATOM   1553  CG  ASP A 162      51.791  76.846  48.092  1.00 25.24           C   
ATOM   1554  OD1 ASP A 162      51.030  76.826  49.081  1.00 28.77           O   
ATOM   1555  OD2 ASP A 162      52.964  77.232  48.160  1.00 26.61           O   
ATOM   1556  HN  ASP A 162      50.003  75.268  44.798  1.00  0.00           H   
ATOM   1557  HA  ASP A 162      50.653  74.473  47.572  1.00  0.00           H   
ATOM   1558  HB1 ASP A 162      52.067  76.064  46.214  1.00  0.00           H   
ATOM   1559  HB2 ASP A 162      50.834  77.132  46.299  1.00  0.00           H   
ATOM   1560  N   ARG A 163      48.286  74.941  48.182  1.00 17.93           N   
ATOM   1561  CA  ARG A 163      46.955  75.210  48.744  1.00 17.57           C   
ATOM   1562  C   ARG A 163      45.731  74.975  47.807  1.00 19.24           C   
ATOM   1563  O   ARG A 163      45.837  75.060  46.554  1.00 16.54           O   
ATOM   1564  CB  ARG A 163      46.906  76.591  49.414  1.00 19.89           C   
ATOM   1565  CG  ARG A 163      47.951  76.777  50.510  1.00 19.91           C   
ATOM   1566  CD  ARG A 163      48.059  78.224  50.939  1.00 21.39           C   
ATOM   1567  NE  ARG A 163      47.498  78.406  52.263  1.00 27.04           N   
ATOM   1568  CZ  ARG A 163      48.185  78.351  53.401  1.00 28.54           C   
ATOM   1569  NH1 ARG A 163      49.483  78.142  53.414  1.00 31.48           N   
ATOM   1570  NH2 ARG A 163      47.547  78.404  54.548  1.00 33.03           N   
ATOM   1571  HN  ARG A 163      48.716  74.018  48.458  1.00  0.00           H   
ATOM   1572  HA  ARG A 163      46.816  74.579  49.655  1.00  0.00           H   
ATOM   1573  HB1 ARG A 163      47.056  77.288  48.713  1.00  0.00           H   
ATOM   1574  HB2 ARG A 163      45.999  76.714  49.818  1.00  0.00           H   
ATOM   1575  HG1 ARG A 163      47.693  76.223  51.301  1.00  0.00           H   
ATOM   1576  HG2 ARG A 163      48.840  76.474  50.166  1.00  0.00           H   
ATOM   1577  HD1 ARG A 163      49.022  78.492  50.950  1.00  0.00           H   
ATOM   1578  HD2 ARG A 163      47.560  78.798  50.289  1.00  0.00           H   
ATOM   1579  HE  ARG A 163      46.460  78.596  52.304  1.00  0.00           H   
ATOM   1580 1HH1 ARG A 163      49.994  78.102  54.271  1.00  0.00           H   
ATOM   1581 2HH1 ARG A 163      49.973  78.020  52.541  1.00  0.00           H   
ATOM   1582 1HH2 ARG A 163      48.060  78.363  55.421  1.00  0.00           H   
ATOM   1583 2HH2 ARG A 163      46.549  78.485  54.582  1.00  0.00           H   
ATOM   1584  N   HIS A 164      44.600  74.569  48.408  1.00 16.38           N   
ATOM   1585  CA  HIS A 164      43.345  74.321  47.685  1.00 12.91           C   
ATOM   1586  C   HIS A 164      42.386  75.503  47.892  1.00 11.70           C   
ATOM   1587  O   HIS A 164      42.564  76.276  48.803  1.00 12.96           O   
ATOM   1588  CB  HIS A 164      42.689  73.037  48.221  1.00 12.49           C   
ATOM   1589  CG  HIS A 164      41.423  72.626  47.499  1.00 12.86           C   
ATOM   1590  ND1 HIS A 164      40.162  73.001  47.921  1.00 10.82           N   
ATOM   1591  CD2 HIS A 164      41.227  71.830  46.420  1.00  9.91           C   
ATOM   1592  CE1 HIS A 164      39.251  72.454  47.136  1.00  7.71           C   
ATOM   1593  NE2 HIS A 164      39.870  71.738  46.221  1.00  7.60           N   
ATOM   1594  HN  HIS A 164      44.584  74.415  49.434  1.00  0.00           H   
ATOM   1595  HA  HIS A 164      43.557  74.215  46.623  1.00  0.00           H   
ATOM   1596  HB1 HIS A 164      43.350  72.292  48.139  1.00  0.00           H   
ATOM   1597  HB2 HIS A 164      42.465  73.180  49.185  1.00  0.00           H   
ATOM   1598  HD1 HIS A 164      39.983  73.591  48.696  1.00  0.00           H   
ATOM   1599  HD2 HIS A 164      41.938  71.391  45.870  1.00  0.00           H   
ATOM   1600  HE1 HIS A 164      38.261  72.565  47.222  1.00  0.00           H   
ATOM   1601  N   PRO A 165      41.410  75.693  46.987  1.00 10.82           N   
ATOM   1602  CA  PRO A 165      40.429  76.778  47.107  1.00  9.36           C   
ATOM   1603  C   PRO A 165      39.815  76.901  48.485  1.00  9.44           C   
ATOM   1604  O   PRO A 165      39.569  78.019  48.935  1.00 11.22           O   
ATOM   1605  CB  PRO A 165      39.374  76.395  46.076  1.00  9.93           C   
ATOM   1606  CG  PRO A 165      40.240  75.922  44.928  1.00 10.24           C   
ATOM   1607  CD  PRO A 165      41.390  75.137  45.613  1.00 10.89           C   
ATOM   1608  HA  PRO A 165      40.936  77.719  46.849  1.00  0.00           H   
ATOM   1609  HB1 PRO A 165      38.781  75.663  46.413  1.00  0.00           H   
ATOM   1610  HB2 PRO A 165      38.816  77.182  45.813  1.00  0.00           H   
ATOM   1611  HG1 PRO A 165      39.721  75.326  44.315  1.00  0.00           H   
ATOM   1612  HG2 PRO A 165      40.600  76.699  44.412  1.00  0.00           H   
ATOM   1613  HD1 PRO A 165      41.196  74.156  45.626  1.00  0.00           H   
ATOM   1614  HD2 PRO A 165      42.261  75.299  45.148  1.00  0.00           H   
ATOM   1615  N   ILE A 166      39.574  75.772  49.158  1.00 11.05           N   
ATOM   1616  CA  ILE A 166      38.992  75.822  50.509  1.00 12.02           C   
ATOM   1617  C   ILE A 166      39.846  76.594  51.518  1.00 11.76           C   
ATOM   1618  O   ILE A 166      39.330  77.094  52.484  1.00 12.74           O   
ATOM   1619  CB  ILE A 166      38.580  74.433  51.087  1.00 13.39           C   
ATOM   1620  CG1 ILE A 166      39.793  73.520  51.271  1.00 12.34           C   
ATOM   1621  CG2 ILE A 166      37.507  73.784  50.193  1.00 13.27           C   
ATOM   1622  CD1 ILE A 166      39.489  72.276  52.079  1.00 12.93           C   
ATOM   1623  HN  ILE A 166      39.781  74.857  48.765  1.00  0.00           H   
ATOM   1624  HA  ILE A 166      37.995  76.294  50.448  1.00  0.00           H   
ATOM   1625  HB  ILE A 166      38.111  74.557  52.053  1.00  0.00           H   
ATOM   1626 1HG1 ILE A 166      40.119  73.240  50.368  1.00  0.00           H   
ATOM   1627 2HG1 ILE A 166      40.510  74.036  51.740  1.00  0.00           H   
ATOM   1628 1HG2 ILE A 166      37.250  72.895  50.572  1.00  0.00           H   
ATOM   1629 2HG2 ILE A 166      37.872  73.660  49.270  1.00  0.00           H   
ATOM   1630 3HG2 ILE A 166      36.701  74.375  50.156  1.00  0.00           H   
ATOM   1631 1HD1 ILE A 166      40.317  71.722  52.164  1.00  0.00           H   
ATOM   1632 2HD1 ILE A 166      38.779  71.744  51.618  1.00  0.00           H   
ATOM   1633 3HD1 ILE A 166      39.170  72.539  52.989  1.00  0.00           H   
ATOM   1634  N   ALA A 167      41.129  76.793  51.231  1.00 12.18           N   
ATOM   1635  CA  ALA A 167      41.952  77.566  52.144  1.00  9.89           C   
ATOM   1636  C   ALA A 167      41.392  78.991  52.233  1.00 10.38           C   
ATOM   1637  O   ALA A 167      41.161  79.511  53.337  1.00 10.85           O   
ATOM   1638  CB  ALA A 167      43.379  77.587  51.672  1.00 11.82           C   
ATOM   1639  HN  ALA A 167      41.557  76.421  50.389  1.00  0.00           H   
ATOM   1640  HA  ALA A 167      41.928  77.114  53.133  1.00  0.00           H   
ATOM   1641  HB1 ALA A 167      43.934  78.122  52.309  1.00  0.00           H   
ATOM   1642  HB2 ALA A 167      43.424  78.001  50.763  1.00  0.00           H   
ATOM   1643  HB3 ALA A 167      43.730  76.652  51.629  1.00  0.00           H   
ATOM   1644  N   ALA A 168      41.103  79.603  51.088  1.00  7.36           N   
ATOM   1645  CA  ALA A 168      40.578  80.961  51.065  1.00  7.60           C   
ATOM   1646  C   ALA A 168      39.061  81.091  51.159  1.00  7.65           C   
ATOM   1647  O   ALA A 168      38.551  82.164  51.460  1.00  7.27           O   
ATOM   1648  CB  ALA A 168      41.062  81.674  49.821  1.00 11.78           C   
ATOM   1649  HN  ALA A 168      41.243  79.132  50.185  1.00  0.00           H   
ATOM   1650  HA  ALA A 168      41.037  81.536  51.906  1.00  0.00           H   
ATOM   1651  HB1 ALA A 168      40.700  82.606  49.808  1.00  0.00           H   
ATOM   1652  HB2 ALA A 168      40.745  81.183  49.010  1.00  0.00           H   
ATOM   1653  HB3 ALA A 168      42.062  81.705  49.822  1.00  0.00           H   
ATOM   1654  N   LEU A 169      38.341  80.030  50.827  1.00  7.32           N   
ATOM   1655  CA  LEU A 169      36.887  80.069  50.882  1.00  9.28           C   
ATOM   1656  C   LEU A 169      36.286  79.422  52.115  1.00 11.01           C   
ATOM   1657  O   LEU A 169      35.099  79.479  52.305  1.00 15.37           O   
ATOM   1658  CB  LEU A 169      36.288  79.430  49.636  1.00  8.57           C   
ATOM   1659  CG  LEU A 169      36.431  80.220  48.341  1.00 11.38           C   
ATOM   1660  CD1 LEU A 169      36.307  79.284  47.139  1.00 14.06           C   
ATOM   1661  CD2 LEU A 169      35.402  81.333  48.285  1.00 10.14           C   
ATOM   1662  HN  LEU A 169      38.783  79.156  50.524  1.00  0.00           H   
ATOM   1663  HA  LEU A 169      36.556  81.130  50.834  1.00  0.00           H   
ATOM   1664  HB1 LEU A 169      36.732  78.544  49.504  1.00  0.00           H   
ATOM   1665  HB2 LEU A 169      35.312  79.292  49.803  1.00  0.00           H   
ATOM   1666  HG  LEU A 169      37.399  80.695  48.281  1.00  0.00           H   
ATOM   1667 1HD1 LEU A 169      36.402  79.811  46.294  1.00  0.00           H   
ATOM   1668 2HD1 LEU A 169      35.412  78.838  47.154  1.00  0.00           H   
ATOM   1669 3HD1 LEU A 169      37.026  78.590  47.181  1.00  0.00           H   
ATOM   1670 1HD2 LEU A 169      35.507  81.842  47.431  1.00  0.00           H   
ATOM   1671 2HD2 LEU A 169      35.536  81.951  49.060  1.00  0.00           H   
ATOM   1672 3HD2 LEU A 169      34.483  80.941  48.327  1.00  0.00           H   
ATOM   1673  N   LEU A 170      37.101  78.785  52.942  1.00 11.77           N   
ATOM   1674  CA  LEU A 170      36.598  78.150  54.147  1.00 10.01           C   
ATOM   1675  C   LEU A 170      37.510  78.306  55.348  1.00 10.16           C   
ATOM   1676  O   LEU A 170      37.122  78.863  56.353  1.00  9.46           O   
ATOM   1677  CB  LEU A 170      36.353  76.645  53.911  1.00  9.88           C   
ATOM   1678  CG  LEU A 170      36.138  75.704  55.118  1.00 11.34           C   
ATOM   1679  CD1 LEU A 170      34.877  76.060  55.917  1.00 12.65           C   
ATOM   1680  CD2 LEU A 170      36.066  74.255  54.650  1.00 10.44           C   
ATOM   1681  HN  LEU A 170      38.109  78.722  52.755  1.00  0.00           H   
ATOM   1682  HA  LEU A 170      35.604  78.579  54.391  1.00  0.00           H   
ATOM   1683  HB1 LEU A 170      35.537  76.571  53.337  1.00  0.00           H   
ATOM   1684  HB2 LEU A 170      37.146  76.298  53.411  1.00  0.00           H   
ATOM   1685  HG  LEU A 170      36.981  75.763  55.800  1.00  0.00           H   
ATOM   1686 1HD1 LEU A 170      34.779  75.427  56.685  1.00  0.00           H   
ATOM   1687 2HD1 LEU A 170      34.075  75.990  55.324  1.00  0.00           H   
ATOM   1688 3HD1 LEU A 170      34.954  76.995  56.264  1.00  0.00           H   
ATOM   1689 1HD2 LEU A 170      35.927  73.656  55.439  1.00  0.00           H   
ATOM   1690 2HD2 LEU A 170      36.920  74.009  54.192  1.00  0.00           H   
ATOM   1691 3HD2 LEU A 170      35.303  74.148  54.012  1.00  0.00           H   
ATOM   1692  N   CYS A 171      38.741  77.834  55.215  1.00 11.75           N   
ATOM   1693  CA  CYS A 171      39.671  77.832  56.336  1.00 12.29           C   
ATOM   1694  C   CYS A 171      40.108  79.166  56.902  1.00 12.21           C   
ATOM   1695  O   CYS A 171      39.952  79.408  58.087  1.00 10.41           O   
ATOM   1696  CB  CYS A 171      40.858  76.933  56.017  1.00 11.97           C   
ATOM   1697  SG  CYS A 171      40.345  75.276  55.592  1.00 12.82           S   
ATOM   1698  HN  CYS A 171      39.075  77.457  54.320  1.00  0.00           H   
ATOM   1699  HA  CYS A 171      39.216  77.221  57.168  1.00  0.00           H   
ATOM   1700  HB1 CYS A 171      41.361  77.323  55.246  1.00  0.00           H   
ATOM   1701  HB2 CYS A 171      41.456  76.891  56.818  1.00  0.00           H   
ATOM   1702  HG  CYS A 171      41.443  74.522  55.318  1.00  0.00           H   
ATOM   1703  N   TYR A 172      40.648  80.048  56.075  1.00 13.16           N   
ATOM   1704  CA  TYR A 172      41.042  81.314  56.632  1.00 11.32           C   
ATOM   1705  C   TYR A 172      39.860  82.123  57.091  1.00 13.38           C   
ATOM   1706  O   TYR A 172      39.951  82.812  58.137  1.00 17.65           O   
ATOM   1707  CB  TYR A 172      42.013  82.066  55.742  1.00  9.43           C   
ATOM   1708  CG  TYR A 172      43.410  81.516  55.919  1.00  8.90           C   
ATOM   1709  CD1 TYR A 172      43.792  80.318  55.298  1.00  8.32           C   
ATOM   1710  CD2 TYR A 172      44.343  82.170  56.725  1.00  6.88           C   
ATOM   1711  CE1 TYR A 172      45.058  79.786  55.471  1.00  5.37           C   
ATOM   1712  CE2 TYR A 172      45.624  81.641  56.900  1.00  7.27           C   
ATOM   1713  CZ  TYR A 172      45.967  80.457  56.268  1.00  9.46           C   
ATOM   1714  OH  TYR A 172      47.238  79.964  56.402  1.00 11.62           O   
ATOM   1715  HN  TYR A 172      40.788  79.869  55.099  1.00  0.00           H   
ATOM   1716  HA  TYR A 172      41.718  81.141  57.489  1.00  0.00           H   
ATOM   1717  HB1 TYR A 172      41.735  81.962  54.787  1.00  0.00           H   
ATOM   1718  HB2 TYR A 172      42.005  83.035  55.988  1.00  0.00           H   
ATOM   1719  HD1 TYR A 172      43.135  79.837  54.717  1.00  0.00           H   
ATOM   1720  HD2 TYR A 172      44.093  83.024  57.181  1.00  0.00           H   
ATOM   1721  HE1 TYR A 172      45.312  78.928  55.025  1.00  0.00           H   
ATOM   1722  HE2 TYR A 172      46.289  82.114  57.478  1.00  0.00           H   
ATOM   1723  HH  TYR A 172      47.741  80.536  56.981  1.00  0.00           H   
ATOM   1724  N   PRO A 173      38.755  82.133  56.319  1.00 13.06           N   
ATOM   1725  CA  PRO A 173      37.584  82.899  56.775  1.00 11.01           C   
ATOM   1726  C   PRO A 173      37.123  82.404  58.159  1.00 10.83           C   
ATOM   1727  O   PRO A 173      36.856  83.191  59.037  1.00 15.83           O   
ATOM   1728  CB  PRO A 173      36.549  82.595  55.696  1.00 11.17           C   
ATOM   1729  CG  PRO A 173      37.427  82.572  54.451  1.00 11.12           C   
ATOM   1730  CD  PRO A 173      38.645  81.802  54.884  1.00  9.00           C   
ATOM   1731  HA  PRO A 173      37.862  83.942  56.847  1.00  0.00           H   
ATOM   1732  HB1 PRO A 173      36.107  81.711  55.850  1.00  0.00           H   
ATOM   1733  HB2 PRO A 173      35.854  83.312  55.642  1.00  0.00           H   
ATOM   1734  HG1 PRO A 173      36.963  82.109  53.696  1.00  0.00           H   
ATOM   1735  HG2 PRO A 173      37.673  83.500  54.172  1.00  0.00           H   
ATOM   1736  HD1 PRO A 173      38.515  80.819  54.751  1.00  0.00           H   
ATOM   1737  HD2 PRO A 173      39.457  82.102  54.383  1.00  0.00           H   
ATOM   1738  N   ALA A 174      37.059  81.090  58.346  1.00 13.12           N   
ATOM   1739  CA  ALA A 174      36.662  80.479  59.631  1.00 13.50           C   
ATOM   1740  C   ALA A 174      37.605  80.916  60.775  1.00 15.59           C   
ATOM   1741  O   ALA A 174      37.151  81.236  61.899  1.00 15.63           O   
ATOM   1742  CB  ALA A 174      36.663  78.936  59.507  1.00  8.92           C   
ATOM   1743  HN  ALA A 174      37.291  80.433  57.578  1.00  0.00           H   
ATOM   1744  HA  ALA A 174      35.643  80.789  59.874  1.00  0.00           H   
ATOM   1745  HB1 ALA A 174      36.393  78.531  60.380  1.00  0.00           H   
ATOM   1746  HB2 ALA A 174      37.580  78.621  59.263  1.00  0.00           H   
ATOM   1747  HB3 ALA A 174      36.016  78.658  58.797  1.00  0.00           H   
ATOM   1748  N   ALA A 175      38.911  80.915  60.496  1.00 13.83           N   
ATOM   1749  CA  ALA A 175      39.906  81.321  61.466  1.00 12.97           C   
ATOM   1750  C   ALA A 175      39.693  82.778  61.795  1.00 12.54           C   
ATOM   1751  O   ALA A 175      39.757  83.147  62.934  1.00 14.56           O   
ATOM   1752  CB  ALA A 175      41.292  81.102  60.929  1.00 11.43           C   
ATOM   1753  HN  ALA A 175      39.245  80.619  59.564  1.00  0.00           H   
ATOM   1754  HA  ALA A 175      39.798  80.724  62.370  1.00  0.00           H   
ATOM   1755  HB1 ALA A 175      41.964  81.388  61.612  1.00  0.00           H   
ATOM   1756  HB2 ALA A 175      41.416  81.640  60.095  1.00  0.00           H   
ATOM   1757  HB3 ALA A 175      41.420  80.132  60.722  1.00  0.00           H   
ATOM   1758  N   ARG A 176      39.432  83.606  60.786  1.00 12.23           N   
ATOM   1759  CA  ARG A 176      39.205  85.030  61.033  1.00 13.22           C   
ATOM   1760  C   ARG A 176      37.920  85.270  61.830  1.00 14.71           C   
ATOM   1761  O   ARG A 176      37.827  86.211  62.602  1.00 13.55           O   
ATOM   1762  CB  ARG A 176      39.235  85.830  59.738  1.00 12.38           C   
ATOM   1763  CG  ARG A 176      40.636  85.884  59.109  1.00 11.11           C   
ATOM   1764  CD  ARG A 176      41.610  86.679  59.994  1.00 14.17           C   
ATOM   1765  NE  ARG A 176      43.007  86.721  59.514  1.00 12.46           N   
ATOM   1766  CZ  ARG A 176      44.019  87.305  60.165  1.00 10.81           C   
ATOM   1767  NH1 ARG A 176      43.820  87.934  61.324  1.00  8.66           N   
ATOM   1768  NH2 ARG A 176      45.256  87.177  59.699  1.00  7.93           N   
ATOM   1769  HN  ARG A 176      39.383  83.277  59.821  1.00  0.00           H   
ATOM   1770  HA  ARG A 176      40.055  85.438  61.595  1.00  0.00           H   
ATOM   1771  HB1 ARG A 176      38.607  85.406  59.085  1.00  0.00           H   
ATOM   1772  HB2 ARG A 176      38.935  86.764  59.932  1.00  0.00           H   
ATOM   1773  HG1 ARG A 176      40.981  84.952  59.000  1.00  0.00           H   
ATOM   1774  HG2 ARG A 176      40.575  86.325  58.213  1.00  0.00           H   
ATOM   1775  HD1 ARG A 176      41.276  87.619  60.054  1.00  0.00           H   
ATOM   1776  HD2 ARG A 176      41.608  86.265  60.904  1.00  0.00           H   
ATOM   1777  HE  ARG A 176      43.186  86.251  58.595  1.00  0.00           H   
ATOM   1778 1HH1 ARG A 176      44.577  88.365  61.801  1.00  0.00           H   
ATOM   1779 2HH1 ARG A 176      42.894  87.966  61.708  1.00  0.00           H   
ATOM   1780 1HH2 ARG A 176      46.022  87.614  60.184  1.00  0.00           H   
ATOM   1781 2HH2 ARG A 176      45.435  86.650  58.870  1.00  0.00           H   
ATOM   1782  N   TYR A 177      36.921  84.418  61.639  1.00 15.01           N   
ATOM   1783  CA  TYR A 177      35.700  84.552  62.430  1.00 14.93           C   
ATOM   1784  C   TYR A 177      36.153  84.244  63.876  1.00 11.92           C   
ATOM   1785  O   TYR A 177      35.905  85.001  64.767  1.00 11.57           O   
ATOM   1786  CB  TYR A 177      34.617  83.579  61.929  1.00 13.53           C   
ATOM   1787  CG  TYR A 177      33.595  83.206  62.970  1.00 15.63           C   
ATOM   1788  CD1 TYR A 177      32.646  84.120  63.410  1.00 15.33           C   
ATOM   1789  CD2 TYR A 177      33.615  81.950  63.554  1.00 15.68           C   
ATOM   1790  CE1 TYR A 177      31.758  83.786  64.405  1.00 14.67           C   
ATOM   1791  CE2 TYR A 177      32.726  81.612  64.549  1.00 15.22           C   
ATOM   1792  CZ  TYR A 177      31.814  82.526  64.970  1.00 15.48           C   
ATOM   1793  OH  TYR A 177      30.955  82.170  65.985  1.00 19.23           O   
ATOM   1794  HN  TYR A 177      36.970  83.668  60.958  1.00  0.00           H   
ATOM   1795  HA  TYR A 177      35.340  85.554  62.383  1.00  0.00           H   
ATOM   1796  HB1 TYR A 177      34.141  84.008  61.161  1.00  0.00           H   
ATOM   1797  HB2 TYR A 177      35.067  82.742  61.617  1.00  0.00           H   
ATOM   1798  HD1 TYR A 177      32.608  85.031  62.999  1.00  0.00           H   
ATOM   1799  HD2 TYR A 177      34.288  81.277  63.247  1.00  0.00           H   
ATOM   1800  HE1 TYR A 177      31.078  84.449  64.717  1.00  0.00           H   
ATOM   1801  HE2 TYR A 177      32.751  80.700  64.959  1.00  0.00           H   
ATOM   1802  HH  TYR A 177      31.128  81.280  66.254  1.00  0.00           H   
ATOM   1803  N   LEU A 178      36.918  83.175  64.048  1.00 10.80           N   
ATOM   1804  CA  LEU A 178      37.435  82.812  65.356  1.00 13.02           C   
ATOM   1805  C   LEU A 178      38.246  83.938  65.986  1.00 14.55           C   
ATOM   1806  O   LEU A 178      38.456  83.938  67.174  1.00 20.84           O   
ATOM   1807  CB  LEU A 178      38.320  81.577  65.247  1.00 16.38           C   
ATOM   1808  CG  LEU A 178      37.792  80.219  65.671  1.00 16.74           C   
ATOM   1809  CD1 LEU A 178      36.298  80.193  65.531  1.00 16.86           C   
ATOM   1810  CD2 LEU A 178      38.451  79.132  64.870  1.00 17.02           C   
ATOM   1811  HN  LEU A 178      37.169  82.568  63.253  1.00  0.00           H   
ATOM   1812  HA  LEU A 178      36.594  82.561  66.022  1.00  0.00           H   
ATOM   1813  HB1 LEU A 178      38.583  81.496  64.286  1.00  0.00           H   
ATOM   1814  HB2 LEU A 178      39.133  81.756  65.802  1.00  0.00           H   
ATOM   1815  HG  LEU A 178      38.034  80.019  66.705  1.00  0.00           H   
ATOM   1816 1HD1 LEU A 178      35.952  79.297  65.811  1.00  0.00           H   
ATOM   1817 2HD1 LEU A 178      36.049  80.363  64.577  1.00  0.00           H   
ATOM   1818 3HD1 LEU A 178      35.896  80.901  66.111  1.00  0.00           H   
ATOM   1819 1HD2 LEU A 178      38.095  78.243  65.158  1.00  0.00           H   
ATOM   1820 2HD2 LEU A 178      39.439  79.160  65.020  1.00  0.00           H   
ATOM   1821 3HD2 LEU A 178      38.257  79.269  63.899  1.00  0.00           H   
ATOM   1822  N   MET A 179      38.719  84.876  65.176  1.00 15.81           N   
ATOM   1823  CA  MET A 179      39.512  86.008  65.636  1.00 14.04           C   
ATOM   1824  C   MET A 179      38.648  87.249  65.742  1.00 14.95           C   
ATOM   1825  O   MET A 179      39.158  88.369  65.927  1.00 17.03           O   
ATOM   1826  CB  MET A 179      40.646  86.309  64.655  1.00 15.35           C   
ATOM   1827  CG  MET A 179      41.703  85.247  64.506  1.00 14.33           C   
ATOM   1828  SD  MET A 179      42.790  85.141  65.920  1.00 14.14           S   
ATOM   1829  CE  MET A 179      43.524  86.726  65.935  1.00 11.22           C   
ATOM   1830  HN  MET A 179      38.529  84.826  64.152  1.00  0.00           H   
ATOM   1831  HA  MET A 179      39.936  85.776  66.618  1.00  0.00           H   
ATOM   1832  HB1 MET A 179      40.237  86.460  63.755  1.00  0.00           H   
ATOM   1833  HB2 MET A 179      41.098  87.147  64.961  1.00  0.00           H   
ATOM   1834  HG1 MET A 179      41.252  84.363  64.384  1.00  0.00           H   
ATOM   1835  HG2 MET A 179      42.252  85.456  63.697  1.00  0.00           H   
ATOM   1836  HE1 MET A 179      44.166  86.789  66.699  1.00  0.00           H   
ATOM   1837  HE2 MET A 179      42.813  87.422  66.039  1.00  0.00           H   
ATOM   1838  HE3 MET A 179      44.013  86.875  65.076  1.00  0.00           H   
ATOM   1839  N   GLY A 180      37.349  87.083  65.553  1.00 15.00           N   
ATOM   1840  CA  GLY A 180      36.454  88.222  65.649  1.00 13.26           C   
ATOM   1841  C   GLY A 180      36.475  89.198  64.494  1.00 12.75           C   
ATOM   1842  O   GLY A 180      35.859  90.232  64.587  1.00 13.53           O   
ATOM   1843  HN  GLY A 180      36.946  86.171  65.339  1.00  0.00           H   
ATOM   1844  HA1 GLY A 180      35.522  87.869  65.731  1.00  0.00           H   
ATOM   1845  HA2 GLY A 180      36.694  88.727  66.478  1.00  0.00           H   
ATOM   1846  N   SER A 181      37.149  88.860  63.398  1.00 13.89           N   
ATOM   1847  CA  SER A 181      37.232  89.756  62.255  1.00 14.96           C   
ATOM   1848  C   SER A 181      36.493  89.363  60.962  1.00 18.34           C   
ATOM   1849  O   SER A 181      36.766  89.916  59.890  1.00 18.10           O   
ATOM   1850  CB  SER A 181      38.689  90.097  61.949  1.00 13.84           C   
ATOM   1851  OG  SER A 181      39.477  88.941  61.798  1.00 15.31           O   
ATOM   1852  HN  SER A 181      37.630  87.954  63.329  1.00  0.00           H   
ATOM   1853  HA  SER A 181      36.863  90.773  62.569  1.00  0.00           H   
ATOM   1854  HB1 SER A 181      38.726  90.627  61.102  1.00  0.00           H   
ATOM   1855  HB2 SER A 181      39.058  90.644  62.701  1.00  0.00           H   
ATOM   1856  HG  SER A 181      40.351  89.222  61.614  1.00  0.00           H   
ATOM   1857  N   MET A 182      35.555  88.424  61.063  1.00 20.17           N   
ATOM   1858  CA  MET A 182      34.744  88.011  59.930  1.00 21.26           C   
ATOM   1859  C   MET A 182      33.431  87.462  60.481  1.00 22.44           C   
ATOM   1860  O   MET A 182      33.456  86.665  61.429  1.00 23.16           O   
ATOM   1861  CB  MET A 182      35.448  86.934  59.122  1.00 22.03           C   
ATOM   1862  CG  MET A 182      34.558  86.322  58.058  1.00 24.21           C   
ATOM   1863  SD  MET A 182      35.275  86.212  56.397  1.00 26.20           S   
ATOM   1864  CE  MET A 182      36.892  86.888  56.646  1.00 20.79           C   
ATOM   1865  HN  MET A 182      35.377  87.956  61.969  1.00  0.00           H   
ATOM   1866  HA  MET A 182      34.537  88.864  59.297  1.00  0.00           H   
ATOM   1867  HB1 MET A 182      36.246  87.339  58.676  1.00  0.00           H   
ATOM   1868  HB2 MET A 182      35.745  86.210  59.745  1.00  0.00           H   
ATOM   1869  HG1 MET A 182      34.321  85.396  58.352  1.00  0.00           H   
ATOM   1870  HG2 MET A 182      33.727  86.876  57.997  1.00  0.00           H   
ATOM   1871  HE1 MET A 182      37.394  86.880  55.781  1.00  0.00           H   
ATOM   1872  HE2 MET A 182      37.383  86.338  57.321  1.00  0.00           H   
ATOM   1873  HE3 MET A 182      36.813  87.829  56.976  1.00  0.00           H   
ATOM   1874  N   THR A 183      32.300  87.892  59.910  1.00 20.34           N   
ATOM   1875  CA  THR A 183      30.977  87.423  60.346  1.00 19.01           C   
ATOM   1876  C   THR A 183      30.785  85.965  59.926  1.00 15.89           C   
ATOM   1877  O   THR A 183      31.344  85.552  58.945  1.00 16.56           O   
ATOM   1878  CB  THR A 183      29.862  88.259  59.694  1.00 19.98           C   
ATOM   1879  OG1 THR A 183      29.827  87.987  58.291  1.00 20.65           O   
ATOM   1880  CG2 THR A 183      30.115  89.747  59.905  1.00 17.77           C   
ATOM   1881  HN  THR A 183      32.325  88.573  59.138  1.00  0.00           H   
ATOM   1882  HA  THR A 183      30.910  87.497  61.430  1.00  0.00           H   
ATOM   1883  HB  THR A 183      28.896  88.005  60.108  1.00  0.00           H   
ATOM   1884  HG1 THR A 183      29.127  88.526  57.947  1.00  0.00           H   
ATOM   1885 1HG2 THR A 183      29.382  90.274  59.476  1.00  0.00           H   
ATOM   1886 2HG2 THR A 183      30.991  89.998  59.493  1.00  0.00           H   
ATOM   1887 3HG2 THR A 183      30.138  89.946  60.885  1.00  0.00           H   
ATOM   1888  N   PRO A 184      30.047  85.151  60.714  1.00 15.92           N   
ATOM   1889  CA  PRO A 184      29.889  83.760  60.254  1.00 15.65           C   
ATOM   1890  C   PRO A 184      28.996  83.701  59.004  1.00 15.34           C   
ATOM   1891  O   PRO A 184      29.031  82.708  58.257  1.00 15.61           O   
ATOM   1892  CB  PRO A 184      29.286  83.043  61.475  1.00 12.27           C   
ATOM   1893  CG  PRO A 184      28.563  84.137  62.191  1.00 11.51           C   
ATOM   1894  CD  PRO A 184      29.479  85.326  62.063  1.00 14.05           C   
ATOM   1895  HA  PRO A 184      30.868  83.367  60.010  1.00  0.00           H   
ATOM   1896  HB1 PRO A 184      28.654  82.322  61.191  1.00  0.00           H   
ATOM   1897  HB2 PRO A 184      30.003  82.651  62.051  1.00  0.00           H   
ATOM   1898  HG1 PRO A 184      27.680  84.321  61.759  1.00  0.00           H   
ATOM   1899  HG2 PRO A 184      28.422  83.900  63.152  1.00  0.00           H   
ATOM   1900  HD1 PRO A 184      28.969  86.183  62.131  1.00  0.00           H   
ATOM   1901  HD2 PRO A 184      30.195  85.307  62.761  1.00  0.00           H   
ATOM   1902  N   GLN A 185      28.200  84.754  58.769  1.00 12.73           N   
ATOM   1903  CA  GLN A 185      27.364  84.810  57.569  1.00 10.89           C   
ATOM   1904  C   GLN A 185      28.280  84.973  56.358  1.00 10.60           C   
ATOM   1905  O   GLN A 185      27.977  84.496  55.297  1.00 11.25           O   
ATOM   1906  CB  GLN A 185      26.404  85.992  57.593  1.00  8.34           C   
ATOM   1907  CG  GLN A 185      25.322  85.928  58.650  1.00 12.71           C   
ATOM   1908  CD  GLN A 185      25.692  86.694  59.899  1.00 16.41           C   
ATOM   1909  OE1 GLN A 185      26.803  86.531  60.454  1.00 17.79           O   
ATOM   1910  NE2 GLN A 185      24.792  87.559  60.343  1.00 14.32           N   
ATOM   1911  HN  GLN A 185      28.156  85.541  59.418  1.00  0.00           H   
ATOM   1912  HA  GLN A 185      26.805  83.887  57.475  1.00  0.00           H   
ATOM   1913  HB1 GLN A 185      26.940  86.822  57.750  1.00  0.00           H   
ATOM   1914  HB2 GLN A 185      25.959  86.046  56.699  1.00  0.00           H   
ATOM   1915  HG1 GLN A 185      24.481  86.316  58.273  1.00  0.00           H   
ATOM   1916  HG2 GLN A 185      25.168  84.971  58.894  1.00  0.00           H   
ATOM   1917 1HE2 GLN A 185      24.943  88.106  61.152  1.00  0.00           H   
ATOM   1918 2HE2 GLN A 185      23.925  87.649  59.821  1.00  0.00           H   
ATOM   1919  N   ALA A 186      29.379  85.702  56.529  1.00  9.35           N   
ATOM   1920  CA  ALA A 186      30.329  85.916  55.449  1.00 10.70           C   
ATOM   1921  C   ALA A 186      31.006  84.586  55.205  1.00 10.62           C   
ATOM   1922  O   ALA A 186      31.057  84.116  54.074  1.00 14.55           O   
ATOM   1923  CB  ALA A 186      31.338  87.000  55.803  1.00  5.00           C   
ATOM   1924  HN  ALA A 186      29.588  86.138  57.439  1.00  0.00           H   
ATOM   1925  HA  ALA A 186      29.803  86.225  54.559  1.00  0.00           H   
ATOM   1926  HB1 ALA A 186      31.976  87.124  55.043  1.00  0.00           H   
ATOM   1927  HB2 ALA A 186      31.845  86.730  56.622  1.00  0.00           H   
ATOM   1928  HB3 ALA A 186      30.857  87.859  55.977  1.00  0.00           H   
ATOM   1929  N   VAL A 187      31.419  83.937  56.289  1.00 10.38           N   
ATOM   1930  CA  VAL A 187      32.057  82.639  56.220  1.00 10.12           C   
ATOM   1931  C   VAL A 187      31.177  81.659  55.472  1.00 12.23           C   
ATOM   1932  O   VAL A 187      31.689  80.915  54.623  1.00 13.14           O   
ATOM   1933  CB  VAL A 187      32.382  82.057  57.617  1.00 10.25           C   
ATOM   1934  CG1 VAL A 187      33.045  80.679  57.474  1.00  8.80           C   
ATOM   1935  CG2 VAL A 187      33.325  82.993  58.372  1.00 10.97           C   
ATOM   1936  HN  VAL A 187      31.291  84.354  57.229  1.00  0.00           H   
ATOM   1937  HA  VAL A 187      33.017  82.732  55.700  1.00  0.00           H   
ATOM   1938  HB  VAL A 187      31.482  81.926  58.192  1.00  0.00           H   
ATOM   1939 1HG1 VAL A 187      33.251  80.312  58.381  1.00  0.00           H   
ATOM   1940 2HG1 VAL A 187      33.893  80.769  56.951  1.00  0.00           H   
ATOM   1941 3HG1 VAL A 187      32.424  80.058  56.997  1.00  0.00           H   
ATOM   1942 1HG2 VAL A 187      33.528  82.608  59.272  1.00  0.00           H   
ATOM   1943 2HG2 VAL A 187      32.890  83.887  58.483  1.00  0.00           H   
ATOM   1944 3HG2 VAL A 187      34.175  83.098  57.856  1.00  0.00           H   
ATOM   1945  N   LEU A 188      29.871  81.622  55.772  1.00  9.82           N   
ATOM   1946  CA  LEU A 188      28.976  80.693  55.063  1.00  8.63           C   
ATOM   1947  C   LEU A 188      28.695  81.091  53.593  1.00  9.82           C   
ATOM   1948  O   LEU A 188      28.363  80.230  52.779  1.00 12.47           O   
ATOM   1949  CB  LEU A 188      27.701  80.415  55.852  1.00  7.31           C   
ATOM   1950  CG  LEU A 188      28.010  79.593  57.103  1.00  6.98           C   
ATOM   1951  CD1 LEU A 188      26.750  79.307  57.866  1.00  5.53           C   
ATOM   1952  CD2 LEU A 188      28.719  78.314  56.712  1.00  4.83           C   
ATOM   1953  HN  LEU A 188      29.467  82.222  56.484  1.00  0.00           H   
ATOM   1954  HA  LEU A 188      29.425  79.684  55.073  1.00  0.00           H   
ATOM   1955  HB1 LEU A 188      27.287  81.284  56.124  1.00  0.00           H   
ATOM   1956  HB2 LEU A 188      27.062  79.907  55.275  1.00  0.00           H   
ATOM   1957  HG  LEU A 188      28.683  80.135  57.756  1.00  0.00           H   
ATOM   1958 1HD1 LEU A 188      26.968  78.769  58.681  1.00  0.00           H   
ATOM   1959 2HD1 LEU A 188      26.118  78.792  57.286  1.00  0.00           H   
ATOM   1960 3HD1 LEU A 188      26.323  80.169  58.140  1.00  0.00           H   
ATOM   1961 1HD2 LEU A 188      28.919  77.779  57.533  1.00  0.00           H   
ATOM   1962 2HD2 LEU A 188      29.574  78.536  56.243  1.00  0.00           H   
ATOM   1963 3HD2 LEU A 188      28.133  77.781  56.102  1.00  0.00           H   
ATOM   1964  N   ALA A 189      28.802  82.385  53.269  1.00 10.65           N   
ATOM   1965  CA  ALA A 189      28.669  82.863  51.895  1.00 11.95           C   
ATOM   1966  C   ALA A 189      29.839  82.281  51.051  1.00 11.42           C   
ATOM   1967  O   ALA A 189      29.645  81.846  49.906  1.00 11.10           O   
ATOM   1968  CB  ALA A 189      28.689  84.402  51.857  1.00 12.23           C   
ATOM   1969  HN  ALA A 189      28.985  83.094  53.999  1.00  0.00           H   
ATOM   1970  HA  ALA A 189      27.733  82.518  51.473  1.00  0.00           H   
ATOM   1971  HB1 ALA A 189      28.597  84.714  50.911  1.00  0.00           H   
ATOM   1972  HB2 ALA A 189      29.553  84.734  52.234  1.00  0.00           H   
ATOM   1973  HB3 ALA A 189      27.929  84.759  52.400  1.00  0.00           H   
ATOM   1974  N   PHE A 190      31.050  82.275  51.606  1.00 11.15           N   
ATOM   1975  CA  PHE A 190      32.217  81.702  50.905  1.00 10.16           C   
ATOM   1976  C   PHE A 190      32.047  80.188  50.741  1.00  8.25           C   
ATOM   1977  O   PHE A 190      32.370  79.629  49.723  1.00 10.46           O   
ATOM   1978  CB  PHE A 190      33.511  82.000  51.675  1.00 11.13           C   
ATOM   1979  CG  PHE A 190      34.011  83.413  51.536  1.00 13.94           C   
ATOM   1980  CD1 PHE A 190      33.936  84.082  50.328  1.00 17.11           C   
ATOM   1981  CD2 PHE A 190      34.589  84.059  52.603  1.00 15.18           C   
ATOM   1982  CE1 PHE A 190      34.434  85.342  50.205  1.00 17.24           C   
ATOM   1983  CE2 PHE A 190      35.091  85.335  52.478  1.00 15.88           C   
ATOM   1984  CZ  PHE A 190      35.014  85.971  51.289  1.00 16.78           C   
ATOM   1985  HN  PHE A 190      31.214  82.668  52.539  1.00  0.00           H   
ATOM   1986  HA  PHE A 190      32.302  82.164  49.921  1.00  0.00           H   
ATOM   1987  HB1 PHE A 190      33.345  81.822  52.645  1.00  0.00           H   
ATOM   1988  HB2 PHE A 190      34.223  81.383  51.339  1.00  0.00           H   
ATOM   1989  HD1 PHE A 190      33.513  83.636  49.539  1.00  0.00           H   
ATOM   1990  HD2 PHE A 190      34.646  83.594  53.486  1.00  0.00           H   
ATOM   1991  HE1 PHE A 190      34.380  85.815  49.326  1.00  0.00           H   
ATOM   1992  HE2 PHE A 190      35.511  85.789  53.264  1.00  0.00           H   
ATOM   1993  HZ  PHE A 190      35.377  86.898  51.194  1.00  0.00           H   
ATOM   1994  N   VAL A 191      31.544  79.527  51.782  1.00 10.45           N   
ATOM   1995  CA  VAL A 191      31.278  78.090  51.752  1.00  7.69           C   
ATOM   1996  C   VAL A 191      30.306  77.766  50.630  1.00  7.65           C   
ATOM   1997  O   VAL A 191      30.536  76.875  49.869  1.00 13.11           O   
ATOM   1998  CB  VAL A 191      30.674  77.600  53.078  1.00  8.49           C   
ATOM   1999  CG1 VAL A 191      30.101  76.186  52.919  1.00  7.61           C   
ATOM   2000  CG2 VAL A 191      31.733  77.630  54.165  1.00  7.41           C   
ATOM   2001  HN  VAL A 191      31.322  80.026  52.663  1.00  0.00           H   
ATOM   2002  HA  VAL A 191      32.215  77.555  51.586  1.00  0.00           H   
ATOM   2003  HB  VAL A 191      29.865  78.243  53.391  1.00  0.00           H   
ATOM   2004 1HG1 VAL A 191      29.713  75.883  53.789  1.00  0.00           H   
ATOM   2005 2HG1 VAL A 191      30.830  75.559  52.644  1.00  0.00           H   
ATOM   2006 3HG1 VAL A 191      29.386  76.192  52.220  1.00  0.00           H   
ATOM   2007 1HG2 VAL A 191      31.337  77.311  55.026  1.00  0.00           H   
ATOM   2008 2HG2 VAL A 191      32.068  78.565  54.279  1.00  0.00           H   
ATOM   2009 3HG2 VAL A 191      32.493  77.034  53.907  1.00  0.00           H   
ATOM   2010  N   ALA A 192      29.216  78.521  50.556  1.00 10.55           N   
ATOM   2011  CA  ALA A 192      28.192  78.359  49.542  1.00 10.54           C   
ATOM   2012  C   ALA A 192      28.817  78.508  48.172  1.00 13.95           C   
ATOM   2013  O   ALA A 192      28.282  78.016  47.180  1.00 16.90           O   
ATOM   2014  CB  ALA A 192      27.133  79.396  49.707  1.00 10.48           C   
ATOM   2015  HN  ALA A 192      29.064  79.282  51.257  1.00  0.00           H   
ATOM   2016  HA  ALA A 192      27.746  77.367  49.631  1.00  0.00           H   
ATOM   2017  HB1 ALA A 192      26.434  79.274  49.003  1.00  0.00           H   
ATOM   2018  HB2 ALA A 192      27.540  80.305  49.618  1.00  0.00           H   
ATOM   2019  HB3 ALA A 192      26.715  79.305  50.611  1.00  0.00           H   
ATOM   2020  N   LEU A 193      29.926  79.226  48.096  1.00 13.96           N   
ATOM   2021  CA  LEU A 193      30.581  79.417  46.814  1.00 12.21           C   
ATOM   2022  C   LEU A 193      31.675  78.414  46.541  1.00 10.86           C   
ATOM   2023  O   LEU A 193      32.267  78.484  45.514  1.00 12.96           O   
ATOM   2024  CB  LEU A 193      31.132  80.840  46.688  1.00 12.86           C   
ATOM   2025  CG  LEU A 193      30.095  81.977  46.669  1.00 13.75           C   
ATOM   2026  CD1 LEU A 193      30.771  83.290  46.911  1.00  9.61           C   
ATOM   2027  CD2 LEU A 193      29.306  81.981  45.371  1.00 10.90           C   
ATOM   2028  HN  LEU A 193      30.346  79.659  48.919  1.00  0.00           H   
ATOM   2029  HA  LEU A 193      29.820  79.353  46.010  1.00  0.00           H   
ATOM   2030  HB1 LEU A 193      31.743  80.999  47.463  1.00  0.00           H   
ATOM   2031  HB2 LEU A 193      31.653  80.890  45.836  1.00  0.00           H   
ATOM   2032  HG  LEU A 193      29.359  81.824  47.445  1.00  0.00           H   
ATOM   2033 1HD1 LEU A 193      30.091  84.023  46.897  1.00  0.00           H   
ATOM   2034 2HD1 LEU A 193      31.450  83.453  46.195  1.00  0.00           H   
ATOM   2035 3HD1 LEU A 193      31.224  83.273  47.802  1.00  0.00           H   
ATOM   2036 1HD2 LEU A 193      28.642  82.728  45.387  1.00  0.00           H   
ATOM   2037 2HD2 LEU A 193      28.825  81.110  45.270  1.00  0.00           H   
ATOM   2038 3HD2 LEU A 193      29.931  82.108  44.601  1.00  0.00           H   
ATOM   2039  N   ILE A 194      31.927  77.467  47.445  1.00 12.75           N   
ATOM   2040  CA  ILE A 194      32.987  76.486  47.203  1.00 14.41           C   
ATOM   2041  C   ILE A 194      32.601  75.667  45.984  1.00 18.19           C   
ATOM   2042  O   ILE A 194      31.500  75.120  45.918  1.00 18.99           O   
ATOM   2043  CB  ILE A 194      33.247  75.517  48.401  1.00 14.00           C   
ATOM   2044  CG1 ILE A 194      33.818  76.259  49.621  1.00 13.57           C   
ATOM   2045  CG2 ILE A 194      34.260  74.484  48.002  1.00 13.53           C   
ATOM   2046  CD1 ILE A 194      33.821  75.410  50.886  1.00 10.94           C   
ATOM   2047  HN  ILE A 194      31.402  77.398  48.313  1.00  0.00           H   
ATOM   2048  HA  ILE A 194      33.919  77.005  47.012  1.00  0.00           H   
ATOM   2049  HB  ILE A 194      32.323  75.047  48.707  1.00  0.00           H   
ATOM   2050 1HG1 ILE A 194      34.759  76.530  49.417  1.00  0.00           H   
ATOM   2051 2HG1 ILE A 194      33.264  77.075  49.786  1.00  0.00           H   
ATOM   2052 1HG2 ILE A 194      34.425  73.865  48.770  1.00  0.00           H   
ATOM   2053 2HG2 ILE A 194      35.115  74.936  47.749  1.00  0.00           H   
ATOM   2054 3HG2 ILE A 194      33.915  73.962  47.222  1.00  0.00           H   
ATOM   2055 1HD1 ILE A 194      34.201  75.941  51.643  1.00  0.00           H   
ATOM   2056 2HD1 ILE A 194      34.379  74.594  50.739  1.00  0.00           H   
ATOM   2057 3HD1 ILE A 194      32.885  75.138  51.107  1.00  0.00           H   
ATOM   2058  N   PRO A 195      33.498  75.581  44.991  1.00 20.22           N   
ATOM   2059  CA  PRO A 195      33.214  74.817  43.775  1.00 18.96           C   
ATOM   2060  C   PRO A 195      33.002  73.305  43.994  1.00 20.04           C   
ATOM   2061  O   PRO A 195      33.527  72.711  44.946  1.00 23.30           O   
ATOM   2062  CB  PRO A 195      34.409  75.154  42.870  1.00 19.04           C   
ATOM   2063  CG  PRO A 195      35.504  75.478  43.806  1.00 21.04           C   
ATOM   2064  CD  PRO A 195      34.808  76.259  44.901  1.00 19.99           C   
ATOM   2065  HA  PRO A 195      32.307  75.234  43.311  1.00  0.00           H   
ATOM   2066  HB1 PRO A 195      34.652  74.369  42.300  1.00  0.00           H   
ATOM   2067  HB2 PRO A 195      34.200  75.939  42.286  1.00  0.00           H   
ATOM   2068  HG1 PRO A 195      35.922  74.646  44.170  1.00  0.00           H   
ATOM   2069  HG2 PRO A 195      36.204  76.035  43.359  1.00  0.00           H   
ATOM   2070  HD1 PRO A 195      35.308  76.195  45.765  1.00  0.00           H   
ATOM   2071  HD2 PRO A 195      34.701  77.220  44.647  1.00  0.00           H   
ATOM   2072  N   PRO A 196      32.189  72.661  43.140  1.00 19.81           N   
ATOM   2073  CA  PRO A 196      31.980  71.235  43.338  1.00 19.99           C   
ATOM   2074  C   PRO A 196      33.317  70.514  43.384  1.00 18.04           C   
ATOM   2075  O   PRO A 196      34.241  70.903  42.730  1.00 18.28           O   
ATOM   2076  CB  PRO A 196      31.140  70.854  42.125  1.00 20.34           C   
ATOM   2077  CG  PRO A 196      30.337  72.098  41.890  1.00 17.16           C   
ATOM   2078  CD  PRO A 196      31.413  73.136  41.981  1.00 19.38           C   
ATOM   2079  HA  PRO A 196      31.460  71.088  44.278  1.00  0.00           H   
ATOM   2080  HB1 PRO A 196      31.718  70.642  41.337  1.00  0.00           H   
ATOM   2081  HB2 PRO A 196      30.548  70.073  42.325  1.00  0.00           H   
ATOM   2082  HG1 PRO A 196      29.904  72.093  40.989  1.00  0.00           H   
ATOM   2083  HG2 PRO A 196      29.640  72.226  42.595  1.00  0.00           H   
ATOM   2084  HD1 PRO A 196      31.972  73.156  41.152  1.00  0.00           H   
ATOM   2085  HD2 PRO A 196      31.030  74.045  42.147  1.00  0.00           H   
ATOM   2086  N   THR A 197      33.420  69.529  44.258  1.00 17.40           N   
ATOM   2087  CA  THR A 197      34.652  68.770  44.414  1.00 18.97           C   
ATOM   2088  C   THR A 197      34.843  67.740  43.301  1.00 19.44           C   
ATOM   2089  O   THR A 197      34.092  66.739  43.196  1.00 20.11           O   
ATOM   2090  CB  THR A 197      34.698  68.128  45.812  1.00 19.00           C   
ATOM   2091  OG1 THR A 197      34.427  69.149  46.783  1.00 19.03           O   
ATOM   2092  CG2 THR A 197      36.074  67.504  46.085  1.00 18.94           C   
ATOM   2093  HN  THR A 197      32.625  69.266  44.861  1.00  0.00           H   
ATOM   2094  HA  THR A 197      35.508  69.463  44.409  1.00  0.00           H   
ATOM   2095  HB  THR A 197      33.946  67.364  45.913  1.00  0.00           H   
ATOM   2096  HG1 THR A 197      34.467  68.702  47.626  1.00  0.00           H   
ATOM   2097 1HG2 THR A 197      36.080  67.094  46.997  1.00  0.00           H   
ATOM   2098 2HG2 THR A 197      36.778  68.213  46.034  1.00  0.00           H   
ATOM   2099 3HG2 THR A 197      36.262  66.798  45.402  1.00  0.00           H   
ATOM   2100  N   LEU A 198      35.814  68.037  42.440  1.00 21.14           N   
ATOM   2101  CA  LEU A 198      36.173  67.219  41.292  1.00 19.78           C   
ATOM   2102  C   LEU A 198      36.741  65.894  41.746  1.00 21.22           C   
ATOM   2103  O   LEU A 198      37.148  65.755  42.881  1.00 22.57           O   
ATOM   2104  CB  LEU A 198      37.267  67.934  40.493  1.00 21.53           C   
ATOM   2105  CG  LEU A 198      36.939  69.267  39.830  1.00 23.26           C   
ATOM   2106  CD1 LEU A 198      38.202  69.904  39.303  1.00 21.27           C   
ATOM   2107  CD2 LEU A 198      35.921  69.031  38.728  1.00 21.34           C   
ATOM   2108  HN  LEU A 198      36.373  68.915  42.577  1.00  0.00           H   
ATOM   2109  HA  LEU A 198      35.281  67.043  40.682  1.00  0.00           H   
ATOM   2110  HB1 LEU A 198      38.029  68.097  41.119  1.00  0.00           H   
ATOM   2111  HB2 LEU A 198      37.558  67.309  39.769  1.00  0.00           H   
ATOM   2112  HG  LEU A 198      36.495  69.950  40.541  1.00  0.00           H   
ATOM   2113 1HD1 LEU A 198      37.980  70.777  38.870  1.00  0.00           H   
ATOM   2114 2HD1 LEU A 198      38.626  69.297  38.631  1.00  0.00           H   
ATOM   2115 3HD1 LEU A 198      38.838  70.060  40.059  1.00  0.00           H   
ATOM   2116 1HD2 LEU A 198      35.699  69.900  38.287  1.00  0.00           H   
ATOM   2117 2HD2 LEU A 198      35.090  68.635  39.120  1.00  0.00           H   
ATOM   2118 3HD2 LEU A 198      36.302  68.402  38.051  1.00  0.00           H   
ATOM   2119  N   PRO A 199      36.702  64.875  40.876  1.00 20.37           N   
ATOM   2120  CA  PRO A 199      37.256  63.584  41.267  1.00 18.86           C   
ATOM   2121  C   PRO A 199      38.758  63.726  41.515  1.00 17.46           C   
ATOM   2122  O   PRO A 199      39.361  64.669  41.050  1.00 14.76           O   
ATOM   2123  CB  PRO A 199      36.974  62.724  40.038  1.00 20.73           C   
ATOM   2124  CG  PRO A 199      35.655  63.242  39.592  1.00 20.73           C   
ATOM   2125  CD  PRO A 199      35.865  64.733  39.670  1.00 19.83           C   
ATOM   2126  HA  PRO A 199      36.774  63.261  42.179  1.00  0.00           H   
ATOM   2127  HB1 PRO A 199      37.672  62.856  39.335  1.00  0.00           H   
ATOM   2128  HB2 PRO A 199      36.921  61.755  40.278  1.00  0.00           H   
ATOM   2129  HG1 PRO A 199      35.447  62.952  38.658  1.00  0.00           H   
ATOM   2130  HG2 PRO A 199      34.922  62.945  40.204  1.00  0.00           H   
ATOM   2131  HD1 PRO A 199      36.340  65.074  38.859  1.00  0.00           H   
ATOM   2132  HD2 PRO A 199      34.995  65.215  39.775  1.00  0.00           H   
ATOM   2133  N   GLY A 200      39.313  62.824  42.321  1.00 14.79           N   
ATOM   2134  CA  GLY A 200      40.730  62.839  42.598  1.00 11.37           C   
ATOM   2135  C   GLY A 200      41.268  64.080  43.265  1.00 13.62           C   
ATOM   2136  O   GLY A 200      42.335  64.514  42.929  1.00 11.09           O   
ATOM   2137  HN  GLY A 200      38.742  62.093  42.766  1.00  0.00           H   
ATOM   2138  HA1 GLY A 200      40.932  62.061  43.193  1.00  0.00           H   
ATOM   2139  HA2 GLY A 200      41.211  62.728  41.729  1.00  0.00           H   
ATOM   2140  N   THR A 201      40.522  64.649  44.210  1.00 13.63           N   
ATOM   2141  CA  THR A 201      40.980  65.839  44.914  1.00 13.23           C   
ATOM   2142  C   THR A 201      41.661  65.368  46.174  1.00 14.61           C   
ATOM   2143  O   THR A 201      40.969  65.102  47.192  1.00 15.34           O   
ATOM   2144  CB  THR A 201      39.831  66.787  45.359  1.00 13.24           C   
ATOM   2145  OG1 THR A 201      39.012  67.131  44.248  1.00 13.62           O   
ATOM   2146  CG2 THR A 201      40.399  68.069  45.912  1.00 13.98           C   
ATOM   2147  HN  THR A 201      39.606  64.265  44.467  1.00  0.00           H   
ATOM   2148  HA  THR A 201      41.686  66.375  44.294  1.00  0.00           H   
ATOM   2149  HB  THR A 201      39.209  66.303  46.104  1.00  0.00           H   
ATOM   2150  HG1 THR A 201      38.347  67.698  44.586  1.00  0.00           H   
ATOM   2151 1HG2 THR A 201      39.652  68.671  46.195  1.00  0.00           H   
ATOM   2152 2HG2 THR A 201      40.944  68.524  45.208  1.00  0.00           H   
ATOM   2153 3HG2 THR A 201      40.978  67.864  46.701  1.00  0.00           H   
ATOM   2154  N   ASN A 202      42.990  65.241  46.119  1.00 14.39           N   
ATOM   2155  CA  ASN A 202      43.807  64.784  47.265  1.00 14.06           C   
ATOM   2156  C   ASN A 202      44.363  65.987  47.986  1.00 14.07           C   
ATOM   2157  O   ASN A 202      45.041  66.788  47.355  1.00 16.35           O   
ATOM   2158  CB  ASN A 202      44.963  63.914  46.780  1.00 12.92           C   
ATOM   2159  CG  ASN A 202      44.516  62.840  45.838  1.00 10.30           C   
ATOM   2160  OD1 ASN A 202      43.732  61.972  46.194  1.00 13.08           O   
ATOM   2161  ND2 ASN A 202      44.989  62.910  44.613  1.00 12.39           N   
ATOM   2162  HN  ASN A 202      43.505  65.465  45.248  1.00  0.00           H   
ATOM   2163  HA  ASN A 202      43.175  64.208  47.936  1.00  0.00           H   
ATOM   2164  HB1 ASN A 202      45.627  64.496  46.311  1.00  0.00           H   
ATOM   2165  HB2 ASN A 202      45.396  63.485  47.573  1.00  0.00           H   
ATOM   2166 1HD2 ASN A 202      44.753  62.244  43.910  1.00  0.00           H   
ATOM   2167 2HD2 ASN A 202      45.618  63.674  44.382  1.00  0.00           H   
ATOM   2168  N   ILE A 203      44.067  66.119  49.288  1.00 15.06           N   
ATOM   2169  CA  ILE A 203      44.514  67.262  50.091  1.00 13.78           C   
ATOM   2170  C   ILE A 203      45.477  66.763  51.137  1.00 15.25           C   
ATOM   2171  O   ILE A 203      45.149  65.845  51.904  1.00 12.79           O   
ATOM   2172  CB  ILE A 203      43.345  67.938  50.849  1.00 15.86           C   
ATOM   2173  CG1 ILE A 203      42.221  68.295  49.889  1.00 17.97           C   
ATOM   2174  CG2 ILE A 203      43.804  69.241  51.471  1.00 14.31           C   
ATOM   2175  CD1 ILE A 203      42.516  69.526  49.081  1.00 18.41           C   
ATOM   2176  HN  ILE A 203      43.502  65.400  49.770  1.00  0.00           H   
ATOM   2177  HA  ILE A 203      45.011  67.978  49.442  1.00  0.00           H   
ATOM   2178  HB  ILE A 203      42.944  67.268  51.594  1.00  0.00           H   
ATOM   2179 1HG1 ILE A 203      42.080  67.528  49.263  1.00  0.00           H   
ATOM   2180 2HG1 ILE A 203      41.387  68.452  50.418  1.00  0.00           H   
ATOM   2181 1HG2 ILE A 203      43.040  69.666  51.957  1.00  0.00           H   
ATOM   2182 2HG2 ILE A 203      44.127  69.858  50.753  1.00  0.00           H   
ATOM   2183 3HG2 ILE A 203      44.548  69.060  52.114  1.00  0.00           H   
ATOM   2184 1HD1 ILE A 203      41.748  69.715  48.469  1.00  0.00           H   
ATOM   2185 2HD1 ILE A 203      43.345  69.380  48.540  1.00  0.00           H   
ATOM   2186 3HD1 ILE A 203      42.652  70.304  49.695  1.00  0.00           H   
ATOM   2187  N   VAL A 204      46.679  67.335  51.142  1.00 15.94           N   
ATOM   2188  CA  VAL A 204      47.701  66.950  52.104  1.00 14.09           C   
ATOM   2189  C   VAL A 204      47.656  68.018  53.161  1.00 12.76           C   
ATOM   2190  O   VAL A 204      47.742  69.173  52.851  1.00 15.28           O   
ATOM   2191  CB  VAL A 204      49.134  66.862  51.471  1.00 12.64           C   
ATOM   2192  CG1 VAL A 204      50.171  66.706  52.564  1.00 12.84           C   
ATOM   2193  CG2 VAL A 204      49.250  65.669  50.494  1.00 11.15           C   
ATOM   2194  HN  VAL A 204      46.919  68.069  50.462  1.00  0.00           H   
ATOM   2195  HA  VAL A 204      47.452  65.997  52.532  1.00  0.00           H   
ATOM   2196  HB  VAL A 204      49.347  67.764  50.926  1.00  0.00           H   
ATOM   2197 1HG1 VAL A 204      51.082  66.650  52.155  1.00  0.00           H   
ATOM   2198 2HG1 VAL A 204      49.987  65.870  53.082  1.00  0.00           H   
ATOM   2199 3HG1 VAL A 204      50.130  67.494  53.178  1.00  0.00           H   
ATOM   2200 1HG2 VAL A 204      50.172  65.641  50.109  1.00  0.00           H   
ATOM   2201 2HG2 VAL A 204      48.584  65.776  49.756  1.00  0.00           H   
ATOM   2202 3HG2 VAL A 204      49.068  64.817  50.985  1.00  0.00           H   
ATOM   2203  N   LEU A 205      47.420  67.628  54.403  1.00 12.58           N   
ATOM   2204  CA  LEU A 205      47.373  68.602  55.473  1.00 13.67           C   
ATOM   2205  C   LEU A 205      48.595  68.325  56.357  1.00 17.05           C   
ATOM   2206  O   LEU A 205      49.150  67.253  56.303  1.00 17.28           O   
ATOM   2207  CB  LEU A 205      46.062  68.462  56.251  1.00 11.09           C   
ATOM   2208  CG  LEU A 205      44.762  68.859  55.563  1.00  9.09           C   
ATOM   2209  CD1 LEU A 205      43.604  68.698  56.530  1.00  8.59           C   
ATOM   2210  CD2 LEU A 205      44.874  70.298  55.132  1.00  8.52           C   
ATOM   2211  HN  LEU A 205      47.267  66.646  54.638  1.00  0.00           H   
ATOM   2212  HA  LEU A 205      47.447  69.598  55.071  1.00  0.00           H   
ATOM   2213  HB1 LEU A 205      45.976  67.501  56.513  1.00  0.00           H   
ATOM   2214  HB2 LEU A 205      46.145  69.026  57.073  1.00  0.00           H   
ATOM   2215  HG  LEU A 205      44.568  68.226  54.711  1.00  0.00           H   
ATOM   2216 1HD1 LEU A 205      42.752  68.959  56.077  1.00  0.00           H   
ATOM   2217 2HD1 LEU A 205      43.750  69.284  57.327  1.00  0.00           H   
ATOM   2218 3HD1 LEU A 205      43.546  67.744  56.825  1.00  0.00           H   
ATOM   2219 1HD2 LEU A 205      44.028  70.577  54.677  1.00  0.00           H   
ATOM   2220 2HD2 LEU A 205      45.641  70.398  54.498  1.00  0.00           H   
ATOM   2221 3HD2 LEU A 205      45.027  70.876  55.934  1.00  0.00           H   
ATOM   2222  N   GLY A 206      49.006  69.276  57.190  1.00 21.44           N   
ATOM   2223  CA  GLY A 206      50.193  69.038  58.000  1.00 23.62           C   
ATOM   2224  C   GLY A 206      50.075  68.792  59.494  1.00 26.14           C   
ATOM   2225  O   GLY A 206      49.074  69.196  60.142  1.00 26.53           O   
ATOM   2226  HN  GLY A 206      48.526  70.161  57.284  1.00  0.00           H   
ATOM   2227  HA1 GLY A 206      50.646  68.235  57.613  1.00  0.00           H   
ATOM   2228  HA2 GLY A 206      50.781  69.839  57.888  1.00  0.00           H   
ATOM   2229  N   ALA A 207      51.084  68.106  60.042  1.00 26.26           N   
ATOM   2230  CA  ALA A 207      51.162  67.816  61.482  1.00 27.89           C   
ATOM   2231  C   ALA A 207      52.450  68.440  62.002  1.00 26.38           C   
ATOM   2232  O   ALA A 207      53.531  68.199  61.434  1.00 29.80           O   
ATOM   2233  CB  ALA A 207      51.174  66.324  61.735  1.00 28.55           C   
ATOM   2234  HN  ALA A 207      51.858  67.751  59.454  1.00  0.00           H   
ATOM   2235  HA  ALA A 207      50.315  68.261  61.982  1.00  0.00           H   
ATOM   2236  HB1 ALA A 207      51.227  66.153  62.719  1.00  0.00           H   
ATOM   2237  HB2 ALA A 207      51.967  65.915  61.282  1.00  0.00           H   
ATOM   2238  HB3 ALA A 207      50.336  65.917  61.371  1.00  0.00           H   
ATOM   2239  N   LEU A 208      52.348  69.249  63.049  1.00 23.91           N   
ATOM   2240  CA  LEU A 208      53.519  69.913  63.620  1.00 21.33           C   
ATOM   2241  C   LEU A 208      53.117  70.494  64.967  1.00 20.78           C   
ATOM   2242  O   LEU A 208      52.181  71.208  65.017  1.00 20.65           O   
ATOM   2243  CB  LEU A 208      53.977  71.052  62.688  1.00 20.16           C   
ATOM   2244  CG  LEU A 208      55.227  71.857  63.099  1.00 21.38           C   
ATOM   2245  CD1 LEU A 208      56.460  70.965  63.125  1.00 19.17           C   
ATOM   2246  CD2 LEU A 208      55.466  73.018  62.177  1.00 18.91           C   
ATOM   2247  HN  LEU A 208      51.438  69.435  63.493  1.00  0.00           H   
ATOM   2248  HA  LEU A 208      54.312  69.188  63.760  1.00  0.00           H   
ATOM   2249  HB1 LEU A 208      54.163  70.648  61.792  1.00  0.00           H   
ATOM   2250  HB2 LEU A 208      53.218  71.698  62.611  1.00  0.00           H   
ATOM   2251  HG  LEU A 208      55.100  72.273  64.089  1.00  0.00           H   
ATOM   2252 1HD1 LEU A 208      57.257  71.505  63.393  1.00  0.00           H   
ATOM   2253 2HD1 LEU A 208      56.611  70.578  62.215  1.00  0.00           H   
ATOM   2254 3HD1 LEU A 208      56.323  70.225  63.783  1.00  0.00           H   
ATOM   2255 1HD2 LEU A 208      56.281  73.516  62.472  1.00  0.00           H   
ATOM   2256 2HD2 LEU A 208      54.676  73.630  62.199  1.00  0.00           H   
ATOM   2257 3HD2 LEU A 208      55.600  72.682  61.245  1.00  0.00           H   
ATOM   2258  N   PRO A 209      53.797  70.106  66.079  1.00 22.27           N   
ATOM   2259  CA  PRO A 209      53.549  70.569  67.459  1.00 21.00           C   
ATOM   2260  C   PRO A 209      53.610  72.063  67.499  1.00 22.23           C   
ATOM   2261  O   PRO A 209      54.479  72.642  66.875  1.00 24.89           O   
ATOM   2262  CB  PRO A 209      54.708  69.961  68.231  1.00 21.61           C   
ATOM   2263  CG  PRO A 209      54.884  68.674  67.564  1.00 21.32           C   
ATOM   2264  CD  PRO A 209      54.795  69.020  66.089  1.00 22.22           C   
ATOM   2265  HA  PRO A 209      52.566  70.225  67.752  1.00  0.00           H   
ATOM   2266  HB1 PRO A 209      55.530  70.525  68.153  1.00  0.00           H   
ATOM   2267  HB2 PRO A 209      54.476  69.840  69.196  1.00  0.00           H   
ATOM   2268  HG1 PRO A 209      55.775  68.277  67.784  1.00  0.00           H   
ATOM   2269  HG2 PRO A 209      54.160  68.035  67.825  1.00  0.00           H   
ATOM   2270  HD1 PRO A 209      55.676  69.335  65.738  1.00  0.00           H   
ATOM   2271  HD2 PRO A 209      54.483  68.237  65.552  1.00  0.00           H   
ATOM   2272  N   GLU A 210      52.742  72.685  68.290  1.00 24.31           N   
ATOM   2273  CA  GLU A 210      52.672  74.146  68.322  1.00 29.43           C   
ATOM   2274  C   GLU A 210      53.945  74.966  68.531  1.00 29.13           C   
ATOM   2275  O   GLU A 210      54.169  75.924  67.807  1.00 29.67           O   
ATOM   2276  CB  GLU A 210      51.573  74.630  69.275  1.00 33.01           C   
ATOM   2277  CG  GLU A 210      51.118  76.095  69.031  1.00 39.33           C   
ATOM   2278  CD  GLU A 210      49.993  76.558  69.985  1.00 45.07           C   
ATOM   2279  OE1 GLU A 210      50.217  76.527  71.232  1.00 46.61           O   
ATOM   2280  OE2 GLU A 210      48.891  76.946  69.483  1.00 46.86           O   
ATOM   2281  HN  GLU A 210      52.101  72.166  68.896  1.00  0.00           H   
ATOM   2282  HA  GLU A 210      52.184  74.493  67.359  1.00  0.00           H   
ATOM   2283  HB1 GLU A 210      50.778  74.033  69.166  1.00  0.00           H   
ATOM   2284  HB2 GLU A 210      51.917  74.560  70.211  1.00  0.00           H   
ATOM   2285  HG1 GLU A 210      51.907  76.696  69.157  1.00  0.00           H   
ATOM   2286  HG2 GLU A 210      50.787  76.171  68.091  1.00  0.00           H   
ATOM   2287  N   ASP A 211      54.768  74.603  69.514  1.00 32.22           N   
ATOM   2288  CA  ASP A 211      55.996  75.355  69.790  1.00 32.84           C   
ATOM   2289  C   ASP A 211      57.001  75.246  68.628  1.00 29.62           C   
ATOM   2290  O   ASP A 211      57.689  76.200  68.300  1.00 26.91           O   
ATOM   2291  CB  ASP A 211      56.595  74.951  71.153  1.00 36.73           C   
ATOM   2292  CG  ASP A 211      57.331  73.622  71.113  1.00 44.11           C   
ATOM   2293  OD1 ASP A 211      56.739  72.568  70.736  1.00 46.85           O   
ATOM   2294  OD2 ASP A 211      58.533  73.631  71.474  1.00 51.10           O   
ATOM   2295  HN  ASP A 211      54.569  73.790  70.105  1.00  0.00           H   
ATOM   2296  HA  ASP A 211      55.746  76.411  69.944  1.00  0.00           H   
ATOM   2297  HB1 ASP A 211      57.237  75.661  71.441  1.00  0.00           H   
ATOM   2298  HB2 ASP A 211      55.852  74.883  71.819  1.00  0.00           H   
ATOM   2299  N   ARG A 212      56.991  74.097  67.960  1.00 28.13           N   
ATOM   2300  CA  ARG A 212      57.851  73.840  66.816  1.00 27.87           C   
ATOM   2301  C   ARG A 212      57.313  74.658  65.630  1.00 26.35           C   
ATOM   2302  O   ARG A 212      58.088  75.205  64.831  1.00 22.32           O   
ATOM   2303  CB  ARG A 212      57.839  72.340  66.503  1.00 29.51           C   
ATOM   2304  CG  ARG A 212      59.200  71.766  66.145  1.00 34.17           C   
ATOM   2305  CD  ARG A 212      59.608  72.198  64.739  1.00 38.38           C   
ATOM   2306  NE  ARG A 212      60.966  71.787  64.387  1.00 40.36           N   
ATOM   2307  CZ  ARG A 212      61.261  70.956  63.394  1.00 42.14           C   
ATOM   2308  NH1 ARG A 212      60.302  70.435  62.655  1.00 44.83           N   
ATOM   2309  NH2 ARG A 212      62.523  70.680  63.105  1.00 44.83           N   
ATOM   2310  HN  ARG A 212      56.349  73.331  68.247  1.00  0.00           H   
ATOM   2311  HA  ARG A 212      58.861  74.160  67.035  1.00  0.00           H   
ATOM   2312  HB1 ARG A 212      57.496  71.855  67.307  1.00  0.00           H   
ATOM   2313  HB2 ARG A 212      57.221  72.186  65.732  1.00  0.00           H   
ATOM   2314  HG1 ARG A 212      59.879  72.096  66.801  1.00  0.00           H   
ATOM   2315  HG2 ARG A 212      59.157  70.768  66.183  1.00  0.00           H   
ATOM   2316  HD1 ARG A 212      58.972  71.791  64.083  1.00  0.00           H   
ATOM   2317  HD2 ARG A 212      59.552  73.195  64.683  1.00  0.00           H   
ATOM   2318  HE  ARG A 212      61.735  72.190  64.973  1.00  0.00           H   
ATOM   2319 1HH1 ARG A 212      60.521  69.804  61.901  1.00  0.00           H   
ATOM   2320 2HH1 ARG A 212      59.342  70.662  62.837  1.00  0.00           H   
ATOM   2321 1HH2 ARG A 212      62.749  70.052  62.355  1.00  0.00           H   
ATOM   2322 2HH2 ARG A 212      63.263  71.098  63.636  1.00  0.00           H   
ATOM   2323  N   HIS A 213      55.985  74.768  65.547  1.00 23.65           N   
ATOM   2324  CA  HIS A 213      55.324  75.535  64.496  1.00 23.02           C   
ATOM   2325  C   HIS A 213      55.618  77.027  64.712  1.00 22.51           C   
ATOM   2326  O   HIS A 213      55.847  77.764  63.754  1.00 22.86           O   
ATOM   2327  CB  HIS A 213      53.810  75.273  64.538  1.00 24.49           C   
ATOM   2328  CG  HIS A 213      53.039  75.893  63.407  1.00 25.51           C   
ATOM   2329  ND1 HIS A 213      51.705  75.623  63.186  1.00 26.89           N   
ATOM   2330  CD2 HIS A 213      53.409  76.753  62.429  1.00 24.60           C   
ATOM   2331  CE1 HIS A 213      51.288  76.280  62.124  1.00 24.45           C   
ATOM   2332  NE2 HIS A 213      52.302  76.976  61.646  1.00 25.85           N   
ATOM   2333  HN  HIS A 213      55.377  74.301  66.242  1.00  0.00           H   
ATOM   2334  HA  HIS A 213      55.710  75.234  63.527  1.00  0.00           H   
ATOM   2335  HB1 HIS A 213      53.663  74.284  64.511  1.00  0.00           H   
ATOM   2336  HB2 HIS A 213      53.453  75.640  65.397  1.00  0.00           H   
ATOM   2337  HD1 HIS A 213      51.155  75.021  63.751  1.00  0.00           H   
ATOM   2338  HD2 HIS A 213      54.317  77.151  62.301  1.00  0.00           H   
ATOM   2339  HE1 HIS A 213      50.363  76.256  61.745  1.00  0.00           H   
ATOM   2340  N   ILE A 214      55.547  77.484  65.960  1.00 21.78           N   
ATOM   2341  CA  ILE A 214      55.850  78.878  66.294  1.00 21.34           C   
ATOM   2342  C   ILE A 214      57.285  79.212  65.808  1.00 20.20           C   
ATOM   2343  O   ILE A 214      57.492  80.241  65.144  1.00 19.00           O   
ATOM   2344  CB  ILE A 214      55.711  79.127  67.831  1.00 21.79           C   
ATOM   2345  CG1 ILE A 214      54.253  79.006  68.256  1.00 23.84           C   
ATOM   2346  CG2 ILE A 214      56.212  80.517  68.231  1.00 21.50           C   
ATOM   2347  CD1 ILE A 214      54.060  79.086  69.747  1.00 25.11           C   
ATOM   2348  HN  ILE A 214      55.274  76.864  66.737  1.00  0.00           H   
ATOM   2349  HA  ILE A 214      55.150  79.535  65.791  1.00  0.00           H   
ATOM   2350  HB  ILE A 214      56.280  78.394  68.376  1.00  0.00           H   
ATOM   2351 1HG1 ILE A 214      53.735  79.747  67.829  1.00  0.00           H   
ATOM   2352 2HG1 ILE A 214      53.901  78.126  67.937  1.00  0.00           H   
ATOM   2353 1HG2 ILE A 214      56.107  80.638  69.218  1.00  0.00           H   
ATOM   2354 2HG2 ILE A 214      55.680  81.215  67.751  1.00  0.00           H   
ATOM   2355 3HG2 ILE A 214      57.177  80.607  67.985  1.00  0.00           H   
ATOM   2356 1HD1 ILE A 214      53.087  79.001  69.963  1.00  0.00           H   
ATOM   2357 2HD1 ILE A 214      54.399  79.966  70.081  1.00  0.00           H   
ATOM   2358 3HD1 ILE A 214      54.565  78.345  70.189  1.00  0.00           H   
ATOM   2359  N   ASP A 215      58.236  78.311  66.089  1.00 20.64           N   
ATOM   2360  CA  ASP A 215      59.636  78.455  65.685  1.00 23.35           C   
ATOM   2361  C   ASP A 215      59.700  78.620  64.166  1.00 23.79           C   
ATOM   2362  O   ASP A 215      60.370  79.525  63.657  1.00 22.77           O   
ATOM   2363  CB  ASP A 215      60.459  77.228  66.109  1.00 25.73           C   
ATOM   2364  CG  ASP A 215      60.640  77.116  67.632  1.00 30.51           C   
ATOM   2365  OD1 ASP A 215      60.816  78.153  68.328  1.00 30.32           O   
ATOM   2366  OD2 ASP A 215      60.621  75.965  68.138  1.00 32.28           O   
ATOM   2367  HN  ASP A 215      57.992  77.451  66.624  1.00  0.00           H   
ATOM   2368  HA  ASP A 215      60.060  79.335  66.160  1.00  0.00           H   
ATOM   2369  HB1 ASP A 215      59.993  76.405  65.783  1.00  0.00           H   
ATOM   2370  HB2 ASP A 215      61.363  77.290  65.685  1.00  0.00           H   
ATOM   2371  N   ARG A 216      58.996  77.744  63.454  1.00 25.07           N   
ATOM   2372  CA  ARG A 216      58.913  77.792  61.986  1.00 24.19           C   
ATOM   2373  C   ARG A 216      58.173  79.042  61.521  1.00 22.24           C   
ATOM   2374  O   ARG A 216      58.637  79.738  60.669  1.00 21.83           O   
ATOM   2375  CB  ARG A 216      58.223  76.541  61.448  1.00 22.34           C   
ATOM   2376  CG  ARG A 216      59.135  75.696  60.613  1.00 23.83           C   
ATOM   2377  CD  ARG A 216      58.642  74.272  60.488  1.00 26.45           C   
ATOM   2378  NE  ARG A 216      59.734  73.311  60.660  1.00 27.18           N   
ATOM   2379  CZ  ARG A 216      59.741  72.082  60.160  1.00 27.59           C   
ATOM   2380  NH1 ARG A 216      58.706  71.649  59.446  1.00 31.28           N   
ATOM   2381  NH2 ARG A 216      60.790  71.295  60.351  1.00 25.88           N   
ATOM   2382  HN  ARG A 216      58.472  76.983  63.922  1.00  0.00           H   
ATOM   2383  HA  ARG A 216      59.926  77.796  61.573  1.00  0.00           H   
ATOM   2384  HB1 ARG A 216      57.900  75.996  62.221  1.00  0.00           H   
ATOM   2385  HB2 ARG A 216      57.443  76.821  60.888  1.00  0.00           H   
ATOM   2386  HG1 ARG A 216      59.197  76.096  59.699  1.00  0.00           H   
ATOM   2387  HG2 ARG A 216      60.041  75.687  61.035  1.00  0.00           H   
ATOM   2388  HD1 ARG A 216      57.949  74.105  61.189  1.00  0.00           H   
ATOM   2389  HD2 ARG A 216      58.238  74.146  59.582  1.00  0.00           H   
ATOM   2390  HE  ARG A 216      60.554  73.647  61.223  1.00  0.00           H   
ATOM   2391 1HH1 ARG A 216      58.707  70.719  59.066  1.00  0.00           H   
ATOM   2392 2HH1 ARG A 216      57.922  72.248  59.285  1.00  0.00           H   
ATOM   2393 1HH2 ARG A 216      60.801  70.362  59.974  1.00  0.00           H   
ATOM   2394 2HH2 ARG A 216      61.579  71.622  60.871  1.00  0.00           H   
ATOM   2395  N   LEU A 217      57.009  79.310  62.090  1.00 25.67           N   
ATOM   2396  CA  LEU A 217      56.245  80.501  61.731  1.00 28.64           C   
ATOM   2397  C   LEU A 217      57.235  81.678  61.723  1.00 32.34           C   
ATOM   2398  O   LEU A 217      57.359  82.406  60.737  1.00 33.65           O   
ATOM   2399  CB  LEU A 217      55.164  80.759  62.792  1.00 27.72           C   
ATOM   2400  CG  LEU A 217      53.867  81.490  62.415  1.00 27.98           C   
ATOM   2401  CD1 LEU A 217      53.203  82.117  63.645  1.00 26.84           C   
ATOM   2402  CD2 LEU A 217      54.131  82.539  61.370  1.00 27.43           C   
ATOM   2403  HN  LEU A 217      56.605  78.688  62.803  1.00  0.00           H   
ATOM   2404  HA  LEU A 217      55.827  80.384  60.745  1.00  0.00           H   
ATOM   2405  HB1 LEU A 217      54.896  79.865  63.152  1.00  0.00           H   
ATOM   2406  HB2 LEU A 217      55.596  81.295  63.517  1.00  0.00           H   
ATOM   2407  HG  LEU A 217      53.153  80.803  61.978  1.00  0.00           H   
ATOM   2408 1HD1 LEU A 217      52.363  82.585  63.369  1.00  0.00           H   
ATOM   2409 2HD1 LEU A 217      53.829  82.776  64.063  1.00  0.00           H   
ATOM   2410 3HD1 LEU A 217      52.983  81.401  64.307  1.00  0.00           H   
ATOM   2411 1HD2 LEU A 217      53.276  83.003  61.139  1.00  0.00           H   
ATOM   2412 2HD2 LEU A 217      54.507  82.107  60.551  1.00  0.00           H   
ATOM   2413 3HD2 LEU A 217      54.786  83.206  61.725  1.00  0.00           H   
ATOM   2414  N   ALA A 218      57.965  81.831  62.823  1.00 35.59           N   
ATOM   2415  CA  ALA A 218      58.942  82.908  62.961  1.00 37.03           C   
ATOM   2416  C   ALA A 218      59.950  82.955  61.805  1.00 38.60           C   
ATOM   2417  O   ALA A 218      60.284  84.042  61.317  1.00 36.18           O   
ATOM   2418  CB  ALA A 218      59.665  82.785  64.309  1.00 36.18           C   
ATOM   2419  HN  ALA A 218      57.861  81.185  63.622  1.00  0.00           H   
ATOM   2420  HA  ALA A 218      58.411  83.874  63.007  1.00  0.00           H   
ATOM   2421  HB1 ALA A 218      60.332  83.524  64.398  1.00  0.00           H   
ATOM   2422  HB2 ALA A 218      60.136  81.904  64.356  1.00  0.00           H   
ATOM   2423  HB3 ALA A 218      58.999  82.846  65.052  1.00  0.00           H   
ATOM   2424  N   LYS A 219      60.418  81.781  61.370  1.00 41.06           N   
ATOM   2425  CA  LYS A 219      61.395  81.659  60.275  1.00 43.85           C   
ATOM   2426  C   LYS A 219      60.849  82.314  59.000  1.00 46.36           C   
ATOM   2427  O   LYS A 219      61.527  83.147  58.419  1.00 48.36           O   
ATOM   2428  CB  LYS A 219      61.778  80.173  60.014  1.00 43.68           C   
ATOM   2429  CG  LYS A 219      61.649  79.682  58.512  1.00 43.33           C   
ATOM   2430  CD  LYS A 219      60.793  78.373  58.325  1.00 39.83           C   
ATOM   2431  CE  LYS A 219      59.706  78.467  57.181  1.00 35.76           C   
ATOM   2432  NZ  LYS A 219      58.497  79.355  57.432  1.00 28.23           N   
ATOM   2433  HN  LYS A 219      60.097  80.895  61.804  1.00  0.00           H   
ATOM   2434  HA  LYS A 219      62.321  82.156  60.565  1.00  0.00           H   
ATOM   2435  HB1 LYS A 219      62.729  80.047  60.298  1.00  0.00           H   
ATOM   2436  HB2 LYS A 219      61.183  79.599  60.577  1.00  0.00           H   
ATOM   2437  HG1 LYS A 219      61.222  80.413  57.980  1.00  0.00           H   
ATOM   2438  HG2 LYS A 219      62.569  79.507  58.161  1.00  0.00           H   
ATOM   2439  HD1 LYS A 219      61.414  77.621  58.106  1.00  0.00           H   
ATOM   2440  HD2 LYS A 219      60.325  78.179  59.187  1.00  0.00           H   
ATOM   2441  HE1 LYS A 219      60.164  78.809  56.360  1.00  0.00           H   
ATOM   2442  HE2 LYS A 219      59.368  77.541  57.013  1.00  0.00           H   
ATOM   2443  HZ1 LYS A 219      57.911  79.327  56.663  1.00  0.00           H   
ATOM   2444  HZ2 LYS A 219      58.083  78.976  58.316  1.00  0.00           H   
ATOM   2445  HZ3 LYS A 219      58.911  80.295  57.638  1.00  0.00           H   
ATOM   2446  N   ARG A 220      59.646  81.937  58.552  1.00 47.87           N   
ATOM   2447  CA  ARG A 220      59.116  82.581  57.358  1.00 48.68           C   
ATOM   2448  C   ARG A 220      57.688  83.122  57.331  1.00 45.14           C   
ATOM   2449  O   ARG A 220      56.681  82.415  57.133  1.00 44.58           O   
ATOM   2450  CB  ARG A 220      59.490  81.837  56.051  1.00 53.15           C   
ATOM   2451  CG  ARG A 220      60.219  82.739  54.960  1.00 54.13           C   
ATOM   2452  CD  ARG A 220      60.809  84.034  55.597  1.00 54.82           C   
ATOM   2453  NE  ARG A 220      62.001  84.568  54.932  1.00 55.96           N   
ATOM   2454  CZ  ARG A 220      62.808  85.496  55.459  1.00 55.46           C   
ATOM   2455  NH1 ARG A 220      62.562  86.005  56.672  1.00 54.31           N   
ATOM   2456  NH2 ARG A 220      63.866  85.920  54.769  1.00 54.55           N   
ATOM   2457  HN  ARG A 220      59.097  81.228  59.009  1.00  0.00           H   
ATOM   2458  HA  ARG A 220      59.818  83.433  57.079  1.00  0.00           H   
ATOM   2459  HB1 ARG A 220      60.099  81.080  56.287  1.00  0.00           H   
ATOM   2460  HB2 ARG A 220      58.650  81.476  55.646  1.00  0.00           H   
ATOM   2461  HG1 ARG A 220      60.962  82.213  54.546  1.00  0.00           H   
ATOM   2462  HG2 ARG A 220      59.558  82.995  54.255  1.00  0.00           H   
ATOM   2463  HD1 ARG A 220      60.101  84.740  55.576  1.00  0.00           H   
ATOM   2464  HD2 ARG A 220      61.049  83.830  56.546  1.00  0.00           H   
ATOM   2465  HE  ARG A 220      62.212  84.181  53.983  1.00  0.00           H   
ATOM   2466 1HH1 ARG A 220      63.165  86.694  57.058  1.00  0.00           H   
ATOM   2467 2HH1 ARG A 220      61.764  85.683  57.183  1.00  0.00           H   
ATOM   2468 1HH2 ARG A 220      64.473  86.615  55.161  1.00  0.00           H   
ATOM   2469 2HH2 ARG A 220      64.056  85.547  53.862  1.00  0.00           H   
ATOM   2470  N   GLN A 221      57.679  84.439  57.440  1.00 41.09           N   
ATOM   2471  CA  GLN A 221      56.513  85.280  57.421  1.00 39.56           C   
ATOM   2472  C   GLN A 221      56.553  85.958  56.054  1.00 37.92           C   
ATOM   2473  O   GLN A 221      57.632  86.384  55.607  1.00 39.08           O   
ATOM   2474  CB  GLN A 221      56.676  86.358  58.486  1.00 37.52           C   
ATOM   2475  CG  GLN A 221      56.849  85.824  59.873  1.00 37.33           C   
ATOM   2476  CD  GLN A 221      55.640  86.082  60.690  1.00 36.05           C   
ATOM   2477  OE1 GLN A 221      54.906  85.175  61.028  1.00 38.61           O   
ATOM   2478  NE2 GLN A 221      55.400  87.345  60.992  1.00 37.25           N   
ATOM   2479  HN  GLN A 221      58.610  84.943  57.553  1.00  0.00           H   
ATOM   2480  HA  GLN A 221      55.622  84.687  57.495  1.00  0.00           H   
ATOM   2481  HB1 GLN A 221      57.481  86.906  58.258  1.00  0.00           H   
ATOM   2482  HB2 GLN A 221      55.862  86.939  58.472  1.00  0.00           H   
ATOM   2483  HG1 GLN A 221      57.009  84.838  59.827  1.00  0.00           H   
ATOM   2484  HG2 GLN A 221      57.635  86.270  60.301  1.00  0.00           H   
ATOM   2485 1HE2 GLN A 221      54.613  87.626  61.537  1.00  0.00           H   
ATOM   2486 2HE2 GLN A 221      56.046  88.050  60.653  1.00  0.00           H   
ATOM   2487  N   ARG A 222      55.403  86.043  55.389  1.00 34.42           N   
ATOM   2488  CA  ARG A 222      55.297  86.687  54.080  1.00 31.16           C   
ATOM   2489  C   ARG A 222      55.376  88.216  54.254  1.00 30.47           C   
ATOM   2490  O   ARG A 222      55.186  88.731  55.359  1.00 32.75           O   
ATOM   2491  CB  ARG A 222      53.958  86.312  53.437  1.00 29.14           C   
ATOM   2492  CG  ARG A 222      53.702  84.819  53.308  1.00 26.65           C   
ATOM   2493  CD  ARG A 222      54.849  84.160  52.595  1.00 25.29           C   
ATOM   2494  NE  ARG A 222      54.567  82.797  52.145  1.00 24.67           N   
ATOM   2495  CZ  ARG A 222      54.315  81.764  52.943  1.00 22.72           C   
ATOM   2496  NH1 ARG A 222      54.272  81.927  54.261  1.00 23.37           N   
ATOM   2497  NH2 ARG A 222      54.255  80.539  52.428  1.00 20.91           N   
ATOM   2498  HN  ARG A 222      54.533  85.648  55.788  1.00  0.00           H   
ATOM   2499  HA  ARG A 222      56.118  86.361  53.446  1.00  0.00           H   
ATOM   2500  HB1 ARG A 222      53.226  86.705  53.994  1.00  0.00           H   
ATOM   2501  HB2 ARG A 222      53.932  86.711  52.521  1.00  0.00           H   
ATOM   2502  HG1 ARG A 222      53.606  84.420  54.220  1.00  0.00           H   
ATOM   2503  HG2 ARG A 222      52.860  84.671  52.788  1.00  0.00           H   
ATOM   2504  HD1 ARG A 222      55.081  84.713  51.795  1.00  0.00           H   
ATOM   2505  HD2 ARG A 222      55.631  84.130  53.218  1.00  0.00           H   
ATOM   2506  HE  ARG A 222      54.570  82.651  51.101  1.00  0.00           H   
ATOM   2507 1HH1 ARG A 222      54.082  81.149  54.863  1.00  0.00           H   
ATOM   2508 2HH1 ARG A 222      54.430  82.833  54.656  1.00  0.00           H   
ATOM   2509 1HH2 ARG A 222      54.065  79.751  53.026  1.00  0.00           H   
ATOM   2510 2HH2 ARG A 222      54.397  80.392  51.451  1.00  0.00           H   
ATOM   2511  N   PRO A 223      55.703  88.964  53.184  1.00 29.66           N   
ATOM   2512  CA  PRO A 223      55.775  90.427  53.324  1.00 29.13           C   
ATOM   2513  C   PRO A 223      54.460  91.015  53.825  1.00 28.78           C   
ATOM   2514  O   PRO A 223      53.382  90.841  53.157  1.00 31.07           O   
ATOM   2515  CB  PRO A 223      56.091  90.905  51.903  1.00 27.65           C   
ATOM   2516  CG  PRO A 223      55.759  89.718  51.026  1.00 29.43           C   
ATOM   2517  CD  PRO A 223      56.180  88.551  51.858  1.00 28.33           C   
ATOM   2518  HA  PRO A 223      56.568  90.661  54.033  1.00  0.00           H   
ATOM   2519  HB1 PRO A 223      55.525  91.693  51.661  1.00  0.00           H   
ATOM   2520  HB2 PRO A 223      57.057  91.149  51.818  1.00  0.00           H   
ATOM   2521  HG1 PRO A 223      54.780  89.682  50.827  1.00  0.00           H   
ATOM   2522  HG2 PRO A 223      56.273  89.751  50.169  1.00  0.00           H   
ATOM   2523  HD1 PRO A 223      55.738  87.706  51.556  1.00  0.00           H   
ATOM   2524  HD2 PRO A 223      57.173  88.431  51.846  1.00  0.00           H   
ATOM   2525  N   GLY A 224      54.513  91.667  54.985  1.00 22.95           N   
ATOM   2526  CA  GLY A 224      53.316  92.251  55.555  1.00 22.34           C   
ATOM   2527  C   GLY A 224      52.726  91.491  56.739  1.00 22.59           C   
ATOM   2528  O   GLY A 224      51.868  92.003  57.425  1.00 24.33           O   
ATOM   2529  HN  GLY A 224      55.392  91.771  55.497  1.00  0.00           H   
ATOM   2530  HA1 GLY A 224      53.538  93.177  55.861  1.00  0.00           H   
ATOM   2531  HA2 GLY A 224      52.621  92.295  54.838  1.00  0.00           H   
ATOM   2532  N   GLU A 225      53.155  90.255  56.953  1.00 22.51           N   
ATOM   2533  CA  GLU A 225      52.682  89.453  58.076  1.00 22.78           C   
ATOM   2534  C   GLU A 225      53.123  90.019  59.414  1.00 23.25           C   
ATOM   2535  O   GLU A 225      54.169  90.682  59.502  1.00 27.14           O   
ATOM   2536  CB  GLU A 225      53.329  88.082  58.034  1.00 22.74           C   
ATOM   2537  CG  GLU A 225      52.695  87.078  57.170  1.00 26.41           C   
ATOM   2538  CD  GLU A 225      52.977  85.686  57.679  1.00 27.35           C   
ATOM   2539  OE1 GLU A 225      52.928  85.489  58.920  1.00 27.83           O   
ATOM   2540  OE2 GLU A 225      53.238  84.792  56.842  1.00 28.41           O   
ATOM   2541  HN  GLU A 225      53.847  89.817  56.322  1.00  0.00           H   
ATOM   2542  HA  GLU A 225      51.581  89.409  58.047  1.00  0.00           H   
ATOM   2543  HB1 GLU A 225      54.271  88.201  57.719  1.00  0.00           H   
ATOM   2544  HB2 GLU A 225      53.332  87.720  58.966  1.00  0.00           H   
ATOM   2545  HG1 GLU A 225      51.707  87.230  57.160  1.00  0.00           H   
ATOM   2546  HG2 GLU A 225      53.056  87.168  56.242  1.00  0.00           H   
ATOM   2547  N   ARG A 226      52.405  89.642  60.472  1.00 22.73           N   
ATOM   2548  CA  ARG A 226      52.749  90.004  61.854  1.00 20.93           C   
ATOM   2549  C   ARG A 226      52.612  88.688  62.615  1.00 20.31           C   
ATOM   2550  O   ARG A 226      51.645  88.019  62.442  1.00 22.43           O   
ATOM   2551  CB  ARG A 226      51.777  91.035  62.418  1.00 20.78           C   
ATOM   2552  CG  ARG A 226      51.757  92.309  61.637  1.00 21.02           C   
ATOM   2553  CD  ARG A 226      50.679  93.255  62.103  1.00 25.38           C   
ATOM   2554  NE  ARG A 226      50.623  94.457  61.265  1.00 27.61           N   
ATOM   2555  CZ  ARG A 226      50.890  95.694  61.685  1.00 29.25           C   
ATOM   2556  NH1 ARG A 226      51.232  95.935  62.950  1.00 30.51           N   
ATOM   2557  NH2 ARG A 226      50.862  96.698  60.823  1.00 30.24           N   
ATOM   2558  HN  ARG A 226      51.552  89.061  60.345  1.00  0.00           H   
ATOM   2559  HA  ARG A 226      53.759  90.341  61.896  1.00  0.00           H   
ATOM   2560  HB1 ARG A 226      50.857  90.643  62.411  1.00  0.00           H   
ATOM   2561  HB2 ARG A 226      52.044  91.243  63.359  1.00  0.00           H   
ATOM   2562  HG1 ARG A 226      52.644  92.760  61.736  1.00  0.00           H   
ATOM   2563  HG2 ARG A 226      51.599  92.092  60.674  1.00  0.00           H   
ATOM   2564  HD1 ARG A 226      49.796  92.788  62.061  1.00  0.00           H   
ATOM   2565  HD2 ARG A 226      50.869  93.525  63.047  1.00  0.00           H   
ATOM   2566  HE  ARG A 226      50.349  94.302  60.262  1.00  0.00           H   
ATOM   2567 1HH1 ARG A 226      51.429  96.860  63.255  1.00  0.00           H   
ATOM   2568 2HH1 ARG A 226      51.288  95.167  63.593  1.00  0.00           H   
ATOM   2569 1HH2 ARG A 226      51.063  97.636  61.133  1.00  0.00           H   
ATOM   2570 2HH2 ARG A 226      50.643  96.538  59.861  1.00  0.00           H   
ATOM   2571  N   LEU A 227      53.630  88.259  63.356  1.00 18.97           N   
ATOM   2572  CA  LEU A 227      53.523  87.004  64.103  1.00 19.62           C   
ATOM   2573  C   LEU A 227      52.321  87.252  64.974  1.00 19.88           C   
ATOM   2574  O   LEU A 227      52.215  88.312  65.594  1.00 22.60           O   
ATOM   2575  CB  LEU A 227      54.760  86.741  64.986  1.00 19.50           C   
ATOM   2576  CG  LEU A 227      55.797  85.697  64.570  1.00 17.92           C   
ATOM   2577  CD1 LEU A 227      57.101  85.946  65.293  1.00 18.46           C   
ATOM   2578  CD2 LEU A 227      55.316  84.312  64.891  1.00 19.51           C   
ATOM   2579  HN  LEU A 227      54.503  88.781  63.426  1.00  0.00           H   
ATOM   2580  HA  LEU A 227      53.332  86.203  63.430  1.00  0.00           H   
ATOM   2581  HB1 LEU A 227      55.245  87.612  65.067  1.00  0.00           H   
ATOM   2582  HB2 LEU A 227      54.418  86.464  65.884  1.00  0.00           H   
ATOM   2583  HG  LEU A 227      55.991  85.753  63.509  1.00  0.00           H   
ATOM   2584 1HD1 LEU A 227      57.773  85.259  65.015  1.00  0.00           H   
ATOM   2585 2HD1 LEU A 227      56.952  85.886  66.280  1.00  0.00           H   
ATOM   2586 3HD1 LEU A 227      57.442  86.857  65.062  1.00  0.00           H   
ATOM   2587 1HD2 LEU A 227      56.007  83.646  64.612  1.00  0.00           H   
ATOM   2588 2HD2 LEU A 227      54.463  84.133  64.400  1.00  0.00           H   
ATOM   2589 3HD2 LEU A 227      55.157  84.234  65.875  1.00  0.00           H   
ATOM   2590  N   ASP A 228      51.357  86.349  64.906  1.00 19.69           N   
ATOM   2591  CA  ASP A 228      50.135  86.485  65.677  1.00 17.51           C   
ATOM   2592  C   ASP A 228      49.884  85.084  66.137  1.00 16.85           C   
ATOM   2593  O   ASP A 228      49.460  84.238  65.349  1.00 21.26           O   
ATOM   2594  CB  ASP A 228      49.003  86.962  64.765  1.00 18.13           C   
ATOM   2595  CG  ASP A 228      47.703  87.219  65.511  1.00 17.15           C   
ATOM   2596  OD1 ASP A 228      47.444  86.577  66.534  1.00 19.40           O   
ATOM   2597  OD2 ASP A 228      46.910  88.056  65.058  1.00 19.44           O   
ATOM   2598  HN  ASP A 228      51.447  85.519  64.301  1.00  0.00           H   
ATOM   2599  HA  ASP A 228      50.305  87.124  66.514  1.00  0.00           H   
ATOM   2600  HB1 ASP A 228      49.288  87.812  64.322  1.00  0.00           H   
ATOM   2601  HB2 ASP A 228      48.838  86.262  64.070  1.00  0.00           H   
ATOM   2602  N   LEU A 229      50.210  84.818  67.400  1.00 18.43           N   
ATOM   2603  CA  LEU A 229      50.054  83.471  67.982  1.00 18.09           C   
ATOM   2604  C   LEU A 229      48.595  83.079  68.176  1.00 14.90           C   
ATOM   2605  O   LEU A 229      48.268  81.897  68.252  1.00 15.47           O   
ATOM   2606  CB  LEU A 229      50.827  83.354  69.304  1.00 16.83           C   
ATOM   2607  CG  LEU A 229      52.308  83.693  69.161  1.00 17.62           C   
ATOM   2608  CD1 LEU A 229      53.010  83.613  70.520  1.00 19.94           C   
ATOM   2609  CD2 LEU A 229      52.909  82.725  68.184  1.00 18.37           C   
ATOM   2610  HN  LEU A 229      50.586  85.550  68.019  1.00  0.00           H   
ATOM   2611  HA  LEU A 229      50.541  82.742  67.315  1.00  0.00           H   
ATOM   2612  HB1 LEU A 229      50.419  83.981  69.968  1.00  0.00           H   
ATOM   2613  HB2 LEU A 229      50.746  82.415  69.638  1.00  0.00           H   
ATOM   2614  HG  LEU A 229      52.441  84.699  68.790  1.00  0.00           H   
ATOM   2615 1HD1 LEU A 229      53.978  83.838  70.409  1.00  0.00           H   
ATOM   2616 2HD1 LEU A 229      52.923  82.687  70.887  1.00  0.00           H   
ATOM   2617 3HD1 LEU A 229      52.588  84.262  71.152  1.00  0.00           H   
ATOM   2618 1HD2 LEU A 229      53.882  82.925  68.071  1.00  0.00           H   
ATOM   2619 2HD2 LEU A 229      52.447  82.812  67.301  1.00  0.00           H   
ATOM   2620 3HD2 LEU A 229      52.799  81.792  68.527  1.00  0.00           H   
ATOM   2621  N   ALA A 230      47.736  84.084  68.272  1.00 13.61           N   
ATOM   2622  CA  ALA A 230      46.312  83.858  68.407  1.00 16.52           C   
ATOM   2623  C   ALA A 230      45.743  83.439  67.014  1.00 17.55           C   
ATOM   2624  O   ALA A 230      44.818  82.634  66.928  1.00 20.28           O   
ATOM   2625  CB  ALA A 230      45.645  85.099  68.946  1.00 13.25           C   
ATOM   2626  HN  ALA A 230      48.063  85.063  68.253  1.00  0.00           H   
ATOM   2627  HA  ALA A 230      46.123  83.054  69.107  1.00  0.00           H   
ATOM   2628  HB1 ALA A 230      44.662  84.937  69.037  1.00  0.00           H   
ATOM   2629  HB2 ALA A 230      45.800  85.861  68.317  1.00  0.00           H   
ATOM   2630  HB3 ALA A 230      46.030  85.323  69.841  1.00  0.00           H   
ATOM   2631  N   MET A 231      46.334  83.936  65.925  1.00 17.62           N   
ATOM   2632  CA  MET A 231      45.905  83.530  64.581  1.00 15.41           C   
ATOM   2633  C   MET A 231      46.518  82.150  64.306  1.00 16.10           C   
ATOM   2634  O   MET A 231      45.906  81.301  63.676  1.00 20.84           O   
ATOM   2635  CB  MET A 231      46.347  84.553  63.521  1.00 13.43           C   
ATOM   2636  CG  MET A 231      45.946  84.226  62.100  1.00 12.36           C   
ATOM   2637  SD  MET A 231      44.169  84.013  61.884  1.00 13.34           S   
ATOM   2638  CE  MET A 231      44.121  83.328  60.271  1.00  9.90           C   
ATOM   2639  HN  MET A 231      47.099  84.611  65.993  1.00  0.00           H   
ATOM   2640  HA  MET A 231      44.830  83.455  64.552  1.00  0.00           H   
ATOM   2641  HB1 MET A 231      45.946  85.437  63.759  1.00  0.00           H   
ATOM   2642  HB2 MET A 231      47.344  84.619  63.553  1.00  0.00           H   
ATOM   2643  HG1 MET A 231      46.250  84.971  61.506  1.00  0.00           H   
ATOM   2644  HG2 MET A 231      46.401  83.378  61.830  1.00  0.00           H   
ATOM   2645  HE1 MET A 231      43.171  83.153  60.011  1.00  0.00           H   
ATOM   2646  HE2 MET A 231      44.633  82.469  60.258  1.00  0.00           H   
ATOM   2647  HE3 MET A 231      44.531  83.970  59.623  1.00  0.00           H   
ATOM   2648  N   LEU A 232      47.699  81.880  64.844  1.00 16.00           N   
ATOM   2649  CA  LEU A 232      48.304  80.580  64.614  1.00 13.98           C   
ATOM   2650  C   LEU A 232      47.391  79.555  65.249  1.00 15.39           C   
ATOM   2651  O   LEU A 232      47.132  78.506  64.685  1.00 16.97           O   
ATOM   2652  CB  LEU A 232      49.679  80.491  65.269  1.00 16.17           C   
ATOM   2653  CG  LEU A 232      50.771  79.635  64.612  1.00 18.34           C   
ATOM   2654  CD1 LEU A 232      51.383  78.739  65.651  1.00 20.62           C   
ATOM   2655  CD2 LEU A 232      50.250  78.820  63.463  1.00 18.28           C   
ATOM   2656  HN  LEU A 232      48.201  82.553  65.415  1.00  0.00           H   
ATOM   2657  HA  LEU A 232      48.375  80.395  63.551  1.00  0.00           H   
ATOM   2658  HB1 LEU A 232      50.035  81.424  65.327  1.00  0.00           H   
ATOM   2659  HB2 LEU A 232      49.540  80.129  66.191  1.00  0.00           H   
ATOM   2660  HG  LEU A 232      51.547  80.261  64.207  1.00  0.00           H   
ATOM   2661 1HD1 LEU A 232      52.096  78.178  65.230  1.00  0.00           H   
ATOM   2662 2HD1 LEU A 232      50.677  78.145  66.038  1.00  0.00           H   
ATOM   2663 3HD1 LEU A 232      51.784  79.296  66.378  1.00  0.00           H   
ATOM   2664 1HD2 LEU A 232      50.996  78.282  63.070  1.00  0.00           H   
ATOM   2665 2HD2 LEU A 232      49.875  79.429  62.764  1.00  0.00           H   
ATOM   2666 3HD2 LEU A 232      49.532  78.205  63.789  1.00  0.00           H   
ATOM   2667  N   ALA A 233      46.895  79.890  66.433  1.00 14.04           N   
ATOM   2668  CA  ALA A 233      46.020  79.006  67.186  1.00 14.75           C   
ATOM   2669  C   ALA A 233      44.645  78.864  66.498  1.00 12.99           C   
ATOM   2670  O   ALA A 233      44.137  77.763  66.367  1.00 15.18           O   
ATOM   2671  CB  ALA A 233      45.882  79.507  68.662  1.00 11.63           C   
ATOM   2672  HN  ALA A 233      47.121  80.805  66.860  1.00  0.00           H   
ATOM   2673  HA  ALA A 233      46.477  78.014  67.262  1.00  0.00           H   
ATOM   2674  HB1 ALA A 233      45.279  78.891  69.168  1.00  0.00           H   
ATOM   2675  HB2 ALA A 233      45.496  80.430  68.667  1.00  0.00           H   
ATOM   2676  HB3 ALA A 233      46.783  79.521  69.095  1.00  0.00           H   
ATOM   2677  N   ALA A 234      44.065  79.973  66.047  1.00 14.66           N   
ATOM   2678  CA  ALA A 234      42.781  79.937  65.344  1.00 11.08           C   
ATOM   2679  C   ALA A 234      42.890  79.104  64.068  1.00 11.68           C   
ATOM   2680  O   ALA A 234      42.055  78.232  63.806  1.00 13.39           O   
ATOM   2681  CB  ALA A 234      42.336  81.348  65.011  1.00  9.77           C   
ATOM   2682  HN  ALA A 234      44.503  80.894  66.179  1.00  0.00           H   
ATOM   2683  HA  ALA A 234      42.025  79.495  65.998  1.00  0.00           H   
ATOM   2684  HB1 ALA A 234      41.459  81.317  64.531  1.00  0.00           H   
ATOM   2685  HB2 ALA A 234      43.020  81.785  64.426  1.00  0.00           H   
ATOM   2686  HB3 ALA A 234      42.235  81.874  65.855  1.00  0.00           H   
ATOM   2687  N   ILE A 235      43.971  79.311  63.320  1.00 13.34           N   
ATOM   2688  CA  ILE A 235      44.177  78.591  62.072  1.00 13.63           C   
ATOM   2689  C   ILE A 235      44.508  77.110  62.248  1.00 15.80           C   
ATOM   2690  O   ILE A 235      44.073  76.258  61.448  1.00 15.88           O   
ATOM   2691  CB  ILE A 235      45.200  79.327  61.153  1.00 14.81           C   
ATOM   2692  CG1 ILE A 235      45.054  78.832  59.706  1.00 11.20           C   
ATOM   2693  CG2 ILE A 235      46.629  79.169  61.648  1.00 13.81           C   
ATOM   2694  CD1 ILE A 235      43.720  79.200  59.062  1.00  8.82           C   
ATOM   2695  HN  ILE A 235      44.691  79.987  63.604  1.00  0.00           H   
ATOM   2696  HA  ILE A 235      43.262  78.679  61.450  1.00  0.00           H   
ATOM   2697  HB  ILE A 235      45.013  80.384  61.158  1.00  0.00           H   
ATOM   2698 1HG1 ILE A 235      45.789  79.233  59.160  1.00  0.00           H   
ATOM   2699 2HG1 ILE A 235      45.141  77.836  59.703  1.00  0.00           H   
ATOM   2700 1HG2 ILE A 235      47.251  79.654  61.033  1.00  0.00           H   
ATOM   2701 2HG2 ILE A 235      46.870  78.199  61.668  1.00  0.00           H   
ATOM   2702 3HG2 ILE A 235      46.707  79.550  62.569  1.00  0.00           H   
ATOM   2703 1HD1 ILE A 235      43.693  78.849  58.126  1.00  0.00           H   
ATOM   2704 2HD1 ILE A 235      43.620  80.195  59.047  1.00  0.00           H   
ATOM   2705 3HD1 ILE A 235      42.972  78.798  59.590  1.00  0.00           H   
ATOM   2706  N   ARG A 236      45.290  76.777  63.270  1.00 17.66           N   
ATOM   2707  CA  ARG A 236      45.597  75.374  63.532  1.00 16.86           C   
ATOM   2708  C   ARG A 236      44.292  74.717  64.011  1.00 14.56           C   
ATOM   2709  O   ARG A 236      44.022  73.546  63.708  1.00 16.00           O   
ATOM   2710  CB  ARG A 236      46.681  75.229  64.611  1.00 17.99           C   
ATOM   2711  CG  ARG A 236      48.001  75.899  64.315  1.00 17.37           C   
ATOM   2712  CD  ARG A 236      49.019  75.586  65.416  1.00 17.88           C   
ATOM   2713  NE  ARG A 236      49.618  74.284  65.156  1.00 18.75           N   
ATOM   2714  CZ  ARG A 236      49.702  73.305  66.040  1.00 18.00           C   
ATOM   2715  NH1 ARG A 236      49.251  73.476  67.258  1.00 19.77           N   
ATOM   2716  NH2 ARG A 236      50.086  72.105  65.659  1.00 19.60           N   
ATOM   2717  HN  ARG A 236      45.692  77.478  63.891  1.00  0.00           H   
ATOM   2718  HA  ARG A 236      45.922  74.895  62.624  1.00  0.00           H   
ATOM   2719  HB1 ARG A 236      46.323  75.619  65.459  1.00  0.00           H   
ATOM   2720  HB2 ARG A 236      46.855  74.253  64.740  1.00  0.00           H   
ATOM   2721  HG1 ARG A 236      48.350  75.566  63.439  1.00  0.00           H   
ATOM   2722  HG2 ARG A 236      47.864  76.888  64.265  1.00  0.00           H   
ATOM   2723  HD1 ARG A 236      49.732  76.287  65.422  1.00  0.00           H   
ATOM   2724  HD2 ARG A 236      48.558  75.571  66.303  1.00  0.00           H   
ATOM   2725  HE  ARG A 236      50.003  74.141  64.186  1.00  0.00           H   
ATOM   2726 1HH1 ARG A 236      49.311  72.732  67.942  1.00  0.00           H   
ATOM   2727 2HH1 ARG A 236      48.838  74.348  67.536  1.00  0.00           H   
ATOM   2728 1HH2 ARG A 236      50.153  71.350  66.328  1.00  0.00           H   
ATOM   2729 2HH2 ARG A 236      50.317  71.921  64.701  1.00  0.00           H   
ATOM   2730  N   ARG A 237      43.463  75.474  64.727  1.00 15.00           N   
ATOM   2731  CA  ARG A 237      42.188  74.930  65.208  1.00 16.80           C   
ATOM   2732  C   ARG A 237      41.326  74.557  63.999  1.00 15.55           C   
ATOM   2733  O   ARG A 237      40.856  73.435  63.880  1.00 17.16           O   
ATOM   2734  CB  ARG A 237      41.439  75.937  66.088  1.00 16.19           C   
ATOM   2735  CG  ARG A 237      40.272  75.286  66.787  1.00 16.60           C   
ATOM   2736  CD  ARG A 237      39.219  76.266  67.325  1.00 19.67           C   
ATOM   2737  NE  ARG A 237      38.108  75.469  67.864  1.00 23.82           N   
ATOM   2738  CZ  ARG A 237      36.963  75.927  68.369  1.00 22.99           C   
ATOM   2739  NH1 ARG A 237      36.694  77.216  68.445  1.00 22.11           N   
ATOM   2740  NH2 ARG A 237      36.065  75.053  68.787  1.00 25.26           N   
ATOM   2741  HN  ARG A 237      43.684  76.442  64.961  1.00  0.00           H   
ATOM   2742  HA  ARG A 237      42.377  74.042  65.802  1.00  0.00           H   
ATOM   2743  HB1 ARG A 237      42.068  76.302  66.774  1.00  0.00           H   
ATOM   2744  HB2 ARG A 237      41.101  76.683  65.515  1.00  0.00           H   
ATOM   2745  HG1 ARG A 237      39.823  74.672  66.138  1.00  0.00           H   
ATOM   2746  HG2 ARG A 237      40.627  74.756  67.557  1.00  0.00           H   
ATOM   2747  HD1 ARG A 237      39.616  76.831  68.048  1.00  0.00           H   
ATOM   2748  HD2 ARG A 237      38.890  76.854  66.586  1.00  0.00           H   
ATOM   2749  HE  ARG A 237      38.261  74.414  67.836  1.00  0.00           H   
ATOM   2750 1HH1 ARG A 237      35.837  77.546  68.823  1.00  0.00           H   
ATOM   2751 2HH1 ARG A 237      37.380  77.875  68.109  1.00  0.00           H   
ATOM   2752 1HH2 ARG A 237      35.185  75.384  69.175  1.00  0.00           H   
ATOM   2753 2HH2 ARG A 237      36.224  74.071  68.733  1.00  0.00           H   
ATOM   2754  N   VAL A 238      41.165  75.506  63.085  1.00 15.64           N   
ATOM   2755  CA  VAL A 238      40.384  75.286  61.873  1.00 12.68           C   
ATOM   2756  C   VAL A 238      40.836  74.082  61.054  1.00 11.03           C   
ATOM   2757  O   VAL A 238      40.026  73.231  60.754  1.00 13.68           O   
ATOM   2758  CB  VAL A 238      40.318  76.563  61.020  1.00 11.95           C   
ATOM   2759  CG1 VAL A 238      39.741  76.268  59.639  1.00 12.10           C   
ATOM   2760  CG2 VAL A 238      39.474  77.578  61.749  1.00  9.86           C   
ATOM   2761  HN  VAL A 238      41.593  76.438  63.207  1.00  0.00           H   
ATOM   2762  HA  VAL A 238      39.320  75.150  62.152  1.00  0.00           H   
ATOM   2763  HB  VAL A 238      41.307  76.978  60.879  1.00  0.00           H   
ATOM   2764 1HG1 VAL A 238      39.708  77.112  59.104  1.00  0.00           H   
ATOM   2765 2HG1 VAL A 238      38.817  75.899  59.735  1.00  0.00           H   
ATOM   2766 3HG1 VAL A 238      40.319  75.600  59.171  1.00  0.00           H   
ATOM   2767 1HG2 VAL A 238      39.420  78.417  61.208  1.00  0.00           H   
ATOM   2768 2HG2 VAL A 238      39.888  77.780  62.637  1.00  0.00           H   
ATOM   2769 3HG2 VAL A 238      38.554  77.210  61.886  1.00  0.00           H   
ATOM   2770  N   TYR A 239      42.129  73.958  60.757  1.00 10.53           N   
ATOM   2771  CA  TYR A 239      42.575  72.817  59.974  1.00  8.91           C   
ATOM   2772  C   TYR A 239      42.449  71.523  60.737  1.00 11.00           C   
ATOM   2773  O   TYR A 239      42.333  70.458  60.128  1.00 13.63           O   
ATOM   2774  CB  TYR A 239      43.983  72.992  59.398  1.00 10.37           C   
ATOM   2775  CG  TYR A 239      44.037  73.788  58.115  1.00  8.60           C   
ATOM   2776  CD1 TYR A 239      43.817  73.185  56.869  1.00  9.53           C   
ATOM   2777  CD2 TYR A 239      44.274  75.156  58.152  1.00  8.76           C   
ATOM   2778  CE1 TYR A 239      43.826  73.950  55.698  1.00  7.82           C   
ATOM   2779  CE2 TYR A 239      44.288  75.924  56.999  1.00 10.41           C   
ATOM   2780  CZ  TYR A 239      44.066  75.322  55.790  1.00 10.88           C   
ATOM   2781  OH  TYR A 239      44.085  76.135  54.701  1.00 12.79           O   
ATOM   2782  HN  TYR A 239      42.819  74.637  61.060  1.00  0.00           H   
ATOM   2783  HA  TYR A 239      41.973  72.758  59.052  1.00  0.00           H   
ATOM   2784  HB1 TYR A 239      44.544  73.460  60.080  1.00  0.00           H   
ATOM   2785  HB2 TYR A 239      44.363  72.084  59.219  1.00  0.00           H   
ATOM   2786  HD1 TYR A 239      43.652  72.200  56.817  1.00  0.00           H   
ATOM   2787  HD2 TYR A 239      44.439  75.598  59.034  1.00  0.00           H   
ATOM   2788  HE1 TYR A 239      43.663  73.521  54.809  1.00  0.00           H   
ATOM   2789  HE2 TYR A 239      44.459  76.908  57.050  1.00  0.00           H   
ATOM   2790  HH  TYR A 239      44.261  77.021  54.951  1.00  0.00           H   
ATOM   2791  N   GLY A 240      42.455  71.603  62.067  1.00 12.22           N   
ATOM   2792  CA  GLY A 240      42.283  70.401  62.879  1.00 11.42           C   
ATOM   2793  C   GLY A 240      40.837  69.907  62.783  1.00 11.71           C   
ATOM   2794  O   GLY A 240      40.572  68.715  62.604  1.00 11.35           O   
ATOM   2795  HN  GLY A 240      42.578  72.493  62.550  1.00  0.00           H   
ATOM   2796  HA1 GLY A 240      42.900  69.687  62.548  1.00  0.00           H   
ATOM   2797  HA2 GLY A 240      42.498  70.612  63.833  1.00  0.00           H   
ATOM   2798  N   LEU A 241      39.900  70.853  62.874  1.00 13.66           N   
ATOM   2799  CA  LEU A 241      38.466  70.584  62.766  1.00 10.30           C   
ATOM   2800  C   LEU A 241      38.212  70.067  61.362  1.00 12.11           C   
ATOM   2801  O   LEU A 241      37.555  69.056  61.197  1.00 15.05           O   
ATOM   2802  CB  LEU A 241      37.663  71.863  63.021  1.00  8.03           C   
ATOM   2803  CG  LEU A 241      37.761  72.474  64.427  1.00 10.14           C   
ATOM   2804  CD1 LEU A 241      36.939  73.773  64.604  1.00  3.44           C   
ATOM   2805  CD2 LEU A 241      37.328  71.420  65.415  1.00  7.15           C   
ATOM   2806  HN  LEU A 241      40.176  71.845  63.030  1.00  0.00           H   
ATOM   2807  HA  LEU A 241      38.186  69.830  63.488  1.00  0.00           H   
ATOM   2808  HB1 LEU A 241      37.978  72.553  62.369  1.00  0.00           H   
ATOM   2809  HB2 LEU A 241      36.700  71.655  62.848  1.00  0.00           H   
ATOM   2810  HG  LEU A 241      38.797  72.722  64.669  1.00  0.00           H   
ATOM   2811 1HD1 LEU A 241      37.049  74.113  65.538  1.00  0.00           H   
ATOM   2812 2HD1 LEU A 241      35.973  73.583  64.431  1.00  0.00           H   
ATOM   2813 3HD1 LEU A 241      37.263  74.464  63.958  1.00  0.00           H   
ATOM   2814 1HD2 LEU A 241      37.381  71.790  66.343  1.00  0.00           H   
ATOM   2815 2HD2 LEU A 241      37.929  70.624  65.339  1.00  0.00           H   
ATOM   2816 3HD2 LEU A 241      36.386  71.146  65.220  1.00  0.00           H   
ATOM   2817  N   LEU A 242      38.818  70.705  60.355  1.00 13.69           N   
ATOM   2818  CA  LEU A 242      38.640  70.271  58.969  1.00 14.32           C   
ATOM   2819  C   LEU A 242      38.946  68.795  58.803  1.00 15.25           C   
ATOM   2820  O   LEU A 242      38.116  68.044  58.286  1.00 18.37           O   
ATOM   2821  CB  LEU A 242      39.507  71.080  57.987  1.00 13.37           C   
ATOM   2822  CG  LEU A 242      39.477  70.617  56.510  1.00 12.52           C   
ATOM   2823  CD1 LEU A 242      38.205  71.062  55.857  1.00 11.17           C   
ATOM   2824  CD2 LEU A 242      40.671  71.141  55.722  1.00  8.34           C   
ATOM   2825  HN  LEU A 242      39.422  71.514  60.526  1.00  0.00           H   
ATOM   2826  HA  LEU A 242      37.602  70.464  58.666  1.00  0.00           H   
ATOM   2827  HB1 LEU A 242      39.195  72.030  58.016  1.00  0.00           H   
ATOM   2828  HB2 LEU A 242      40.454  71.030  58.303  1.00  0.00           H   
ATOM   2829  HG  LEU A 242      39.529  69.540  56.460  1.00  0.00           H   
ATOM   2830 1HD1 LEU A 242      38.195  70.759  54.904  1.00  0.00           H   
ATOM   2831 2HD1 LEU A 242      38.145  72.060  55.889  1.00  0.00           H   
ATOM   2832 3HD1 LEU A 242      37.425  70.665  56.341  1.00  0.00           H   
ATOM   2833 1HD2 LEU A 242      40.614  70.820  54.777  1.00  0.00           H   
ATOM   2834 2HD2 LEU A 242      41.517  70.806  56.136  1.00  0.00           H   
ATOM   2835 3HD2 LEU A 242      40.667  72.141  55.735  1.00  0.00           H   
ATOM   2836  N   ALA A 243      40.120  68.369  59.260  1.00 16.11           N   
ATOM   2837  CA  ALA A 243      40.500  66.973  59.136  1.00 14.20           C   
ATOM   2838  C   ALA A 243      39.499  66.087  59.873  1.00 12.70           C   
ATOM   2839  O   ALA A 243      39.187  64.981  59.434  1.00  9.11           O   
ATOM   2840  CB  ALA A 243      41.919  66.753  59.660  1.00 14.03           C   
ATOM   2841  HN  ALA A 243      40.782  69.009  59.708  1.00  0.00           H   
ATOM   2842  HA  ALA A 243      40.516  66.691  58.080  1.00  0.00           H   
ATOM   2843  HB1 ALA A 243      42.163  65.788  59.567  1.00  0.00           H   
ATOM   2844  HB2 ALA A 243      41.963  67.016  60.624  1.00  0.00           H   
ATOM   2845  HB3 ALA A 243      42.560  67.311  59.133  1.00  0.00           H   
ATOM   2846  N   ASN A 244      38.980  66.589  60.984  1.00 13.80           N   
ATOM   2847  CA  ASN A 244      38.004  65.834  61.766  1.00 13.84           C   
ATOM   2848  C   ASN A 244      36.677  65.750  61.029  1.00 14.66           C   
ATOM   2849  O   ASN A 244      35.988  64.732  61.109  1.00 14.61           O   
ATOM   2850  CB  ASN A 244      37.748  66.498  63.107  1.00 11.42           C   
ATOM   2851  CG  ASN A 244      38.867  66.292  64.086  1.00 15.00           C   
ATOM   2852  OD1 ASN A 244      39.815  65.555  63.843  1.00 16.19           O   
ATOM   2853  ND2 ASN A 244      38.748  66.937  65.232  1.00 15.75           N   
ATOM   2854  HN  ASN A 244      39.245  67.518  61.328  1.00  0.00           H   
ATOM   2855  HA  ASN A 244      38.387  64.823  61.939  1.00  0.00           H   
ATOM   2856  HB1 ASN A 244      37.631  67.480  62.959  1.00  0.00           H   
ATOM   2857  HB2 ASN A 244      36.910  66.117  63.496  1.00  0.00           H   
ATOM   2858 1HD2 ASN A 244      39.437  66.868  65.951  1.00  0.00           H   
ATOM   2859 2HD2 ASN A 244      37.930  67.517  65.379  1.00  0.00           H   
ATOM   2860  N   THR A 245      36.301  66.833  60.349  1.00 12.85           N   
ATOM   2861  CA  THR A 245      35.046  66.868  59.616  1.00 11.71           C   
ATOM   2862  C   THR A 245      35.007  65.883  58.460  1.00 10.64           C   
ATOM   2863  O   THR A 245      33.991  65.278  58.210  1.00 11.70           O   
ATOM   2864  CB  THR A 245      34.767  68.254  59.084  1.00 11.22           C   
ATOM   2865  OG1 THR A 245      34.903  69.175  60.155  1.00 13.23           O   
ATOM   2866  CG2 THR A 245      33.332  68.344  58.564  1.00 12.02           C   
ATOM   2867  HN  THR A 245      36.891  67.674  60.326  1.00  0.00           H   
ATOM   2868  HA  THR A 245      34.217  66.641  60.310  1.00  0.00           H   
ATOM   2869  HB  THR A 245      35.472  68.533  58.313  1.00  0.00           H   
ATOM   2870  HG1 THR A 245      34.718  70.044  59.776  1.00  0.00           H   
ATOM   2871 1HG2 THR A 245      33.161  69.265  58.215  1.00  0.00           H   
ATOM   2872 2HG2 THR A 245      32.694  68.146  59.308  1.00  0.00           H   
ATOM   2873 3HG2 THR A 245      33.201  67.680  57.828  1.00  0.00           H   
ATOM   2874  N   VAL A 246      36.115  65.752  57.740  1.00 11.27           N   
ATOM   2875  CA  VAL A 246      36.183  64.821  56.624  1.00 12.02           C   
ATOM   2876  C   VAL A 246      35.993  63.407  57.141  1.00 14.19           C   
ATOM   2877  O   VAL A 246      35.209  62.668  56.586  1.00 19.00           O   
ATOM   2878  CB  VAL A 246      37.515  64.931  55.861  1.00 11.40           C   
ATOM   2879  CG1 VAL A 246      37.533  63.974  54.660  1.00 10.95           C   
ATOM   2880  CG2 VAL A 246      37.705  66.350  55.375  1.00 11.75           C   
ATOM   2881  HN  VAL A 246      36.955  66.304  57.951  1.00  0.00           H   
ATOM   2882  HA  VAL A 246      35.394  65.054  55.909  1.00  0.00           H   
ATOM   2883  HB  VAL A 246      38.344  64.664  56.498  1.00  0.00           H   
ATOM   2884 1HG1 VAL A 246      38.405  64.060  54.178  1.00  0.00           H   
ATOM   2885 2HG1 VAL A 246      36.785  64.205  54.038  1.00  0.00           H   
ATOM   2886 3HG1 VAL A 246      37.421  63.033  54.981  1.00  0.00           H   
ATOM   2887 1HG2 VAL A 246      38.571  66.420  54.879  1.00  0.00           H   
ATOM   2888 2HG2 VAL A 246      37.718  66.972  56.158  1.00  0.00           H   
ATOM   2889 3HG2 VAL A 246      36.952  66.598  54.766  1.00  0.00           H   
ATOM   2890  N   ARG A 247      36.701  63.026  58.207  1.00 17.54           N   
ATOM   2891  CA  ARG A 247      36.547  61.674  58.783  1.00 17.03           C   
ATOM   2892  C   ARG A 247      35.091  61.475  59.211  1.00 16.05           C   
ATOM   2893  O   ARG A 247      34.494  60.425  58.954  1.00 16.38           O   
ATOM   2894  CB  ARG A 247      37.466  61.463  60.002  1.00 19.59           C   
ATOM   2895  CG  ARG A 247      38.973  61.397  59.705  1.00 23.56           C   
ATOM   2896  CD  ARG A 247      39.809  60.864  60.906  1.00 25.96           C   
ATOM   2897  NE  ARG A 247      39.953  61.796  62.036  1.00 27.82           N   
ATOM   2898  CZ  ARG A 247      39.436  61.589  63.250  1.00 30.14           C   
ATOM   2899  NH1 ARG A 247      38.725  60.498  63.506  1.00 33.22           N   
ATOM   2900  NH2 ARG A 247      39.670  62.441  64.238  1.00 33.20           N   
ATOM   2901  HN  ARG A 247      37.370  63.653  58.659  1.00  0.00           H   
ATOM   2902  HA  ARG A 247      36.807  60.936  58.031  1.00  0.00           H   
ATOM   2903  HB1 ARG A 247      37.312  62.221  60.636  1.00  0.00           H   
ATOM   2904  HB2 ARG A 247      37.202  60.603  60.439  1.00  0.00           H   
ATOM   2905  HG1 ARG A 247      39.117  60.791  58.923  1.00  0.00           H   
ATOM   2906  HG2 ARG A 247      39.293  62.317  59.478  1.00  0.00           H   
ATOM   2907  HD1 ARG A 247      39.367  60.033  61.245  1.00  0.00           H   
ATOM   2908  HD2 ARG A 247      40.724  60.642  60.570  1.00  0.00           H   
ATOM   2909  HE  ARG A 247      40.500  62.666  61.846  1.00  0.00           H   
ATOM   2910 1HH1 ARG A 247      38.339  60.345  64.415  1.00  0.00           H   
ATOM   2911 2HH1 ARG A 247      38.575  59.823  62.780  1.00  0.00           H   
ATOM   2912 1HH2 ARG A 247      39.282  62.285  65.146  1.00  0.00           H   
ATOM   2913 2HH2 ARG A 247      40.241  63.249  64.073  1.00  0.00           H   
ATOM   2914  N   TYR A 248      34.537  62.499  59.865  1.00 15.11           N   
ATOM   2915  CA  TYR A 248      33.151  62.516  60.329  1.00 14.23           C   
ATOM   2916  C   TYR A 248      32.184  62.216  59.182  1.00 13.57           C   
ATOM   2917  O   TYR A 248      31.362  61.301  59.264  1.00 12.90           O   
ATOM   2918  CB  TYR A 248      32.843  63.892  60.930  1.00 12.22           C   
ATOM   2919  CG  TYR A 248      31.412  64.100  61.402  1.00 14.42           C   
ATOM   2920  CD1 TYR A 248      30.920  63.462  62.546  1.00 13.85           C   
ATOM   2921  CD2 TYR A 248      30.562  64.955  60.712  1.00 14.08           C   
ATOM   2922  CE1 TYR A 248      29.607  63.678  62.986  1.00 14.93           C   
ATOM   2923  CE2 TYR A 248      29.263  65.181  61.138  1.00 16.21           C   
ATOM   2924  CZ  TYR A 248      28.790  64.545  62.271  1.00 14.85           C   
ATOM   2925  OH  TYR A 248      27.512  64.811  62.679  1.00 14.60           O   
ATOM   2926  HN  TYR A 248      35.106  63.351  60.070  1.00  0.00           H   
ATOM   2927  HA  TYR A 248      33.023  61.760  61.111  1.00  0.00           H   
ATOM   2928  HB1 TYR A 248      33.448  64.027  61.715  1.00  0.00           H   
ATOM   2929  HB2 TYR A 248      33.040  64.582  60.234  1.00  0.00           H   
ATOM   2930  HD1 TYR A 248      31.515  62.842  63.058  1.00  0.00           H   
ATOM   2931  HD2 TYR A 248      30.895  65.417  59.890  1.00  0.00           H   
ATOM   2932  HE1 TYR A 248      29.263  63.215  63.803  1.00  0.00           H   
ATOM   2933  HE2 TYR A 248      28.669  65.803  60.627  1.00  0.00           H   
ATOM   2934  HH  TYR A 248      27.101  65.417  62.082  1.00  0.00           H   
ATOM   2935  N   LEU A 249      32.300  62.990  58.110  1.00 13.80           N   
ATOM   2936  CA  LEU A 249      31.448  62.838  56.937  1.00 11.67           C   
ATOM   2937  C   LEU A 249      31.591  61.479  56.262  1.00 12.47           C   
ATOM   2938  O   LEU A 249      30.603  60.868  55.868  1.00 11.74           O   
ATOM   2939  CB  LEU A 249      31.733  63.963  55.953  1.00 10.29           C   
ATOM   2940  CG  LEU A 249      31.402  65.340  56.520  1.00 10.47           C   
ATOM   2941  CD1 LEU A 249      31.936  66.464  55.642  1.00  5.20           C   
ATOM   2942  CD2 LEU A 249      29.896  65.437  56.700  1.00 10.22           C   
ATOM   2943  HN  LEU A 249      33.015  63.740  58.076  1.00  0.00           H   
ATOM   2944  HA  LEU A 249      30.394  62.979  57.238  1.00  0.00           H   
ATOM   2945  HB1 LEU A 249      32.704  63.941  55.714  1.00  0.00           H   
ATOM   2946  HB2 LEU A 249      31.183  63.815  55.131  1.00  0.00           H   
ATOM   2947  HG  LEU A 249      31.840  65.465  57.509  1.00  0.00           H   
ATOM   2948 1HD1 LEU A 249      31.698  67.346  56.048  1.00  0.00           H   
ATOM   2949 2HD1 LEU A 249      31.530  66.397  54.730  1.00  0.00           H   
ATOM   2950 3HD1 LEU A 249      32.931  66.388  55.570  1.00  0.00           H   
ATOM   2951 1HD2 LEU A 249      29.661  66.335  57.072  1.00  0.00           H   
ATOM   2952 2HD2 LEU A 249      29.589  64.725  57.331  1.00  0.00           H   
ATOM   2953 3HD2 LEU A 249      29.446  65.315  55.816  1.00  0.00           H   
ATOM   2954  N   GLN A 250      32.818  60.977  56.199  1.00 13.23           N   
ATOM   2955  CA  GLN A 250      33.099  59.680  55.586  1.00 14.78           C   
ATOM   2956  C   GLN A 250      32.580  58.481  56.385  1.00 16.07           C   
ATOM   2957  O   GLN A 250      32.231  57.442  55.825  1.00 15.49           O   
ATOM   2958  CB  GLN A 250      34.604  59.569  55.334  1.00 16.78           C   
ATOM   2959  CG  GLN A 250      35.076  60.651  54.364  1.00 20.18           C   
ATOM   2960  CD  GLN A 250      36.549  60.597  54.026  1.00 24.09           C   
ATOM   2961  OE1 GLN A 250      37.413  60.341  54.905  1.00 25.17           O   
ATOM   2962  NE2 GLN A 250      36.867  60.874  52.760  1.00 26.03           N   
ATOM   2963  HN  GLN A 250      33.623  61.496  56.587  1.00  0.00           H   
ATOM   2964  HA  GLN A 250      32.646  59.656  54.574  1.00  0.00           H   
ATOM   2965  HB1 GLN A 250      35.090  59.673  56.202  1.00  0.00           H   
ATOM   2966  HB2 GLN A 250      34.805  58.670  54.945  1.00  0.00           H   
ATOM   2967  HG1 GLN A 250      34.558  60.555  53.514  1.00  0.00           H   
ATOM   2968  HG2 GLN A 250      34.883  61.542  54.774  1.00  0.00           H   
ATOM   2969 1HE2 GLN A 250      37.802  60.864  52.445  1.00  0.00           H   
ATOM   2970 2HE2 GLN A 250      36.110  61.098  52.124  1.00  0.00           H   
ATOM   2971  N   CYS A 251      32.542  58.625  57.704  1.00 20.41           N   
ATOM   2972  CA  CYS A 251      32.056  57.566  58.589  1.00 19.23           C   
ATOM   2973  C   CYS A 251      30.569  57.650  58.763  1.00 20.43           C   
ATOM   2974  O   CYS A 251      30.032  57.134  59.711  1.00 22.02           O   
ATOM   2975  CB  CYS A 251      32.750  57.619  59.941  1.00 19.42           C   
ATOM   2976  SG  CYS A 251      34.476  57.118  59.838  1.00 25.22           S   
ATOM   2977  HN  CYS A 251      32.859  59.501  58.152  1.00  0.00           H   
ATOM   2978  HA  CYS A 251      32.325  56.593  58.156  1.00  0.00           H   
ATOM   2979  HB1 CYS A 251      32.707  58.556  60.289  1.00  0.00           H   
ATOM   2980  HB2 CYS A 251      32.274  57.006  60.572  1.00  0.00           H   
ATOM   2981  HG  CYS A 251      35.033  57.187  61.069  1.00  0.00           H   
ATOM   2982  N   GLY A 252      29.930  58.385  57.858  1.00 21.15           N   
ATOM   2983  CA  GLY A 252      28.493  58.516  57.869  1.00 21.10           C   
ATOM   2984  C   GLY A 252      27.881  59.623  58.690  1.00 22.05           C   
ATOM   2985  O   GLY A 252      26.665  59.725  58.773  1.00 23.01           O   
ATOM   2986  HN  GLY A 252      30.452  58.883  57.121  1.00  0.00           H   
ATOM   2987  HA1 GLY A 252      28.201  58.654  56.922  1.00  0.00           H   
ATOM   2988  HA2 GLY A 252      28.120  57.653  58.211  1.00  0.00           H   
ATOM   2989  N   GLY A 253      28.692  60.499  59.248  1.00 21.86           N   
ATOM   2990  CA  GLY A 253      28.113  61.555  60.047  1.00 20.83           C   
ATOM   2991  C   GLY A 253      27.120  62.481  59.353  1.00 20.34           C   
ATOM   2992  O   GLY A 253      27.375  62.978  58.225  1.00 18.74           O   
ATOM   2993  HN  GLY A 253      29.696  60.463  59.141  1.00  0.00           H   
ATOM   2994  HA1 GLY A 253      27.639  61.126  60.816  1.00  0.00           H   
ATOM   2995  HA2 GLY A 253      28.863  62.120  60.390  1.00  0.00           H   
ATOM   2996  N   SER A 254      25.997  62.730  60.033  1.00 18.93           N   
ATOM   2997  CA  SER A 254      24.954  63.638  59.550  1.00 18.03           C   
ATOM   2998  C   SER A 254      24.860  64.806  60.544  1.00 18.41           C   
ATOM   2999  O   SER A 254      24.423  64.624  61.693  1.00 17.24           O   
ATOM   3000  CB  SER A 254      23.611  62.902  59.446  1.00 19.26           C   
ATOM   3001  OG  SER A 254      22.553  63.784  59.100  1.00 22.50           O   
ATOM   3002  HN  SER A 254      25.829  62.272  60.949  1.00  0.00           H   
ATOM   3003  HA  SER A 254      25.227  64.020  58.578  1.00  0.00           H   
ATOM   3004  HB1 SER A 254      23.684  62.193  58.745  1.00  0.00           H   
ATOM   3005  HB2 SER A 254      23.404  62.479  60.328  1.00  0.00           H   
ATOM   3006  HG  SER A 254      21.777  63.270  59.056  1.00  0.00           H   
ATOM   3007  N   TRP A 255      25.227  66.012  60.105  1.00 15.93           N   
ATOM   3008  CA  TRP A 255      25.199  67.149  61.000  1.00 14.91           C   
ATOM   3009  C   TRP A 255      23.807  67.496  61.458  1.00 17.54           C   
ATOM   3010  O   TRP A 255      23.619  67.908  62.596  1.00 19.44           O   
ATOM   3011  CB  TRP A 255      25.913  68.363  60.407  1.00 13.37           C   
ATOM   3012  CG  TRP A 255      25.107  69.167  59.473  1.00 13.70           C   
ATOM   3013  CD1 TRP A 255      25.102  69.075  58.119  1.00 13.03           C   
ATOM   3014  CD2 TRP A 255      24.138  70.177  59.819  1.00 14.75           C   
ATOM   3015  NE1 TRP A 255      24.181  69.963  57.593  1.00 13.26           N   
ATOM   3016  CE2 TRP A 255      23.580  70.650  58.615  1.00 13.66           C   
ATOM   3017  CE3 TRP A 255      23.673  70.706  61.033  1.00 14.33           C   
ATOM   3018  CZ2 TRP A 255      22.581  71.636  58.586  1.00 13.37           C   
ATOM   3019  CZ3 TRP A 255      22.676  71.680  61.006  1.00 13.55           C   
ATOM   3020  CH2 TRP A 255      22.143  72.131  59.795  1.00 13.00           C   
ATOM   3021  HN  TRP A 255      25.531  66.158  59.143  1.00  0.00           H   
ATOM   3022  HA  TRP A 255      25.828  66.928  61.883  1.00  0.00           H   
ATOM   3023  HB1 TRP A 255      26.195  68.955  61.162  1.00  0.00           H   
ATOM   3024  HB2 TRP A 255      26.722  68.038  59.917  1.00  0.00           H   
ATOM   3025  HD1 TRP A 255      25.678  68.458  57.582  1.00  0.00           H   
ATOM   3026  HE1 TRP A 255      24.084  69.988  56.667  1.00  0.00           H   
ATOM   3027  HE3 TRP A 255      24.051  70.389  61.903  1.00  0.00           H   
ATOM   3028  HZ2 TRP A 255      22.202  71.966  57.722  1.00  0.00           H   
ATOM   3029  HZ3 TRP A 255      22.337  72.062  61.866  1.00  0.00           H   
ATOM   3030  HH2 TRP A 255      21.427  72.829  59.806  1.00  0.00           H   
ATOM   3031  N   ARG A 256      22.824  67.341  60.578  1.00 18.20           N   
ATOM   3032  CA  ARG A 256      21.450  67.640  60.949  1.00 17.94           C   
ATOM   3033  C   ARG A 256      21.023  66.724  62.064  1.00 19.23           C   
ATOM   3034  O   ARG A 256      20.403  67.152  63.018  1.00 23.20           O   
ATOM   3035  CB  ARG A 256      20.520  67.484  59.759  1.00 16.43           C   
ATOM   3036  CG  ARG A 256      20.720  68.565  58.722  1.00 17.23           C   
ATOM   3037  CD  ARG A 256      19.810  68.406  57.522  1.00 17.22           C   
ATOM   3038  NE  ARG A 256      19.894  69.524  56.589  1.00 16.75           N   
ATOM   3039  CZ  ARG A 256      19.189  70.646  56.705  1.00 20.42           C   
ATOM   3040  NH1 ARG A 256      18.352  70.801  57.714  1.00 24.49           N   
ATOM   3041  NH2 ARG A 256      19.300  71.622  55.818  1.00 21.42           N   
ATOM   3042  HN  ARG A 256      23.003  67.011  59.627  1.00  0.00           H   
ATOM   3043  HA  ARG A 256      21.385  68.678  61.281  1.00  0.00           H   
ATOM   3044  HB1 ARG A 256      20.691  66.596  59.333  1.00  0.00           H   
ATOM   3045  HB2 ARG A 256      19.575  67.522  60.084  1.00  0.00           H   
ATOM   3046  HG1 ARG A 256      20.537  69.452  59.146  1.00  0.00           H   
ATOM   3047  HG2 ARG A 256      21.669  68.535  58.409  1.00  0.00           H   
ATOM   3048  HD1 ARG A 256      20.064  67.568  57.039  1.00  0.00           H   
ATOM   3049  HD2 ARG A 256      18.867  68.332  57.846  1.00  0.00           H   
ATOM   3050  HE  ARG A 256      20.558  69.410  55.788  1.00  0.00           H   
ATOM   3051 1HH1 ARG A 256      17.816  71.648  57.807  1.00  0.00           H   
ATOM   3052 2HH1 ARG A 256      18.242  70.077  58.398  1.00  0.00           H   
ATOM   3053 1HH2 ARG A 256      18.769  72.462  55.909  1.00  0.00           H   
ATOM   3054 2HH2 ARG A 256      19.929  71.513  55.042  1.00  0.00           H   
ATOM   3055  N   GLU A 257      21.435  65.469  61.980  1.00 20.97           N   
ATOM   3056  CA  GLU A 257      21.084  64.498  62.993  1.00 23.21           C   
ATOM   3057  C   GLU A 257      21.875  64.675  64.294  1.00 24.15           C   
ATOM   3058  O   GLU A 257      21.335  64.443  65.358  1.00 25.34           O   
ATOM   3059  CB  GLU A 257      21.264  63.101  62.431  1.00 28.51           C   
ATOM   3060  CG  GLU A 257      20.654  62.001  63.258  1.00 37.73           C   
ATOM   3061  CD  GLU A 257      21.695  60.988  63.726  1.00 42.72           C   
ATOM   3062  OE1 GLU A 257      22.523  60.553  62.884  1.00 44.14           O   
ATOM   3063  OE2 GLU A 257      21.691  60.643  64.940  1.00 45.57           O   
ATOM   3064  HN  GLU A 257      22.016  65.151  61.192  1.00  0.00           H   
ATOM   3065  HA  GLU A 257      20.006  64.581  63.223  1.00  0.00           H   
ATOM   3066  HB1 GLU A 257      20.846  63.075  61.523  1.00  0.00           H   
ATOM   3067  HB2 GLU A 257      22.245  62.922  62.352  1.00  0.00           H   
ATOM   3068  HG1 GLU A 257      20.216  62.406  64.060  1.00  0.00           H   
ATOM   3069  HG2 GLU A 257      19.968  61.526  62.707  1.00  0.00           H   
ATOM   3070  N   ASP A 258      23.139  65.112  64.209  1.00 23.24           N   
ATOM   3071  CA  ASP A 258      23.998  65.308  65.391  1.00 19.95           C   
ATOM   3072  C   ASP A 258      23.978  66.700  65.995  1.00 21.03           C   
ATOM   3073  O   ASP A 258      24.542  66.895  67.042  1.00 24.16           O   
ATOM   3074  CB  ASP A 258      25.460  65.004  65.074  1.00 20.65           C   
ATOM   3075  CG  ASP A 258      25.731  63.541  64.883  1.00 22.69           C   
ATOM   3076  OD1 ASP A 258      24.817  62.712  65.056  1.00 24.01           O   
ATOM   3077  OD2 ASP A 258      26.882  63.206  64.560  1.00 23.59           O   
ATOM   3078  HN  ASP A 258      23.558  65.330  63.289  1.00  0.00           H   
ATOM   3079  HA  ASP A 258      23.693  64.569  66.169  1.00  0.00           H   
ATOM   3080  HB1 ASP A 258      25.710  65.486  64.234  1.00  0.00           H   
ATOM   3081  HB2 ASP A 258      26.025  65.336  65.830  1.00  0.00           H   
ATOM   3082  N   TRP A 259      23.358  67.664  65.323  1.00 21.35           N   
ATOM   3083  CA  TRP A 259      23.307  69.050  65.786  1.00 22.74           C   
ATOM   3084  C   TRP A 259      22.865  69.286  67.239  1.00 24.38           C   
ATOM   3085  O   TRP A 259      23.345  70.221  67.911  1.00 24.76           O   
ATOM   3086  CB  TRP A 259      22.441  69.884  64.837  1.00 21.17           C   
ATOM   3087  CG  TRP A 259      22.413  71.354  65.153  1.00 19.44           C   
ATOM   3088  CD1 TRP A 259      21.407  72.037  65.766  1.00 19.71           C   
ATOM   3089  CD2 TRP A 259      23.379  72.339  64.753  1.00 19.38           C   
ATOM   3090  NE1 TRP A 259      21.669  73.395  65.753  1.00 18.80           N   
ATOM   3091  CE2 TRP A 259      22.874  73.604  65.137  1.00 18.95           C   
ATOM   3092  CE3 TRP A 259      24.617  72.277  64.097  1.00 19.68           C   
ATOM   3093  CZ2 TRP A 259      23.563  74.798  64.885  1.00 18.42           C   
ATOM   3094  CZ3 TRP A 259      25.302  73.472  63.847  1.00 17.14           C   
ATOM   3095  CH2 TRP A 259      24.768  74.710  64.242  1.00 16.84           C   
ATOM   3096  HN  TRP A 259      22.879  67.455  64.425  1.00  0.00           H   
ATOM   3097  HA  TRP A 259      24.320  69.509  65.648  1.00  0.00           H   
ATOM   3098  HB1 TRP A 259      22.795  69.770  63.909  1.00  0.00           H   
ATOM   3099  HB2 TRP A 259      21.504  69.537  64.882  1.00  0.00           H   
ATOM   3100  HD1 TRP A 259      20.594  71.616  66.169  1.00  0.00           H   
ATOM   3101  HE1 TRP A 259      21.042  73.962  66.136  1.00  0.00           H   
ATOM   3102  HE3 TRP A 259      25.002  71.399  63.814  1.00  0.00           H   
ATOM   3103  HZ2 TRP A 259      23.188  75.682  65.165  1.00  0.00           H   
ATOM   3104  HZ3 TRP A 259      26.186  73.444  63.380  1.00  0.00           H   
ATOM   3105  HH2 TRP A 259      25.280  75.547  64.049  1.00  0.00           H   
ATOM   3106  N   GLY A 260      21.938  68.464  67.713  1.00 26.54           N   
ATOM   3107  CA  GLY A 260      21.436  68.591  69.069  1.00 26.94           C   
ATOM   3108  C   GLY A 260      22.460  68.317  70.154  1.00 26.94           C   
ATOM   3109  O   GLY A 260      22.335  68.833  71.251  1.00 29.26           O   
ATOM   3110  HN  GLY A 260      21.548  67.711  67.129  1.00  0.00           H   
ATOM   3111  HA1 GLY A 260      21.097  69.524  69.189  1.00  0.00           H   
ATOM   3112  HA2 GLY A 260      20.681  67.945  69.183  1.00  0.00           H   
ATOM   3113  N   GLN A 261      23.473  67.514  69.846  1.00 26.24           N   
ATOM   3114  CA  GLN A 261      24.509  67.199  70.821  1.00 26.86           C   
ATOM   3115  C   GLN A 261      25.325  68.441  71.184  1.00 26.56           C   
ATOM   3116  O   GLN A 261      26.019  68.442  72.167  1.00 28.17           O   
ATOM   3117  CB  GLN A 261      25.464  66.147  70.272  1.00 26.83           C   
ATOM   3118  CG  GLN A 261      24.840  64.864  69.812  1.00 28.99           C   
ATOM   3119  CD  GLN A 261      25.857  63.913  69.162  1.00 31.80           C   
ATOM   3120  OE1 GLN A 261      27.103  64.139  69.206  1.00 34.13           O   
ATOM   3121  NE2 GLN A 261      25.349  62.848  68.553  1.00 33.49           N   
ATOM   3122  HN  GLN A 261      23.555  67.093  68.913  1.00  0.00           H   
ATOM   3123  HA  GLN A 261      24.043  66.801  71.730  1.00  0.00           H   
ATOM   3124  HB1 GLN A 261      25.945  66.549  69.493  1.00  0.00           H   
ATOM   3125  HB2 GLN A 261      26.121  65.926  70.993  1.00  0.00           H   
ATOM   3126  HG1 GLN A 261      24.432  64.405  70.601  1.00  0.00           H   
ATOM   3127  HG2 GLN A 261      24.127  65.076  69.144  1.00  0.00           H   
ATOM   3128 1HE2 GLN A 261      25.923  62.185  68.110  1.00  0.00           H   
ATOM   3129 2HE2 GLN A 261      24.339  62.738  68.559  1.00  0.00           H   
ATOM   3130  N   LEU A 262      25.316  69.450  70.316  1.00 27.64           N   
ATOM   3131  CA  LEU A 262      26.066  70.691  70.560  1.00 28.76           C   
ATOM   3132  C   LEU A 262      25.332  71.515  71.595  1.00 32.52           C   
ATOM   3133  O   LEU A 262      25.882  72.432  72.139  1.00 34.17           O   
ATOM   3134  CB  LEU A 262      26.192  71.549  69.289  1.00 23.97           C   
ATOM   3135  CG  LEU A 262      26.906  71.053  68.040  1.00 21.05           C   
ATOM   3136  CD1 LEU A 262      26.859  72.142  67.000  1.00 19.26           C   
ATOM   3137  CD2 LEU A 262      28.341  70.693  68.368  1.00 20.75           C   
ATOM   3138  HN  LEU A 262      24.779  69.393  69.439  1.00  0.00           H   
ATOM   3139  HA  LEU A 262      27.058  70.439  70.927  1.00  0.00           H   
ATOM   3140  HB1 LEU A 262      25.258  71.768  69.007  1.00  0.00           H   
ATOM   3141  HB2 LEU A 262      26.663  72.387  69.564  1.00  0.00           H   
ATOM   3142  HG  LEU A 262      26.415  70.186  67.636  1.00  0.00           H   
ATOM   3143 1HD1 LEU A 262      27.325  71.832  66.171  1.00  0.00           H   
ATOM   3144 2HD1 LEU A 262      27.315  72.960  67.352  1.00  0.00           H   
ATOM   3145 3HD1 LEU A 262      25.906  72.358  66.786  1.00  0.00           H   
ATOM   3146 1HD2 LEU A 262      28.801  70.369  67.542  1.00  0.00           H   
ATOM   3147 2HD2 LEU A 262      28.354  69.972  69.061  1.00  0.00           H   
ATOM   3148 3HD2 LEU A 262      28.816  71.500  68.718  1.00  0.00           H   
ATOM   3149  N   SER A 263      24.038  71.251  71.738  1.00 39.18           N   
ATOM   3150  CA  SER A 263      23.207  71.954  72.698  1.00 43.67           C   
ATOM   3151  C   SER A 263      23.274  71.193  74.022  1.00 45.45           C   
ATOM   3152  O   SER A 263      23.375  71.889  75.058  1.00 47.00           O   
ATOM   3153  CB  SER A 263      21.755  72.009  72.207  1.00 45.66           C   
ATOM   3154  OG  SER A 263      21.634  72.787  71.021  1.00 51.16           O   
ATOM   3155  HN  SER A 263      23.582  70.525  71.159  1.00  0.00           H   
ATOM   3156  HA  SER A 263      23.585  72.959  72.845  1.00  0.00           H   
ATOM   3157  HB1 SER A 263      21.440  71.079  72.019  1.00  0.00           H   
ATOM   3158  HB2 SER A 263      21.186  72.416  72.922  1.00  0.00           H   
ATOM   3159  HG  SER A 263      20.732  72.775  70.785  1.00  0.00           H   
ATOM   3160  N   GLY A 264      23.271  69.804  74.036  1.00 46.78           N   
ATOM   3161  HN  GLY A 264      23.207  69.302  73.173  1.00  0.00           H   
ATOM   3162 5H46 GLY A 264      23.336  69.314  74.894  1.00  0.00           H   
ATOM   3163  N   ALA A 280      32.148  54.549  64.934  1.00 42.56           N   
ATOM   3164  CA  ALA A 280      33.433  55.122  65.279  1.00 44.76           C   
ATOM   3165  C   ALA A 280      33.591  56.447  64.493  1.00 45.47           C   
ATOM   3166  O   ALA A 280      33.877  56.415  63.287  1.00 47.76           O   
ATOM   3167  CB  ALA A 280      34.555  54.137  64.899  1.00 42.86           C   
ATOM   3168  HA  ALA A 280      33.512  55.327  66.347  1.00  0.00           H   
ATOM   3169  HB1 ALA A 280      35.442  54.533  65.137  1.00  0.00           H   
ATOM   3170  HB2 ALA A 280      34.524  53.959  63.916  1.00  0.00           H   
ATOM   3171  HB3 ALA A 280      34.429  53.279  65.397  1.00  0.00           H   
ATOM   3172 5H46 ALA A 280      31.411  55.233  65.157  1.00  0.00           H   
ATOM   3173 5H46 ALA A 280      32.132  54.365  63.922  1.00  0.00           H   
ATOM   3174  N   ARG A 281      33.451  57.601  65.160  1.00 43.64           N   
ATOM   3175  CA  ARG A 281      33.569  58.895  64.471  1.00 41.92           C   
ATOM   3176  C   ARG A 281      33.762  60.076  65.413  1.00 39.64           C   
ATOM   3177  O   ARG A 281      33.397  60.003  66.591  1.00 40.61           O   
ATOM   3178  CB  ARG A 281      32.319  59.165  63.632  1.00 43.41           C   
ATOM   3179  CG  ARG A 281      31.091  59.563  64.442  1.00 45.49           C   
ATOM   3180  CD  ARG A 281      30.024  60.086  63.527  1.00 45.90           C   
ATOM   3181  NE  ARG A 281      29.643  59.051  62.582  1.00 48.48           N   
ATOM   3182  CZ  ARG A 281      28.475  58.428  62.615  1.00 50.50           C   
ATOM   3183  NH1 ARG A 281      27.581  58.756  63.549  1.00 51.53           N   
ATOM   3184  NH2 ARG A 281      28.214  57.464  61.737  1.00 50.65           N   
ATOM   3185  HN  ARG A 281      33.259  57.615  66.164  1.00  0.00           H   
ATOM   3186  HA  ARG A 281      34.425  58.846  63.772  1.00  0.00           H   
ATOM   3187  HB1 ARG A 281      32.525  59.906  62.993  1.00  0.00           H   
ATOM   3188  HB2 ARG A 281      32.100  58.334  63.120  1.00  0.00           H   
ATOM   3189  HG1 ARG A 281      30.744  58.764  64.933  1.00  0.00           H   
ATOM   3190  HG2 ARG A 281      31.343  60.274  65.098  1.00  0.00           H   
ATOM   3191  HD1 ARG A 281      29.226  60.355  64.066  1.00  0.00           H   
ATOM   3192  HD2 ARG A 281      30.373  60.880  63.029  1.00  0.00           H   
ATOM   3193  HE  ARG A 281      30.346  58.806  61.850  1.00  0.00           H   
ATOM   3194 1HH1 ARG A 281      26.691  58.287  63.580  1.00  0.00           H   
ATOM   3195 2HH1 ARG A 281      27.788  59.465  64.219  1.00  0.00           H   
ATOM   3196 1HH2 ARG A 281      27.329  56.987  61.757  1.00  0.00           H   
ATOM   3197 2HH2 ARG A 281      28.895  57.208  61.053  1.00  0.00           H   
ATOM   3198  N   PRO A 282      34.350  61.179  64.912  1.00 37.41           N   
ATOM   3199  CA  PRO A 282      34.559  62.357  65.762  1.00 35.67           C   
ATOM   3200  C   PRO A 282      33.226  62.938  66.268  1.00 33.51           C   
ATOM   3201  O   PRO A 282      32.206  62.826  65.609  1.00 34.36           O   
ATOM   3202  CB  PRO A 282      35.246  63.346  64.808  1.00 34.30           C   
ATOM   3203  CG  PRO A 282      36.012  62.465  63.906  1.00 34.68           C   
ATOM   3204  CD  PRO A 282      35.014  61.363  63.607  1.00 36.29           C   
ATOM   3205  HA  PRO A 282      35.163  62.062  66.617  1.00  0.00           H   
ATOM   3206  HB1 PRO A 282      34.571  63.881  64.299  1.00  0.00           H   
ATOM   3207  HB2 PRO A 282      35.854  63.963  65.308  1.00  0.00           H   
ATOM   3208  HG1 PRO A 282      36.281  62.946  63.072  1.00  0.00           H   
ATOM   3209  HG2 PRO A 282      36.826  62.103  64.359  1.00  0.00           H   
ATOM   3210  HD1 PRO A 282      34.361  61.647  62.905  1.00  0.00           H   
ATOM   3211  HD2 PRO A 282      35.476  60.526  63.314  1.00  0.00           H   
ATOM   3212  N   HIS A 283      33.233  63.520  67.461  1.00 31.97           N   
ATOM   3213  CA  HIS A 283      32.035  64.140  67.979  1.00 29.42           C   
ATOM   3214  C   HIS A 283      31.850  65.400  67.132  1.00 25.07           C   
ATOM   3215  O   HIS A 283      32.810  66.090  66.824  1.00 22.99           O   
ATOM   3216  CB  HIS A 283      32.226  64.505  69.441  1.00 35.18           C   
ATOM   3217  CG  HIS A 283      31.023  65.141  70.068  1.00 41.63           C   
ATOM   3218  ND1 HIS A 283      30.967  66.480  70.404  1.00 43.22           N   
ATOM   3219  CD2 HIS A 283      29.831  64.609  70.447  1.00 42.80           C   
ATOM   3220  CE1 HIS A 283      29.796  66.746  70.965  1.00 43.18           C   
ATOM   3221  NE2 HIS A 283      29.092  65.626  71.002  1.00 43.36           N   
ATOM   3222  HN  HIS A 283      34.078  63.544  68.038  1.00  0.00           H   
ATOM   3223  HA  HIS A 283      31.191  63.493  67.839  1.00  0.00           H   
ATOM   3224  HB1 HIS A 283      32.442  63.671  69.948  1.00  0.00           H   
ATOM   3225  HB2 HIS A 283      32.992  65.145  69.509  1.00  0.00           H   
ATOM   3226  HD1 HIS A 283      31.694  67.130  70.246  1.00  0.00           H   
ATOM   3227  HD2 HIS A 283      29.545  63.656  70.342  1.00  0.00           H   
ATOM   3228  HE1 HIS A 283      29.496  67.639  71.302  1.00  0.00           H   
ATOM   3229  N   ILE A 284      30.617  65.680  66.738  1.00 19.31           N   
ATOM   3230  CA  ILE A 284      30.328  66.851  65.928  1.00 18.26           C   
ATOM   3231  C   ILE A 284      30.896  68.100  66.593  1.00 16.58           C   
ATOM   3232  O   ILE A 284      31.175  69.065  65.946  1.00 16.98           O   
ATOM   3233  CB  ILE A 284      28.805  67.003  65.641  1.00 17.70           C   
ATOM   3234  CG1 ILE A 284      28.545  68.180  64.701  1.00 14.73           C   
ATOM   3235  CG2 ILE A 284      28.034  67.164  66.934  1.00 15.56           C   
ATOM   3236  CD1 ILE A 284      27.093  68.340  64.346  1.00 13.54           C   
ATOM   3237  HN  ILE A 284      29.825  65.074  66.995  1.00  0.00           H   
ATOM   3238  HA  ILE A 284      30.782  66.733  64.941  1.00  0.00           H   
ATOM   3239  HB  ILE A 284      28.424  66.112  65.167  1.00  0.00           H   
ATOM   3240 1HG1 ILE A 284      28.858  69.019  65.147  1.00  0.00           H   
ATOM   3241 2HG1 ILE A 284      29.065  68.036  63.859  1.00  0.00           H   
ATOM   3242 1HG2 ILE A 284      27.059  67.260  66.732  1.00  0.00           H   
ATOM   3243 2HG2 ILE A 284      28.356  67.979  67.415  1.00  0.00           H   
ATOM   3244 3HG2 ILE A 284      28.177  66.359  67.510  1.00  0.00           H   
ATOM   3245 1HD1 ILE A 284      26.984  69.122  63.732  1.00  0.00           H   
ATOM   3246 2HD1 ILE A 284      26.561  68.494  65.179  1.00  0.00           H   
ATOM   3247 3HD1 ILE A 284      26.767  67.511  63.891  1.00  0.00           H   
ATOM   3248  N   GLY A 285      31.105  68.037  67.900  1.00 15.99           N   
ATOM   3249  CA  GLY A 285      31.675  69.170  68.609  1.00 13.43           C   
ATOM   3250  C   GLY A 285      33.142  69.347  68.270  1.00 15.26           C   
ATOM   3251  O   GLY A 285      33.762  70.345  68.583  1.00 15.67           O   
ATOM   3252  HN  GLY A 285      30.874  67.200  68.441  1.00  0.00           H   
ATOM   3253  HA1 GLY A 285      31.179  69.999  68.352  1.00  0.00           H   
ATOM   3254  HA2 GLY A 285      31.584  69.018  69.593  1.00  0.00           H   
ATOM   3255  N   ASP A 286      33.687  68.347  67.603  1.00 18.56           N   
ATOM   3256  CA  ASP A 286      35.062  68.368  67.179  1.00 19.04           C   
ATOM   3257  C   ASP A 286      35.142  68.423  65.653  1.00 18.72           C   
ATOM   3258  O   ASP A 286      36.132  68.003  65.075  1.00 19.04           O   
ATOM   3259  CB  ASP A 286      35.790  67.132  67.709  1.00 22.87           C   
ATOM   3260  CG  ASP A 286      35.879  67.112  69.234  1.00 24.73           C   
ATOM   3261  OD1 ASP A 286      36.221  68.156  69.851  1.00 24.38           O   
ATOM   3262  OD2 ASP A 286      35.594  66.045  69.810  1.00 27.11           O   
ATOM   3263  HN  ASP A 286      33.127  67.506  67.364  1.00  0.00           H   
ATOM   3264  HA  ASP A 286      35.565  69.249  67.590  1.00  0.00           H   
ATOM   3265  HB1 ASP A 286      35.298  66.316  67.406  1.00  0.00           H   
ATOM   3266  HB2 ASP A 286      36.717  67.121  67.334  1.00  0.00           H   
ATOM   3267  N   THR A 287      34.104  68.955  65.012  1.00 16.64           N   
ATOM   3268  CA  THR A 287      34.078  69.090  63.558  1.00 14.48           C   
ATOM   3269  C   THR A 287      33.839  70.575  63.241  1.00 15.01           C   
ATOM   3270  O   THR A 287      33.544  71.369  64.150  1.00 14.67           O   
ATOM   3271  CB  THR A 287      32.953  68.260  62.946  1.00 14.31           C   
ATOM   3272  OG1 THR A 287      31.691  68.832  63.300  1.00 11.91           O   
ATOM   3273  CG2 THR A 287      33.001  66.850  63.489  1.00 14.13           C   
ATOM   3274  HN  THR A 287      33.278  69.291  65.531  1.00  0.00           H   
ATOM   3275  HA  THR A 287      35.029  68.789  63.146  1.00  0.00           H   
ATOM   3276  HB  THR A 287      33.019  68.246  61.864  1.00  0.00           H   
ATOM   3277  HG1 THR A 287      31.035  68.278  62.895  1.00  0.00           H   
ATOM   3278 1HG2 THR A 287      32.262  66.311  63.085  1.00  0.00           H   
ATOM   3279 2HG2 THR A 287      32.892  66.871  64.483  1.00  0.00           H   
ATOM   3280 3HG2 THR A 287      33.881  66.434  63.259  1.00  0.00           H   
ATOM   3281  N   LEU A 288      33.932  70.968  61.970  1.00 12.62           N   
ATOM   3282  CA  LEU A 288      33.703  72.366  61.626  1.00 10.25           C   
ATOM   3283  C   LEU A 288      32.297  72.834  61.922  1.00 10.07           C   
ATOM   3284  O   LEU A 288      32.050  74.010  61.996  1.00 11.47           O   
ATOM   3285  CB  LEU A 288      34.032  72.650  60.162  1.00  7.79           C   
ATOM   3286  CG  LEU A 288      35.527  72.728  59.923  1.00  8.17           C   
ATOM   3287  CD1 LEU A 288      35.831  72.544  58.474  1.00  8.51           C   
ATOM   3288  CD2 LEU A 288      36.094  74.016  60.461  1.00  7.00           C   
ATOM   3289  HN  LEU A 288      34.160  70.319  61.222  1.00  0.00           H   
ATOM   3290  HA  LEU A 288      34.422  72.993  62.189  1.00  0.00           H   
ATOM   3291  HB1 LEU A 288      33.652  71.917  59.597  1.00  0.00           H   
ATOM   3292  HB2 LEU A 288      33.617  73.522  59.901  1.00  0.00           H   
ATOM   3293  HG  LEU A 288      36.044  71.951  60.477  1.00  0.00           H   
ATOM   3294 1HD1 LEU A 288      36.819  72.598  58.331  1.00  0.00           H   
ATOM   3295 2HD1 LEU A 288      35.378  73.261  57.944  1.00  0.00           H   
ATOM   3296 3HD1 LEU A 288      35.499  71.649  58.174  1.00  0.00           H   
ATOM   3297 1HD2 LEU A 288      37.079  74.044  60.292  1.00  0.00           H   
ATOM   3298 2HD2 LEU A 288      35.924  74.070  61.445  1.00  0.00           H   
ATOM   3299 3HD2 LEU A 288      35.656  74.790  60.004  1.00  0.00           H   
ATOM   3300  N   PHE A 289      31.370  71.908  62.117  1.00 12.02           N   
ATOM   3301  CA  PHE A 289      29.998  72.295  62.363  1.00 10.72           C   
ATOM   3302  C   PHE A 289      29.799  73.061  63.646  1.00 12.44           C   
ATOM   3303  O   PHE A 289      28.982  73.973  63.718  1.00  9.71           O   
ATOM   3304  CB  PHE A 289      29.098  71.079  62.260  1.00 11.93           C   
ATOM   3305  CG  PHE A 289      29.111  70.451  60.884  1.00 12.33           C   
ATOM   3306  CD1 PHE A 289      28.472  71.069  59.813  1.00 10.09           C   
ATOM   3307  CD2 PHE A 289      29.782  69.255  60.655  1.00 12.02           C   
ATOM   3308  CE1 PHE A 289      28.511  70.509  58.539  1.00  6.88           C   
ATOM   3309  CE2 PHE A 289      29.824  68.690  59.377  1.00  8.99           C   
ATOM   3310  CZ  PHE A 289      29.186  69.322  58.323  1.00  8.34           C   
ATOM   3311  HN  PHE A 289      31.595  70.912  62.099  1.00  0.00           H   
ATOM   3312  HA  PHE A 289      29.641  72.914  61.512  1.00  0.00           H   
ATOM   3313  HB1 PHE A 289      29.405  70.398  62.924  1.00  0.00           H   
ATOM   3314  HB2 PHE A 289      28.162  71.356  62.475  1.00  0.00           H   
ATOM   3315  HD1 PHE A 289      27.979  71.926  59.961  1.00  0.00           H   
ATOM   3316  HD2 PHE A 289      30.240  68.793  61.414  1.00  0.00           H   
ATOM   3317  HE1 PHE A 289      28.050  70.966  57.779  1.00  0.00           H   
ATOM   3318  HE2 PHE A 289      30.314  67.832  59.224  1.00  0.00           H   
ATOM   3319  HZ  PHE A 289      29.213  68.921  57.407  1.00  0.00           H   
ATOM   3320  N   THR A 290      30.624  72.765  64.635  1.00 14.95           N   
ATOM   3321  CA  THR A 290      30.534  73.447  65.912  1.00 14.73           C   
ATOM   3322  C   THR A 290      30.705  74.980  65.856  1.00 17.15           C   
ATOM   3323  O   THR A 290      30.123  75.691  66.673  1.00 16.99           O   
ATOM   3324  CB  THR A 290      31.507  72.825  66.924  1.00 15.78           C   
ATOM   3325  OG1 THR A 290      31.124  73.225  68.245  1.00 20.07           O   
ATOM   3326  CG2 THR A 290      32.940  73.263  66.659  1.00 15.38           C   
ATOM   3327  HN  THR A 290      31.351  72.046  64.529  1.00  0.00           H   
ATOM   3328  HA  THR A 290      29.546  73.225  66.376  1.00  0.00           H   
ATOM   3329  HB  THR A 290      31.476  71.746  66.881  1.00  0.00           H   
ATOM   3330  HG1 THR A 290      31.756  72.814  68.824  1.00  0.00           H   
ATOM   3331 1HG2 THR A 290      33.548  72.842  67.333  1.00  0.00           H   
ATOM   3332 2HG2 THR A 290      33.003  74.259  66.729  1.00  0.00           H   
ATOM   3333 3HG2 THR A 290      33.212  72.976  65.740  1.00  0.00           H   
ATOM   3334  N   LEU A 291      31.434  75.494  64.859  1.00 17.65           N   
ATOM   3335  CA  LEU A 291      31.659  76.939  64.722  1.00 15.70           C   
ATOM   3336  C   LEU A 291      30.406  77.682  64.323  1.00 14.57           C   
ATOM   3337  O   LEU A 291      30.229  78.847  64.622  1.00 14.10           O   
ATOM   3338  CB  LEU A 291      32.721  77.229  63.652  1.00 16.81           C   
ATOM   3339  CG  LEU A 291      34.154  76.683  63.667  1.00 16.82           C   
ATOM   3340  CD1 LEU A 291      34.864  77.163  62.431  1.00 17.76           C   
ATOM   3341  CD2 LEU A 291      34.932  77.110  64.877  1.00 16.00           C   
ATOM   3342  HN  LEU A 291      31.864  74.883  64.150  1.00  0.00           H   
ATOM   3343  HA  LEU A 291      32.028  77.330  65.684  1.00  0.00           H   
ATOM   3344  HB1 LEU A 291      32.324  76.914  62.790  1.00  0.00           H   
ATOM   3345  HB2 LEU A 291      32.815  78.224  63.632  1.00  0.00           H   
ATOM   3346  HG  LEU A 291      34.149  75.608  63.656  1.00  0.00           H   
ATOM   3347 1HD1 LEU A 291      35.801  76.814  62.428  1.00  0.00           H   
ATOM   3348 2HD1 LEU A 291      34.881  78.163  62.423  1.00  0.00           H   
ATOM   3349 3HD1 LEU A 291      34.382  76.832  61.620  1.00  0.00           H   
ATOM   3350 1HD2 LEU A 291      35.854  76.726  64.833  1.00  0.00           H   
ATOM   3351 2HD2 LEU A 291      34.473  76.780  65.702  1.00  0.00           H   
ATOM   3352 3HD2 LEU A 291      34.988  78.108  64.903  1.00  0.00           H   
ATOM   3353  N   PHE A 292      29.512  76.979  63.659  1.00 15.84           N   
ATOM   3354  CA  PHE A 292      28.294  77.586  63.164  1.00 17.39           C   
ATOM   3355  C   PHE A 292      27.081  77.510  64.086  1.00 17.40           C   
ATOM   3356  O   PHE A 292      25.971  77.747  63.693  1.00 17.65           O   
ATOM   3357  CB  PHE A 292      28.039  77.077  61.742  1.00 16.69           C   
ATOM   3358  CG  PHE A 292      29.217  77.309  60.814  1.00 15.55           C   
ATOM   3359  CD1 PHE A 292      29.539  78.601  60.389  1.00 14.09           C   
ATOM   3360  CD2 PHE A 292      30.055  76.253  60.447  1.00 13.51           C   
ATOM   3361  CE1 PHE A 292      30.678  78.834  59.621  1.00 11.88           C   
ATOM   3362  CE2 PHE A 292      31.195  76.485  59.676  1.00 13.96           C   
ATOM   3363  CZ  PHE A 292      31.503  77.779  59.266  1.00 11.69           C   
ATOM   3364  HN  PHE A 292      29.653  75.975  63.472  1.00  0.00           H   
ATOM   3365  HA  PHE A 292      28.495  78.662  62.933  1.00  0.00           H   
ATOM   3366  HB1 PHE A 292      27.853  76.095  61.783  1.00  0.00           H   
ATOM   3367  HB2 PHE A 292      27.242  77.553  61.371  1.00  0.00           H   
ATOM   3368  HD1 PHE A 292      28.946  79.366  60.639  1.00  0.00           H   
ATOM   3369  HD2 PHE A 292      29.836  75.322  60.740  1.00  0.00           H   
ATOM   3370  HE1 PHE A 292      30.900  79.763  59.326  1.00  0.00           H   
ATOM   3371  HE2 PHE A 292      31.789  75.723  59.419  1.00  0.00           H   
ATOM   3372  HZ  PHE A 292      32.320  77.947  58.715  1.00  0.00           H   
ATOM   3373  N   ARG A 293      27.343  77.203  65.343  1.00 19.33           N   
ATOM   3374  CA  ARG A 293      26.329  77.186  66.380  1.00 22.21           C   
ATOM   3375  C   ARG A 293      26.596  78.609  66.874  1.00 21.58           C   
ATOM   3376  O   ARG A 293      26.940  78.803  68.003  1.00 28.03           O   
ATOM   3377  CB  ARG A 293      26.750  76.193  67.476  1.00 26.70           C   
ATOM   3378  CG  ARG A 293      25.620  75.454  68.221  1.00 31.39           C   
ATOM   3379  CD  ARG A 293      25.032  76.208  69.416  1.00 33.49           C   
ATOM   3380  NE  ARG A 293      25.860  76.243  70.635  1.00 36.46           N   
ATOM   3381  CZ  ARG A 293      25.396  76.003  71.865  1.00 35.06           C   
ATOM   3382  NH1 ARG A 293      24.116  75.675  72.054  1.00 36.75           N   
ATOM   3383  NH2 ARG A 293      26.164  76.229  72.920  1.00 34.80           N   
ATOM   3384  HN  ARG A 293      28.313  76.957  65.633  1.00  0.00           H   
ATOM   3385  HA  ARG A 293      25.379  77.135  65.963  1.00  0.00           H   
ATOM   3386  HB1 ARG A 293      27.333  75.501  67.049  1.00  0.00           H   
ATOM   3387  HB2 ARG A 293      27.278  76.701  68.156  1.00  0.00           H   
ATOM   3388  HG1 ARG A 293      24.881  75.280  67.570  1.00  0.00           H   
ATOM   3389  HG2 ARG A 293      25.984  74.584  68.552  1.00  0.00           H   
ATOM   3390  HD1 ARG A 293      24.869  77.153  69.131  1.00  0.00           H   
ATOM   3391  HD2 ARG A 293      24.161  75.776  69.651  1.00  0.00           H   
ATOM   3392  HE  ARG A 293      26.869  76.473  70.496  1.00  0.00           H   
ATOM   3393 1HH1 ARG A 293      23.773  75.497  72.973  1.00  0.00           H   
ATOM   3394 2HH1 ARG A 293      23.503  75.610  71.266  1.00  0.00           H   
ATOM   3395 1HH2 ARG A 293      25.818  76.050  73.845  1.00  0.00           H   
ATOM   3396 2HH2 ARG A 293      27.094  76.580  72.801  1.00  0.00           H   
ATOM   3397  N   ALA A 294      26.602  79.570  65.958  1.00 20.35           N   
ATOM   3398  CA  ALA A 294      26.890  80.963  66.275  1.00 17.01           C   
ATOM   3399  C   ALA A 294      25.569  81.708  66.343  1.00 17.90           C   
ATOM   3400  O   ALA A 294      24.759  81.599  65.435  1.00 17.21           O   
ATOM   3401  CB  ALA A 294      27.786  81.560  65.201  1.00 13.01           C   
ATOM   3402  HN  ALA A 294      26.396  79.349  64.964  1.00  0.00           H   
ATOM   3403  HA  ALA A 294      27.388  81.020  67.236  1.00  0.00           H   
ATOM   3404  HB1 ALA A 294      27.981  82.515  65.422  1.00  0.00           H   
ATOM   3405  HB2 ALA A 294      27.324  81.511  64.316  1.00  0.00           H   
ATOM   3406  HB3 ALA A 294      28.643  81.047  65.158  1.00  0.00           H   
ATOM   3407  N   PRO A 295      25.361  82.515  67.412  1.00 16.80           N   
ATOM   3408  CA  PRO A 295      24.157  83.302  67.665  1.00 17.08           C   
ATOM   3409  C   PRO A 295      23.651  84.142  66.516  1.00 15.90           C   
ATOM   3410  O   PRO A 295      22.490  84.389  66.418  1.00 15.04           O   
ATOM   3411  CB  PRO A 295      24.557  84.159  68.873  1.00 16.84           C   
ATOM   3412  CG  PRO A 295      26.039  84.236  68.770  1.00 14.41           C   
ATOM   3413  CD  PRO A 295      26.367  82.816  68.447  1.00 14.60           C   
ATOM   3414  HA  PRO A 295      23.356  82.599  67.980  1.00  0.00           H   
ATOM   3415  HB1 PRO A 295      24.147  85.069  68.816  1.00  0.00           H   
ATOM   3416  HB2 PRO A 295      24.281  83.721  69.729  1.00  0.00           H   
ATOM   3417  HG1 PRO A 295      26.326  84.856  68.040  1.00  0.00           H   
ATOM   3418  HG2 PRO A 295      26.454  84.523  69.633  1.00  0.00           H   
ATOM   3419  HD1 PRO A 295      27.297  82.727  68.090  1.00  0.00           H   
ATOM   3420  HD2 PRO A 295      26.258  82.225  69.246  1.00  0.00           H   
ATOM   3421  N   GLU A 296      24.547  84.592  65.654  1.00 18.75           N   
ATOM   3422  CA  GLU A 296      24.124  85.389  64.509  1.00 18.92           C   
ATOM   3423  C   GLU A 296      23.368  84.544  63.488  1.00 17.33           C   
ATOM   3424  O   GLU A 296      22.531  85.066  62.764  1.00 17.60           O   
ATOM   3425  CB  GLU A 296      25.331  86.025  63.838  1.00 18.30           C   
ATOM   3426  CG  GLU A 296      26.059  86.987  64.737  1.00 19.00           C   
ATOM   3427  CD  GLU A 296      27.377  86.453  65.196  1.00 16.81           C   
ATOM   3428  OE1 GLU A 296      27.456  85.299  65.639  1.00 17.40           O   
ATOM   3429  OE2 GLU A 296      28.361  87.183  65.073  1.00 22.12           O   
ATOM   3430  HN  GLU A 296      25.544  84.400  65.759  1.00  0.00           H   
ATOM   3431  HA  GLU A 296      23.471  86.201  64.855  1.00  0.00           H   
ATOM   3432  HB1 GLU A 296      25.964  85.300  63.567  1.00  0.00           H   
ATOM   3433  HB2 GLU A 296      25.021  86.519  63.026  1.00  0.00           H   
ATOM   3434  HG1 GLU A 296      26.215  87.839  64.237  1.00  0.00           H   
ATOM   3435  HG2 GLU A 296      25.490  87.170  65.539  1.00  0.00           H   
ATOM   3436  N   LEU A 297      23.614  83.234  63.511  1.00 16.20           N   
ATOM   3437  CA  LEU A 297      23.000  82.296  62.576  1.00 13.79           C   
ATOM   3438  C   LEU A 297      21.744  81.628  63.056  1.00 15.68           C   
ATOM   3439  O   LEU A 297      21.170  80.814  62.329  1.00 18.11           O   
ATOM   3440  CB  LEU A 297      23.994  81.188  62.238  1.00 10.67           C   
ATOM   3441  CG  LEU A 297      25.354  81.603  61.675  1.00  8.09           C   
ATOM   3442  CD1 LEU A 297      26.149  80.361  61.281  1.00  7.04           C   
ATOM   3443  CD2 LEU A 297      25.184  82.539  60.505  1.00  6.00           C   
ATOM   3444  HN  LEU A 297      24.266  82.836  64.213  1.00  0.00           H   
ATOM   3445  HA  LEU A 297      22.785  82.841  61.624  1.00  0.00           H   
ATOM   3446  HB1 LEU A 297      24.163  80.672  63.078  1.00  0.00           H   
ATOM   3447  HB2 LEU A 297      23.560  80.593  61.562  1.00  0.00           H   
ATOM   3448  HG  LEU A 297      25.930  82.136  62.413  1.00  0.00           H   
ATOM   3449 1HD1 LEU A 297      27.037  80.636  60.913  1.00  0.00           H   
ATOM   3450 2HD1 LEU A 297      25.645  79.849  60.585  1.00  0.00           H   
ATOM   3451 3HD1 LEU A 297      26.286  79.783  62.086  1.00  0.00           H   
ATOM   3452 1HD2 LEU A 297      26.083  82.798  60.152  1.00  0.00           H   
ATOM   3453 2HD2 LEU A 297      24.694  83.359  60.802  1.00  0.00           H   
ATOM   3454 3HD2 LEU A 297      24.662  82.082  59.785  1.00  0.00           H   
ATOM   3455  N   LEU A 298      21.302  81.971  64.261  1.00 15.39           N   
ATOM   3456  CA  LEU A 298      20.145  81.327  64.860  1.00 13.40           C   
ATOM   3457  C   LEU A 298      18.927  82.204  65.021  1.00 14.63           C   
ATOM   3458  O   LEU A 298      19.029  83.414  65.265  1.00 15.18           O   
ATOM   3459  CB  LEU A 298      20.534  80.767  66.234  1.00 13.66           C   
ATOM   3460  CG  LEU A 298      21.827  79.946  66.296  1.00 12.67           C   
ATOM   3461  CD1 LEU A 298      22.101  79.544  67.721  1.00 11.79           C   
ATOM   3462  CD2 LEU A 298      21.711  78.710  65.414  1.00 10.97           C   
ATOM   3463  HN  LEU A 298      21.771  82.708  64.807  1.00  0.00           H   
ATOM   3464  HA  LEU A 298      19.873  80.439  64.240  1.00  0.00           H   
ATOM   3465  HB1 LEU A 298      20.635  81.540  66.860  1.00  0.00           H   
ATOM   3466  HB2 LEU A 298      19.786  80.181  66.546  1.00  0.00           H   
ATOM   3467  HG  LEU A 298      22.663  80.530  65.946  1.00  0.00           H   
ATOM   3468 1HD1 LEU A 298      22.945  79.009  67.760  1.00  0.00           H   
ATOM   3469 2HD1 LEU A 298      21.341  78.993  68.064  1.00  0.00           H   
ATOM   3470 3HD1 LEU A 298      22.200  80.363  68.286  1.00  0.00           H   
ATOM   3471 1HD2 LEU A 298      22.560  78.184  65.463  1.00  0.00           H   
ATOM   3472 2HD2 LEU A 298      21.547  78.989  64.468  1.00  0.00           H   
ATOM   3473 3HD2 LEU A 298      20.950  78.144  65.731  1.00  0.00           H   
ATOM   3474  N   ALA A 299      17.763  81.584  64.882  1.00 14.01           N   
ATOM   3475  CA  ALA A 299      16.512  82.282  65.036  1.00 13.66           C   
ATOM   3476  C   ALA A 299      16.281  82.442  66.544  1.00 15.80           C   
ATOM   3477  O   ALA A 299      16.899  81.740  67.361  1.00 16.40           O   
ATOM   3478  CB  ALA A 299      15.406  81.461  64.408  1.00 13.67           C   
ATOM   3479  HN  ALA A 299      17.726  80.576  64.658  1.00  0.00           H   
ATOM   3480  HA  ALA A 299      16.571  83.261  64.584  1.00  0.00           H   
ATOM   3481  HB1 ALA A 299      14.535  81.940  64.512  1.00  0.00           H   
ATOM   3482  HB2 ALA A 299      15.352  80.571  64.861  1.00  0.00           H   
ATOM   3483  HB3 ALA A 299      15.599  81.328  63.436  1.00  0.00           H   
ATOM   3484  N   PRO A 300      15.401  83.379  66.941  1.00 16.91           N   
ATOM   3485  CA  PRO A 300      15.081  83.632  68.351  1.00 17.89           C   
ATOM   3486  C   PRO A 300      14.827  82.394  69.218  1.00 16.67           C   
ATOM   3487  O   PRO A 300      15.003  82.455  70.405  1.00 18.46           O   
ATOM   3488  CB  PRO A 300      13.835  84.516  68.253  1.00 17.61           C   
ATOM   3489  CG  PRO A 300      14.143  85.361  67.064  1.00 15.45           C   
ATOM   3490  CD  PRO A 300      14.695  84.343  66.072  1.00 16.62           C   
ATOM   3491  HA  PRO A 300      15.919  84.207  68.791  1.00  0.00           H   
ATOM   3492  HB1 PRO A 300      13.012  83.968  68.105  1.00  0.00           H   
ATOM   3493  HB2 PRO A 300      13.721  85.074  69.075  1.00  0.00           H   
ATOM   3494  HG1 PRO A 300      13.318  85.801  66.709  1.00  0.00           H   
ATOM   3495  HG2 PRO A 300      14.825  86.059  67.283  1.00  0.00           H   
ATOM   3496  HD1 PRO A 300      13.956  83.897  65.567  1.00  0.00           H   
ATOM   3497  HD2 PRO A 300      15.326  84.775  65.428  1.00  0.00           H   
ATOM   3498  N   ASN A 301      14.382  81.298  68.610  1.00 15.11           N   
ATOM   3499  CA  ASN A 301      14.120  80.077  69.326  1.00 13.60           C   
ATOM   3500  C   ASN A 301      15.303  79.157  69.295  1.00 15.38           C   
ATOM   3501  O   ASN A 301      15.170  78.000  69.613  1.00 13.91           O   
ATOM   3502  CB  ASN A 301      12.926  79.347  68.739  1.00 18.96           C   
ATOM   3503  CG  ASN A 301      13.211  78.751  67.366  1.00 21.61           C   
ATOM   3504  OD1 ASN A 301      14.318  78.863  66.836  1.00 22.85           O   
ATOM   3505  ND2 ASN A 301      12.188  78.130  66.770  1.00 23.86           N   
ATOM   3506  HN  ASN A 301      14.212  81.301  67.588  1.00  0.00           H   
ATOM   3507  HA  ASN A 301      13.870  80.316  70.373  1.00  0.00           H   
ATOM   3508  HB1 ASN A 301      12.668  78.607  69.360  1.00  0.00           H   
ATOM   3509  HB2 ASN A 301      12.167  79.993  68.655  1.00  0.00           H   
ATOM   3510 1HD2 ASN A 301      12.280  77.717  65.885  1.00  0.00           H   
ATOM   3511 2HD2 ASN A 301      11.306  78.102  67.272  1.00  0.00           H   
ATOM   3512  N   GLY A 302      16.436  79.648  68.807  1.00 17.92           N   
ATOM   3513  CA  GLY A 302      17.636  78.825  68.762  1.00 19.56           C   
ATOM   3514  C   GLY A 302      17.813  78.007  67.498  1.00 21.21           C   
ATOM   3515  O   GLY A 302      18.862  77.346  67.290  1.00 20.36           O   
ATOM   3516  HN  GLY A 302      16.498  80.605  68.454  1.00  0.00           H   
ATOM   3517  HA1 GLY A 302      18.428  79.429  68.853  1.00  0.00           H   
ATOM   3518  HA2 GLY A 302      17.607  78.194  69.537  1.00  0.00           H   
ATOM   3519  N   ASP A 303      16.812  78.044  66.630  1.00 20.94           N   
ATOM   3520  CA  ASP A 303      16.903  77.313  65.392  1.00 20.75           C   
ATOM   3521  C   ASP A 303      17.857  77.967  64.426  1.00 17.02           C   
ATOM   3522  O   ASP A 303      17.910  79.161  64.325  1.00 15.99           O   
ATOM   3523  CB  ASP A 303      15.536  77.221  64.736  1.00 25.27           C   
ATOM   3524  CG  ASP A 303      14.736  76.040  65.234  1.00 30.92           C   
ATOM   3525  OD1 ASP A 303      15.263  75.255  66.057  1.00 35.68           O   
ATOM   3526  OD2 ASP A 303      13.583  75.875  64.787  1.00 34.41           O   
ATOM   3527  HN  ASP A 303      15.964  78.584  66.815  1.00  0.00           H   
ATOM   3528  HA  ASP A 303      17.245  76.285  65.600  1.00  0.00           H   
ATOM   3529  HB1 ASP A 303      15.028  78.059  64.934  1.00  0.00           H   
ATOM   3530  HB2 ASP A 303      15.660  77.131  63.748  1.00  0.00           H   
ATOM   3531  N   LEU A 304      18.638  77.140  63.752  1.00 17.84           N   
ATOM   3532  CA  LEU A 304      19.565  77.594  62.719  1.00 18.67           C   
ATOM   3533  C   LEU A 304      18.663  78.018  61.536  1.00 18.06           C   
ATOM   3534  O   LEU A 304      17.728  77.266  61.165  1.00 17.31           O   
ATOM   3535  CB  LEU A 304      20.416  76.404  62.256  1.00 17.26           C   
ATOM   3536  CG  LEU A 304      21.935  76.441  62.142  1.00 18.27           C   
ATOM   3537  CD1 LEU A 304      22.320  75.204  61.416  1.00 17.23           C   
ATOM   3538  CD2 LEU A 304      22.460  77.644  61.400  1.00 18.61           C   
ATOM   3539  HN  LEU A 304      18.616  76.119  63.941  1.00  0.00           H   
ATOM   3540  HA  LEU A 304      20.112  78.445  63.063  1.00  0.00           H   
ATOM   3541  HB1 LEU A 304      20.209  75.659  62.890  1.00  0.00           H   
ATOM   3542  HB2 LEU A 304      20.081  76.169  61.344  1.00  0.00           H   
ATOM   3543  HG  LEU A 304      22.386  76.427  63.109  1.00  0.00           H   
ATOM   3544 1HD1 LEU A 304      23.314  75.174  61.311  1.00  0.00           H   
ATOM   3545 2HD1 LEU A 304      21.890  75.199  60.513  1.00  0.00           H   
ATOM   3546 3HD1 LEU A 304      22.016  74.405  61.934  1.00  0.00           H   
ATOM   3547 1HD2 LEU A 304      23.458  77.604  61.363  1.00  0.00           H   
ATOM   3548 2HD2 LEU A 304      22.178  78.478  61.874  1.00  0.00           H   
ATOM   3549 3HD2 LEU A 304      22.093  77.649  60.470  1.00  0.00           H   
ATOM   3550  N   TYR A 305      18.864  79.203  60.969  1.00 15.89           N   
ATOM   3551  CA  TYR A 305      18.045  79.577  59.814  1.00 14.57           C   
ATOM   3552  C   TYR A 305      18.321  78.589  58.669  1.00 13.66           C   
ATOM   3553  O   TYR A 305      19.446  78.093  58.537  1.00 15.22           O   
ATOM   3554  CB  TYR A 305      18.355  81.000  59.368  1.00 13.48           C   
ATOM   3555  CG  TYR A 305      17.752  82.032  60.254  1.00 13.51           C   
ATOM   3556  CD1 TYR A 305      16.380  82.238  60.273  1.00 13.80           C   
ATOM   3557  CD2 TYR A 305      18.547  82.785  61.111  1.00 15.15           C   
ATOM   3558  CE1 TYR A 305      15.815  83.162  61.120  1.00 14.69           C   
ATOM   3559  CE2 TYR A 305      17.986  83.723  61.967  1.00 13.58           C   
ATOM   3560  CZ  TYR A 305      16.629  83.902  61.964  1.00 14.32           C   
ATOM   3561  OH  TYR A 305      16.066  84.832  62.806  1.00 19.05           O   
ATOM   3562  HN  TYR A 305      19.557  79.857  61.300  1.00  0.00           H   
ATOM   3563  HA  TYR A 305      16.995  79.526  60.082  1.00  0.00           H   
ATOM   3564  HB1 TYR A 305      19.347  81.124  59.365  1.00  0.00           H   
ATOM   3565  HB2 TYR A 305      18.000  81.128  58.442  1.00  0.00           H   
ATOM   3566  HD1 TYR A 305      15.794  81.707  59.662  1.00  0.00           H   
ATOM   3567  HD2 TYR A 305      19.538  82.649  61.111  1.00  0.00           H   
ATOM   3568  HE1 TYR A 305      14.824  83.299  61.127  1.00  0.00           H   
ATOM   3569  HE2 TYR A 305      18.566  84.261  62.578  1.00  0.00           H   
ATOM   3570  HH  TYR A 305      16.754  85.252  63.316  1.00  0.00           H   
ATOM   3571  N   ASN A 306      17.305  78.268  57.863  1.00 13.80           N   
ATOM   3572  CA  ASN A 306      17.496  77.326  56.746  1.00  9.19           C   
ATOM   3573  C   ASN A 306      18.606  77.731  55.793  1.00  9.31           C   
ATOM   3574  O   ASN A 306      19.352  76.879  55.379  1.00 10.46           O   
ATOM   3575  CB  ASN A 306      16.203  77.092  55.934  1.00 11.82           C   
ATOM   3576  CG  ASN A 306      15.184  76.270  56.672  1.00 10.89           C   
ATOM   3577  OD1 ASN A 306      15.322  75.063  56.798  1.00 14.82           O   
ATOM   3578  ND2 ASN A 306      14.130  76.919  57.143  1.00 13.37           N   
ATOM   3579  HN  ASN A 306      16.372  78.661  57.993  1.00  0.00           H   
ATOM   3580  HA  ASN A 306      17.721  76.327  57.165  1.00  0.00           H   
ATOM   3581  HB1 ASN A 306      15.798  77.980  55.717  1.00  0.00           H   
ATOM   3582  HB2 ASN A 306      16.441  76.618  55.086  1.00  0.00           H   
ATOM   3583 1HD2 ASN A 306      13.407  76.465  57.641  1.00  0.00           H   
ATOM   3584 2HD2 ASN A 306      14.081  77.921  56.975  1.00  0.00           H   
ATOM   3585  N   VAL A 307      18.728  79.024  55.464  1.00 11.97           N   
ATOM   3586  CA  VAL A 307      19.779  79.483  54.535  1.00 13.45           C   
ATOM   3587  C   VAL A 307      21.129  78.952  54.987  1.00 14.66           C   
ATOM   3588  O   VAL A 307      21.937  78.487  54.178  1.00 16.99           O   
ATOM   3589  CB  VAL A 307      20.032  81.008  54.519  1.00 13.03           C   
ATOM   3590  CG1 VAL A 307      19.971  81.550  53.103  1.00 13.28           C   
ATOM   3591  CG2 VAL A 307      19.233  81.734  55.531  1.00 12.66           C   
ATOM   3592  HN  VAL A 307      18.097  79.733  55.846  1.00  0.00           H   
ATOM   3593  HA  VAL A 307      19.555  79.110  53.537  1.00  0.00           H   
ATOM   3594  HB  VAL A 307      21.012  81.230  54.918  1.00  0.00           H   
ATOM   3595 1HG1 VAL A 307      20.137  82.536  53.116  1.00  0.00           H   
ATOM   3596 2HG1 VAL A 307      19.067  81.370  52.715  1.00  0.00           H   
ATOM   3597 3HG1 VAL A 307      20.669  81.102  52.544  1.00  0.00           H   
ATOM   3598 1HG2 VAL A 307      19.435  82.712  55.477  1.00  0.00           H   
ATOM   3599 2HG2 VAL A 307      19.464  81.396  56.444  1.00  0.00           H   
ATOM   3600 3HG2 VAL A 307      18.260  81.585  55.357  1.00  0.00           H   
ATOM   3601  N   PHE A 308      21.392  79.110  56.279  1.00 13.18           N   
ATOM   3602  CA  PHE A 308      22.644  78.673  56.873  1.00 10.91           C   
ATOM   3603  C   PHE A 308      22.731  77.161  56.948  1.00 12.64           C   
ATOM   3604  O   PHE A 308      23.778  76.589  56.709  1.00 17.45           O   
ATOM   3605  CB  PHE A 308      22.790  79.331  58.241  1.00  7.52           C   
ATOM   3606  CG  PHE A 308      22.737  80.838  58.184  1.00  9.96           C   
ATOM   3607  CD1 PHE A 308      23.565  81.550  57.309  1.00 11.32           C   
ATOM   3608  CD2 PHE A 308      21.862  81.551  58.983  1.00  8.42           C   
ATOM   3609  CE1 PHE A 308      23.511  82.915  57.242  1.00  9.63           C   
ATOM   3610  CE2 PHE A 308      21.806  82.929  58.916  1.00  8.85           C   
ATOM   3611  CZ  PHE A 308      22.622  83.608  58.054  1.00  9.47           C   
ATOM   3612  HN  PHE A 308      20.701  79.556  56.907  1.00  0.00           H   
ATOM   3613  HA  PHE A 308      23.482  79.054  56.270  1.00  0.00           H   
ATOM   3614  HB1 PHE A 308      22.048  79.009  58.829  1.00  0.00           H   
ATOM   3615  HB2 PHE A 308      23.669  79.059  58.633  1.00  0.00           H   
ATOM   3616  HD1 PHE A 308      24.206  81.053  56.724  1.00  0.00           H   
ATOM   3617  HD2 PHE A 308      21.262  81.063  59.617  1.00  0.00           H   
ATOM   3618  HE1 PHE A 308      24.108  83.411  56.612  1.00  0.00           H   
ATOM   3619  HE2 PHE A 308      21.167  83.431  59.499  1.00  0.00           H   
ATOM   3620  HZ  PHE A 308      22.579  84.606  58.008  1.00  0.00           H   
ATOM   3621  N   ALA A 309      21.603  76.500  57.186  1.00 13.86           N   
ATOM   3622  CA  ALA A 309      21.584  75.047  57.270  1.00 10.99           C   
ATOM   3623  C   ALA A 309      21.871  74.483  55.900  1.00 12.95           C   
ATOM   3624  O   ALA A 309      22.522  73.448  55.778  1.00 15.28           O   
ATOM   3625  CB  ALA A 309      20.238  74.545  57.788  1.00 11.25           C   
ATOM   3626  HN  ALA A 309      20.713  76.996  57.317  1.00  0.00           H   
ATOM   3627  HA  ALA A 309      22.349  74.716  57.970  1.00  0.00           H   
ATOM   3628  HB1 ALA A 309      20.250  73.546  57.836  1.00  0.00           H   
ATOM   3629  HB2 ALA A 309      19.511  74.839  57.168  1.00  0.00           H   
ATOM   3630  HB3 ALA A 309      20.070  74.920  58.700  1.00  0.00           H   
ATOM   3631  N   TRP A 310      21.428  75.180  54.858  1.00 13.37           N   
ATOM   3632  CA  TRP A 310      21.694  74.714  53.491  1.00 14.67           C   
ATOM   3633  C   TRP A 310      23.181  74.903  53.155  1.00 14.60           C   
ATOM   3634  O   TRP A 310      23.772  74.085  52.449  1.00 14.29           O   
ATOM   3635  CB  TRP A 310      20.825  75.449  52.457  1.00 15.93           C   
ATOM   3636  CG  TRP A 310      19.366  75.147  52.509  1.00 15.53           C   
ATOM   3637  CD1 TRP A 310      18.777  73.946  52.784  1.00 12.91           C   
ATOM   3638  CD2 TRP A 310      18.298  76.081  52.286  1.00 15.93           C   
ATOM   3639  NE1 TRP A 310      17.408  74.077  52.751  1.00 14.44           N   
ATOM   3640  CE2 TRP A 310      17.088  75.375  52.448  1.00 14.39           C   
ATOM   3641  CE3 TRP A 310      18.251  77.455  51.972  1.00 17.75           C   
ATOM   3642  CZ2 TRP A 310      15.841  75.992  52.307  1.00 17.09           C   
ATOM   3643  CZ3 TRP A 310      17.010  78.074  51.835  1.00 16.20           C   
ATOM   3644  CH2 TRP A 310      15.825  77.345  52.001  1.00 18.91           C   
ATOM   3645  HN  TRP A 310      20.900  76.043  54.970  1.00  0.00           H   
ATOM   3646  HA  TRP A 310      21.443  73.657  53.416  1.00  0.00           H   
ATOM   3647  HB1 TRP A 310      20.941  76.432  52.601  1.00  0.00           H   
ATOM   3648  HB2 TRP A 310      21.157  75.204  51.546  1.00  0.00           H   
ATOM   3649  HD1 TRP A 310      19.268  73.097  52.980  1.00  0.00           H   
ATOM   3650  HE1 TRP A 310      16.892  73.322  52.926  1.00  0.00           H   
ATOM   3651  HE3 TRP A 310      19.095  77.977  51.850  1.00  0.00           H   
ATOM   3652  HZ2 TRP A 310      14.992  75.477  52.423  1.00  0.00           H   
ATOM   3653  HZ3 TRP A 310      16.965  79.049  51.616  1.00  0.00           H   
ATOM   3654  HH2 TRP A 310      14.947  77.811  51.896  1.00  0.00           H   
ATOM   3655  N   ALA A 311      23.792  75.966  53.675  1.00 12.19           N   
ATOM   3656  CA  ALA A 311      25.214  76.195  53.422  1.00 11.32           C   
ATOM   3657  C   ALA A 311      26.037  75.140  54.147  1.00 10.45           C   
ATOM   3658  O   ALA A 311      27.160  74.856  53.757  1.00  9.78           O   
ATOM   3659  CB  ALA A 311      25.628  77.581  53.847  1.00  9.24           C   
ATOM   3660  HN  ALA A 311      23.296  76.641  54.255  1.00  0.00           H   
ATOM   3661  HA  ALA A 311      25.404  76.129  52.351  1.00  0.00           H   
ATOM   3662  HB1 ALA A 311      26.602  77.709  53.663  1.00  0.00           H   
ATOM   3663  HB2 ALA A 311      25.456  77.695  54.826  1.00  0.00           H   
ATOM   3664  HB3 ALA A 311      25.100  78.259  53.335  1.00  0.00           H   
ATOM   3665  N   LEU A 312      25.465  74.551  55.204  1.00 12.10           N   
ATOM   3666  CA  LEU A 312      26.143  73.491  55.939  1.00 10.06           C   
ATOM   3667  C   LEU A 312      26.040  72.211  55.137  1.00 10.23           C   
ATOM   3668  O   LEU A 312      26.940  71.385  55.155  1.00  8.92           O   
ATOM   3669  CB  LEU A 312      25.585  73.319  57.351  1.00  9.36           C   
ATOM   3670  CG  LEU A 312      25.805  74.503  58.303  1.00  8.14           C   
ATOM   3671  CD1 LEU A 312      25.662  74.038  59.766  1.00  8.10           C   
ATOM   3672  CD2 LEU A 312      27.181  75.062  58.082  1.00  7.22           C   
ATOM   3673  HN  LEU A 312      24.532  74.833  55.524  1.00  0.00           H   
ATOM   3674  HA  LEU A 312      27.189  73.755  56.071  1.00  0.00           H   
ATOM   3675  HB1 LEU A 312      24.600  73.165  57.275  1.00  0.00           H   
ATOM   3676  HB2 LEU A 312      26.019  72.514  57.757  1.00  0.00           H   
ATOM   3677  HG  LEU A 312      25.069  75.272  58.140  1.00  0.00           H   
ATOM   3678 1HD1 LEU A 312      25.807  74.815  60.379  1.00  0.00           H   
ATOM   3679 2HD1 LEU A 312      26.342  73.330  59.959  1.00  0.00           H   
ATOM   3680 3HD1 LEU A 312      24.745  73.667  59.910  1.00  0.00           H   
ATOM   3681 1HD2 LEU A 312      27.331  75.834  58.700  1.00  0.00           H   
ATOM   3682 2HD2 LEU A 312      27.267  75.372  57.135  1.00  0.00           H   
ATOM   3683 3HD2 LEU A 312      27.862  74.353  58.264  1.00  0.00           H   
ATOM   3684  N   ASP A 313      24.946  72.090  54.385  1.00 15.24           N   
ATOM   3685  CA  ASP A 313      24.725  70.944  53.496  1.00 15.17           C   
ATOM   3686  C   ASP A 313      25.767  70.968  52.373  1.00 12.19           C   
ATOM   3687  O   ASP A 313      26.277  69.928  51.980  1.00 16.11           O   
ATOM   3688  CB  ASP A 313      23.315  70.986  52.889  1.00 15.04           C   
ATOM   3689  CG  ASP A 313      22.238  70.689  53.900  1.00 17.03           C   
ATOM   3690  OD1 ASP A 313      22.491  69.880  54.813  1.00 17.73           O   
ATOM   3691  OD2 ASP A 313      21.128  71.248  53.773  1.00 17.49           O   
ATOM   3692  HN  ASP A 313      24.208  72.813  54.407  1.00  0.00           H   
ATOM   3693  HA  ASP A 313      24.831  70.023  54.063  1.00  0.00           H   
ATOM   3694  HB1 ASP A 313      23.156  71.898  52.511  1.00  0.00           H   
ATOM   3695  HB2 ASP A 313      23.262  70.308  52.156  1.00  0.00           H   
ATOM   3696  N   VAL A 314      26.025  72.151  51.820  1.00 12.68           N   
ATOM   3697  CA  VAL A 314      27.031  72.332  50.777  1.00 11.46           C   
ATOM   3698  C   VAL A 314      28.418  71.967  51.364  1.00 14.02           C   
ATOM   3699  O   VAL A 314      29.184  71.186  50.763  1.00 16.88           O   
ATOM   3700  CB  VAL A 314      27.044  73.798  50.263  1.00 10.81           C   
ATOM   3701  CG1 VAL A 314      28.172  73.998  49.248  1.00  7.14           C   
ATOM   3702  CG2 VAL A 314      25.685  74.156  49.662  1.00  8.38           C   
ATOM   3703  HN  VAL A 314      25.506  72.996  52.122  1.00  0.00           H   
ATOM   3704  HA  VAL A 314      26.821  71.673  49.944  1.00  0.00           H   
ATOM   3705  HB  VAL A 314      27.212  74.480  51.080  1.00  0.00           H   
ATOM   3706 1HG1 VAL A 314      28.168  74.945  48.927  1.00  0.00           H   
ATOM   3707 2HG1 VAL A 314      28.036  73.382  48.472  1.00  0.00           H   
ATOM   3708 3HG1 VAL A 314      29.051  73.798  49.682  1.00  0.00           H   
ATOM   3709 1HG2 VAL A 314      25.703  75.101  49.334  1.00  0.00           H   
ATOM   3710 2HG2 VAL A 314      24.975  74.060  50.360  1.00  0.00           H   
ATOM   3711 3HG2 VAL A 314      25.486  73.542  48.898  1.00  0.00           H   
ATOM   3712  N   LEU A 315      28.717  72.488  52.555  1.00 13.01           N   
ATOM   3713  CA  LEU A 315      29.979  72.205  53.226  1.00 12.10           C   
ATOM   3714  C   LEU A 315      30.155  70.717  53.321  1.00 15.29           C   
ATOM   3715  O   LEU A 315      31.201  70.208  52.943  1.00 17.22           O   
ATOM   3716  CB  LEU A 315      29.983  72.768  54.649  1.00 13.76           C   
ATOM   3717  CG  LEU A 315      31.214  72.536  55.532  1.00 13.55           C   
ATOM   3718  CD1 LEU A 315      32.453  73.155  54.908  1.00 11.28           C   
ATOM   3719  CD2 LEU A 315      30.982  73.146  56.893  1.00 15.66           C   
ATOM   3720  HN  LEU A 315      28.053  73.113  53.038  1.00  0.00           H   
ATOM   3721  HA  LEU A 315      30.796  72.638  52.649  1.00  0.00           H   
ATOM   3722  HB1 LEU A 315      29.858  73.757  54.574  1.00  0.00           H   
ATOM   3723  HB2 LEU A 315      29.200  72.368  55.125  1.00  0.00           H   
ATOM   3724  HG  LEU A 315      31.402  71.477  55.654  1.00  0.00           H   
ATOM   3725 1HD1 LEU A 315      33.242  72.992  55.500  1.00  0.00           H   
ATOM   3726 2HD1 LEU A 315      32.316  74.140  54.800  1.00  0.00           H   
ATOM   3727 3HD1 LEU A 315      32.618  72.742  54.012  1.00  0.00           H   
ATOM   3728 1HD2 LEU A 315      31.786  72.994  57.468  1.00  0.00           H   
ATOM   3729 2HD2 LEU A 315      30.183  72.720  57.318  1.00  0.00           H   
ATOM   3730 3HD2 LEU A 315      30.823  74.129  56.796  1.00  0.00           H   
ATOM   3731  N   ALA A 316      29.133  70.024  53.841  1.00 14.90           N   
ATOM   3732  CA  ALA A 316      29.189  68.565  54.005  1.00 15.52           C   
ATOM   3733  C   ALA A 316      29.425  67.840  52.681  1.00 15.42           C   
ATOM   3734  O   ALA A 316      30.204  66.928  52.607  1.00 13.43           O   
ATOM   3735  CB  ALA A 316      27.910  68.047  54.669  1.00 12.46           C   
ATOM   3736  HN  ALA A 316      28.273  70.499  54.143  1.00  0.00           H   
ATOM   3737  HA  ALA A 316      30.003  68.316  54.702  1.00  0.00           H   
ATOM   3738  HB1 ALA A 316      27.966  67.054  54.772  1.00  0.00           H   
ATOM   3739  HB2 ALA A 316      27.121  68.278  54.100  1.00  0.00           H   
ATOM   3740  HB3 ALA A 316      27.806  68.470  55.569  1.00  0.00           H   
ATOM   3741  N   LYS A 317      28.768  68.324  51.636  1.00 18.08           N   
ATOM   3742  CA  LYS A 317      28.848  67.762  50.302  1.00 17.85           C   
ATOM   3743  C   LYS A 317      30.230  67.954  49.703  1.00 17.60           C   
ATOM   3744  O   LYS A 317      30.807  67.004  49.168  1.00 19.46           O   
ATOM   3745  CB  LYS A 317      27.788  68.441  49.443  1.00 20.09           C   
ATOM   3746  CG  LYS A 317      27.555  67.860  48.069  1.00 26.28           C   
ATOM   3747  CD  LYS A 317      26.140  68.236  47.531  1.00 32.25           C   
ATOM   3748  CE  LYS A 317      25.510  69.541  48.146  1.00 34.98           C   
ATOM   3749  NZ  LYS A 317      24.962  70.545  47.133  1.00 32.83           N   
ATOM   3750  HN  LYS A 317      28.149  69.160  51.754  1.00  0.00           H   
ATOM   3751  HA  LYS A 317      28.621  66.688  50.346  1.00  0.00           H   
ATOM   3752  HB1 LYS A 317      26.922  68.398  49.941  1.00  0.00           H   
ATOM   3753  HB2 LYS A 317      28.059  69.396  49.326  1.00  0.00           H   
ATOM   3754  HG1 LYS A 317      28.248  68.217  47.442  1.00  0.00           H   
ATOM   3755  HG2 LYS A 317      27.631  66.864  48.119  1.00  0.00           H   
ATOM   3756  HD1 LYS A 317      26.210  68.364  46.542  1.00  0.00           H   
ATOM   3757  HD2 LYS A 317      25.523  67.474  47.726  1.00  0.00           H   
ATOM   3758  HE1 LYS A 317      24.758  69.267  48.746  1.00  0.00           H   
ATOM   3759  HE2 LYS A 317      26.217  70.000  48.684  1.00  0.00           H   
ATOM   3760  HZ1 LYS A 317      24.596  71.314  47.623  1.00  0.00           H   
ATOM   3761  HZ2 LYS A 317      25.771  70.777  46.520  1.00  0.00           H   
ATOM   3762  HZ3 LYS A 317      24.254  70.014  46.585  1.00  0.00           H   
ATOM   3763  N   ARG A 318      30.767  69.164  49.817  1.00 16.62           N   
ATOM   3764  CA  ARG A 318      32.094  69.487  49.277  1.00 16.47           C   
ATOM   3765  C   ARG A 318      33.245  68.712  49.963  1.00 15.23           C   
ATOM   3766  O   ARG A 318      34.085  68.094  49.300  1.00 13.46           O   
ATOM   3767  CB  ARG A 318      32.365  71.001  49.392  1.00 14.90           C   
ATOM   3768  CG  ARG A 318      31.306  71.938  48.812  1.00 13.69           C   
ATOM   3769  CD  ARG A 318      31.453  72.217  47.324  1.00 13.84           C   
ATOM   3770  NE  ARG A 318      30.556  71.354  46.606  1.00 18.29           N   
ATOM   3771  CZ  ARG A 318      29.424  71.703  46.014  1.00 13.01           C   
ATOM   3772  NH1 ARG A 318      28.991  72.942  45.965  1.00 14.31           N   
ATOM   3773  NH2 ARG A 318      28.611  70.742  45.684  1.00 15.37           N   
ATOM   3774  HN  ARG A 318      30.261  69.927  50.296  1.00  0.00           H   
ATOM   3775  HA  ARG A 318      32.110  69.256  48.199  1.00  0.00           H   
ATOM   3776  HB1 ARG A 318      32.461  71.218  50.363  1.00  0.00           H   
ATOM   3777  HB2 ARG A 318      33.227  71.190  48.921  1.00  0.00           H   
ATOM   3778  HG1 ARG A 318      30.408  71.526  48.965  1.00  0.00           H   
ATOM   3779  HG2 ARG A 318      31.360  72.810  49.299  1.00  0.00           H   
ATOM   3780  HD1 ARG A 318      31.224  73.172  47.136  1.00  0.00           H   
ATOM   3781  HD2 ARG A 318      32.394  72.037  47.039  1.00  0.00           H   
ATOM   3782  HE  ARG A 318      30.850  70.326  46.555  1.00  0.00           H   
ATOM   3783 1HH1 ARG A 318      28.141  73.188  45.518  1.00  0.00           H   
ATOM   3784 2HH1 ARG A 318      29.552  73.664  46.402  1.00  0.00           H   
ATOM   3785 1HH2 ARG A 318      27.713  70.975  45.218  1.00  0.00           H   
ATOM   3786 2HH2 ARG A 318      28.793  69.778  45.851  1.00  0.00           H   
ATOM   3787  N   LEU A 319      33.232  68.692  51.291  1.00 13.13           N   
ATOM   3788  CA  LEU A 319      34.273  68.028  52.058  1.00 11.15           C   
ATOM   3789  C   LEU A 319      34.309  66.521  52.052  1.00 12.14           C   
ATOM   3790  O   LEU A 319      35.378  65.926  52.051  1.00 14.40           O   
ATOM   3791  CB  LEU A 319      34.236  68.509  53.504  1.00 10.24           C   
ATOM   3792  CG  LEU A 319      34.378  70.014  53.731  1.00  9.61           C   
ATOM   3793  CD1 LEU A 319      34.387  70.330  55.215  1.00  7.25           C   
ATOM   3794  CD2 LEU A 319      35.633  70.495  53.079  1.00  9.54           C   
ATOM   3795  HN  LEU A 319      32.474  69.152  51.819  1.00  0.00           H   
ATOM   3796  HA  LEU A 319      35.272  68.414  51.700  1.00  0.00           H   
ATOM   3797  HB1 LEU A 319      33.361  68.225  53.895  1.00  0.00           H   
ATOM   3798  HB2 LEU A 319      34.982  68.057  53.993  1.00  0.00           H   
ATOM   3799  HG  LEU A 319      33.549  70.548  53.287  1.00  0.00           H   
ATOM   3800 1HD1 LEU A 319      34.480  71.317  55.346  1.00  0.00           H   
ATOM   3801 2HD1 LEU A 319      35.156  69.862  55.651  1.00  0.00           H   
ATOM   3802 3HD1 LEU A 319      33.531  70.019  55.628  1.00  0.00           H   
ATOM   3803 1HD2 LEU A 319      35.729  71.479  53.226  1.00  0.00           H   
ATOM   3804 2HD2 LEU A 319      35.593  70.307  52.098  1.00  0.00           H   
ATOM   3805 3HD2 LEU A 319      36.419  70.021  53.477  1.00  0.00           H   
ATOM   3806  N   ARG A 320      33.145  65.899  52.059  1.00 13.99           N   
ATOM   3807  CA  ARG A 320      33.052  64.452  52.117  1.00 14.28           C   
ATOM   3808  C   ARG A 320      33.761  63.699  51.026  1.00 15.46           C   
ATOM   3809  O   ARG A 320      34.196  62.556  51.235  1.00 16.31           O   
ATOM   3810  CB  ARG A 320      31.594  64.008  52.108  1.00 18.62           C   
ATOM   3811  CG  ARG A 320      31.402  62.483  52.207  1.00 27.11           C   
ATOM   3812  CD  ARG A 320      29.985  62.049  51.790  1.00 36.18           C   
ATOM   3813  NE  ARG A 320      28.963  62.510  52.740  1.00 48.34           N   
ATOM   3814  CZ  ARG A 320      28.138  63.563  52.572  1.00 53.38           C   
ATOM   3815  NH1 ARG A 320      28.168  64.307  51.450  1.00 54.76           N   
ATOM   3816  NH2 ARG A 320      27.326  63.932  53.581  1.00 53.48           N   
ATOM   3817  HN  ARG A 320      32.258  66.429  52.023  1.00  0.00           H   
ATOM   3818  HA  ARG A 320      33.446  64.112  53.110  1.00  0.00           H   
ATOM   3819  HB1 ARG A 320      31.131  64.434  52.885  1.00  0.00           H   
ATOM   3820  HB2 ARG A 320      31.175  64.323  51.256  1.00  0.00           H   
ATOM   3821  HG1 ARG A 320      32.066  62.035  51.608  1.00  0.00           H   
ATOM   3822  HG2 ARG A 320      31.561  62.199  53.153  1.00  0.00           H   
ATOM   3823  HD1 ARG A 320      29.783  62.432  50.889  1.00  0.00           H   
ATOM   3824  HD2 ARG A 320      29.954  61.051  51.743  1.00  0.00           H   
ATOM   3825  HE  ARG A 320      28.885  61.948  53.632  1.00  0.00           H   
ATOM   3826 1HH1 ARG A 320      27.560  65.071  51.344  1.00  0.00           H   
ATOM   3827 2HH1 ARG A 320      28.825  64.057  50.736  1.00  0.00           H   
ATOM   3828 1HH2 ARG A 320      26.716  64.711  53.456  1.00  0.00           H   
ATOM   3829 2HH2 ARG A 320      27.341  63.428  54.438  1.00  0.00           H   
ATOM   3830  N   SER A 321      33.820  64.277  49.838  1.00 14.86           N   
ATOM   3831  CA  SER A 321      34.450  63.568  48.736  1.00 17.36           C   
ATOM   3832  C   SER A 321      35.924  63.852  48.603  1.00 17.13           C   
ATOM   3833  O   SER A 321      36.543  63.406  47.633  1.00 20.59           O   
ATOM   3834  CB  SER A 321      33.732  63.853  47.407  1.00 18.26           C   
ATOM   3835  OG  SER A 321      33.732  65.235  47.084  1.00 18.95           O   
ATOM   3836  HN  SER A 321      33.441  65.201  49.663  1.00  0.00           H   
ATOM   3837  HA  SER A 321      34.300  62.479  48.880  1.00  0.00           H   
ATOM   3838  HB1 SER A 321      34.196  63.352  46.677  1.00  0.00           H   
ATOM   3839  HB2 SER A 321      32.785  63.539  47.479  1.00  0.00           H   
ATOM   3840  HG  SER A 321      33.284  65.324  46.276  1.00  0.00           H   
ATOM   3841  N   MET A 322      36.494  64.578  49.555  1.00 14.07           N   
ATOM   3842  CA  MET A 322      37.914  64.875  49.495  1.00 15.48           C   
ATOM   3843  C   MET A 322      38.723  63.711  50.033  1.00 15.92           C   
ATOM   3844  O   MET A 322      38.203  62.862  50.743  1.00 18.77           O   
ATOM   3845  CB  MET A 322      38.228  66.134  50.291  1.00 17.03           C   
ATOM   3846  CG  MET A 322      37.855  67.391  49.556  1.00 18.05           C   
ATOM   3847  SD  MET A 322      38.144  68.839  50.504  1.00 19.42           S   
ATOM   3848  CE  MET A 322      37.412  69.998  49.449  1.00 18.99           C   
ATOM   3849  HN  MET A 322      35.960  64.943  50.345  1.00  0.00           H   
ATOM   3850  HA  MET A 322      38.201  65.065  48.455  1.00  0.00           H   
ATOM   3851  HB1 MET A 322      37.720  66.104  51.152  1.00  0.00           H   
ATOM   3852  HB2 MET A 322      39.209  66.155  50.483  1.00  0.00           H   
ATOM   3853  HG1 MET A 322      38.397  67.444  48.717  1.00  0.00           H   
ATOM   3854  HG2 MET A 322      36.883  67.349  49.323  1.00  0.00           H   
ATOM   3855  HE1 MET A 322      37.490  70.911  49.850  1.00  0.00           H   
ATOM   3856  HE2 MET A 322      36.446  69.771  49.323  1.00  0.00           H   
ATOM   3857  HE3 MET A 322      37.876  69.983  48.563  1.00  0.00           H   
ATOM   3858  N   HIS A 323      39.973  63.609  49.605  1.00 16.00           N   
ATOM   3859  CA  HIS A 323      40.845  62.549  50.081  1.00 15.82           C   
ATOM   3860  C   HIS A 323      41.938  63.302  50.819  1.00 17.55           C   
ATOM   3861  O   HIS A 323      42.687  64.102  50.211  1.00 16.06           O   
ATOM   3862  CB  HIS A 323      41.393  61.709  48.915  1.00 15.67           C   
ATOM   3863  CG  HIS A 323      40.316  61.086  48.077  1.00 15.08           C   
ATOM   3864  ND1 HIS A 323      39.987  61.554  46.823  1.00 15.20           N   
ATOM   3865  CD2 HIS A 323      39.443  60.088  48.343  1.00 15.94           C   
ATOM   3866  CE1 HIS A 323      38.953  60.879  46.357  1.00 14.47           C   
ATOM   3867  NE2 HIS A 323      38.601  59.983  47.259  1.00 14.33           N   
ATOM   3868  HN  HIS A 323      40.360  64.275  48.926  1.00  0.00           H   
ATOM   3869  HA  HIS A 323      40.318  61.920  50.763  1.00  0.00           H   
ATOM   3870  HB1 HIS A 323      41.948  62.301  48.330  1.00  0.00           H   
ATOM   3871  HB2 HIS A 323      41.965  60.980  49.290  1.00  0.00           H   
ATOM   3872  HD1 HIS A 323      40.462  62.286  46.354  1.00  0.00           H   
ATOM   3873  HD2 HIS A 323      39.414  59.530  49.173  1.00  0.00           H   
ATOM   3874  HE1 HIS A 323      38.512  61.022  45.471  1.00  0.00           H   
ATOM   3875  N   VAL A 324      41.939  63.141  52.141  1.00 16.43           N   
ATOM   3876  CA  VAL A 324      42.885  63.816  53.028  1.00 17.65           C   
ATOM   3877  C   VAL A 324      44.111  62.964  53.408  1.00 20.09           C   
ATOM   3878  O   VAL A 324      43.975  61.768  53.704  1.00 21.24           O   
ATOM   3879  CB  VAL A 324      42.148  64.341  54.305  1.00 15.16           C   
ATOM   3880  CG1 VAL A 324      43.150  64.821  55.377  1.00 17.11           C   
ATOM   3881  CG2 VAL A 324      41.239  65.493  53.935  1.00 13.81           C   
ATOM   3882  HN  VAL A 324      41.245  62.511  52.592  1.00  0.00           H   
ATOM   3883  HA  VAL A 324      43.240  64.744  52.538  1.00  0.00           H   
ATOM   3884  HB  VAL A 324      41.556  63.553  54.744  1.00  0.00           H   
ATOM   3885 1HG1 VAL A 324      42.650  65.149  56.178  1.00  0.00           H   
ATOM   3886 2HG1 VAL A 324      43.707  65.564  55.005  1.00  0.00           H   
ATOM   3887 3HG1 VAL A 324      43.743  64.061  55.643  1.00  0.00           H   
ATOM   3888 1HG2 VAL A 324      40.771  65.825  54.754  1.00  0.00           H   
ATOM   3889 2HG2 VAL A 324      40.562  65.183  53.267  1.00  0.00           H   
ATOM   3890 3HG2 VAL A 324      41.783  66.233  53.539  1.00  0.00           H   
ATOM   3891  N   PHE A 325      45.301  63.578  53.398  1.00 19.43           N   
ATOM   3892  CA  PHE A 325      46.533  62.881  53.741  1.00 16.98           C   
ATOM   3893  C   PHE A 325      47.291  63.765  54.680  1.00 17.33           C   
ATOM   3894  O   PHE A 325      47.347  64.968  54.474  1.00 19.69           O   
ATOM   3895  CB  PHE A 325      47.355  62.613  52.493  1.00 16.88           C   
ATOM   3896  CG  PHE A 325      46.618  61.820  51.473  1.00 17.13           C   
ATOM   3897  CD1 PHE A 325      45.782  62.456  50.548  1.00 14.74           C   
ATOM   3898  CD2 PHE A 325      46.670  60.438  51.489  1.00 14.60           C   
ATOM   3899  CE1 PHE A 325      45.018  61.727  49.683  1.00 10.29           C   
ATOM   3900  CE2 PHE A 325      45.892  59.700  50.606  1.00 13.68           C   
ATOM   3901  CZ  PHE A 325      45.065  60.351  49.708  1.00 10.13           C   
ATOM   3902  HN  PHE A 325      45.374  64.575  53.143  1.00  0.00           H   
ATOM   3903  HA  PHE A 325      46.290  61.943  54.227  1.00  0.00           H   
ATOM   3904  HB1 PHE A 325      47.615  63.490  52.088  1.00  0.00           H   
ATOM   3905  HB2 PHE A 325      48.178  62.109  52.755  1.00  0.00           H   
ATOM   3906  HD1 PHE A 325      45.744  63.455  50.521  1.00  0.00           H   
ATOM   3907  HD2 PHE A 325      47.269  59.969  52.138  1.00  0.00           H   
ATOM   3908  HE1 PHE A 325      44.422  62.194  49.029  1.00  0.00           H   
ATOM   3909  HE2 PHE A 325      45.930  58.701  50.619  1.00  0.00           H   
ATOM   3910  HZ  PHE A 325      44.500  59.821  49.076  1.00  0.00           H   
ATOM   3911  N   ILE A 326      47.827  63.175  55.742  1.00 20.05           N   
ATOM   3912  CA  ILE A 326      48.564  63.928  56.761  1.00 21.04           C   
ATOM   3913  C   ILE A 326      50.077  63.799  56.650  1.00 22.17           C   
ATOM   3914  O   ILE A 326      50.619  62.703  56.558  1.00 22.06           O   
ATOM   3915  CB  ILE A 326      48.139  63.521  58.184  1.00 21.16           C   
ATOM   3916  CG1 ILE A 326      46.623  63.671  58.342  1.00 22.56           C   
ATOM   3917  CG2 ILE A 326      48.863  64.364  59.233  1.00 19.33           C   
ATOM   3918  CD1 ILE A 326      46.089  65.084  58.098  1.00 23.04           C   
ATOM   3919  HN  ILE A 326      47.741  62.157  55.885  1.00  0.00           H   
ATOM   3920  HA  ILE A 326      48.286  64.997  56.682  1.00  0.00           H   
ATOM   3921  HB  ILE A 326      48.385  62.490  58.375  1.00  0.00           H   
ATOM   3922 1HG1 ILE A 326      46.180  63.054  57.691  1.00  0.00           H   
ATOM   3923 2HG1 ILE A 326      46.380  63.403  59.274  1.00  0.00           H   
ATOM   3924 1HG2 ILE A 326      48.571  64.082  60.147  1.00  0.00           H   
ATOM   3925 2HG2 ILE A 326      48.642  65.330  59.096  1.00  0.00           H   
ATOM   3926 3HG2 ILE A 326      49.850  64.233  59.143  1.00  0.00           H   
ATOM   3927 1HD1 ILE A 326      45.097  65.092  58.221  1.00  0.00           H   
ATOM   3928 2HD1 ILE A 326      46.311  65.368  57.165  1.00  0.00           H   
ATOM   3929 3HD1 ILE A 326      46.510  65.717  58.748  1.00  0.00           H   
ATOM   3930  N   LEU A 327      50.744  64.946  56.623  1.00 24.04           N   
ATOM   3931  CA  LEU A 327      52.191  64.982  56.552  1.00 22.95           C   
ATOM   3932  C   LEU A 327      52.738  65.556  57.852  1.00 21.70           C   
ATOM   3933  O   LEU A 327      52.311  66.616  58.309  1.00 19.97           O   
ATOM   3934  CB  LEU A 327      52.668  65.809  55.348  1.00 23.59           C   
ATOM   3935  CG  LEU A 327      54.174  66.009  55.126  1.00 22.80           C   
ATOM   3936  CD1 LEU A 327      54.932  64.730  55.344  1.00 22.59           C   
ATOM   3937  CD2 LEU A 327      54.388  66.495  53.715  1.00 24.40           C   
ATOM   3938  HN  LEU A 327      50.246  65.849  56.652  1.00  0.00           H   
ATOM   3939  HA  LEU A 327      52.576  63.972  56.416  1.00  0.00           H   
ATOM   3940  HB1 LEU A 327      52.308  65.365  54.528  1.00  0.00           H   
ATOM   3941  HB2 LEU A 327      52.263  66.719  55.440  1.00  0.00           H   
ATOM   3942  HG  LEU A 327      54.561  66.751  55.817  1.00  0.00           H   
ATOM   3943 1HD1 LEU A 327      55.907  64.890  55.193  1.00  0.00           H   
ATOM   3944 2HD1 LEU A 327      54.606  64.035  54.703  1.00  0.00           H   
ATOM   3945 3HD1 LEU A 327      54.788  64.412  56.281  1.00  0.00           H   
ATOM   3946 1HD2 LEU A 327      55.365  66.631  53.553  1.00  0.00           H   
ATOM   3947 2HD2 LEU A 327      53.906  67.361  53.583  1.00  0.00           H   
ATOM   3948 3HD2 LEU A 327      54.035  65.816  53.071  1.00  0.00           H   
ATOM   3949  N   ASP A 328      53.616  64.778  58.473  1.00 20.29           N   
ATOM   3950  CA  ASP A 328      54.297  65.152  59.685  1.00 21.54           C   
ATOM   3951  C   ASP A 328      55.402  66.094  59.217  1.00 21.75           C   
ATOM   3952  O   ASP A 328      56.312  65.691  58.478  1.00 22.43           O   
ATOM   3953  CB  ASP A 328      54.917  63.916  60.326  1.00 21.01           C   
ATOM   3954  CG  ASP A 328      55.760  64.249  61.526  1.00 22.54           C   
ATOM   3955  OD1 ASP A 328      55.530  65.284  62.184  1.00 23.56           O   
ATOM   3956  OD2 ASP A 328      56.673  63.467  61.812  1.00 27.63           O   
ATOM   3957  HN  ASP A 328      53.841  63.835  58.076  1.00  0.00           H   
ATOM   3958  HA  ASP A 328      53.634  65.682  60.338  1.00  0.00           H   
ATOM   3959  HB1 ASP A 328      54.182  63.301  60.612  1.00  0.00           H   
ATOM   3960  HB2 ASP A 328      55.492  63.458  59.648  1.00  0.00           H   
ATOM   3961  N   TYR A 329      55.312  67.349  59.621  1.00 21.58           N   
ATOM   3962  CA  TYR A 329      56.296  68.316  59.227  1.00 21.59           C   
ATOM   3963  C   TYR A 329      57.424  68.395  60.220  1.00 24.44           C   
ATOM   3964  O   TYR A 329      58.452  68.971  59.943  1.00 23.19           O   
ATOM   3965  CB  TYR A 329      55.637  69.666  59.053  1.00 22.27           C   
ATOM   3966  CG  TYR A 329      55.068  69.833  57.674  1.00 22.62           C   
ATOM   3967  CD1 TYR A 329      55.887  70.132  56.595  1.00 21.65           C   
ATOM   3968  CD2 TYR A 329      53.718  69.681  57.443  1.00 22.22           C   
ATOM   3969  CE1 TYR A 329      55.360  70.277  55.320  1.00 22.76           C   
ATOM   3970  CE2 TYR A 329      53.188  69.826  56.183  1.00 23.54           C   
ATOM   3971  CZ  TYR A 329      54.001  70.121  55.128  1.00 24.24           C   
ATOM   3972  OH  TYR A 329      53.424  70.276  53.882  1.00 26.50           O   
ATOM   3973  HN  TYR A 329      54.540  67.660  60.223  1.00  0.00           H   
ATOM   3974  HA  TYR A 329      56.703  68.044  58.238  1.00  0.00           H   
ATOM   3975  HB1 TYR A 329      54.898  69.754  59.721  1.00  0.00           H   
ATOM   3976  HB2 TYR A 329      56.318  70.381  59.211  1.00  0.00           H   
ATOM   3977  HD1 TYR A 329      56.870  70.245  56.738  1.00  0.00           H   
ATOM   3978  HD2 TYR A 329      53.112  69.461  58.207  1.00  0.00           H   
ATOM   3979  HE1 TYR A 329      55.958  70.492  54.548  1.00  0.00           H   
ATOM   3980  HE2 TYR A 329      52.205  69.715  56.039  1.00  0.00           H   
ATOM   3981  HH  TYR A 329      52.497  70.134  53.937  1.00  0.00           H   
ATOM   3982  N   ASP A 330      57.230  67.775  61.372  1.00 25.97           N   
ATOM   3983  CA  ASP A 330      58.239  67.781  62.405  1.00 30.18           C   
ATOM   3984  C   ASP A 330      59.458  66.948  62.020  1.00 30.66           C   
ATOM   3985  O   ASP A 330      59.874  66.070  62.754  1.00 30.70           O   
ATOM   3986  CB  ASP A 330      57.652  67.278  63.717  1.00 32.09           C   
ATOM   3987  CG  ASP A 330      58.465  67.712  64.900  1.00 34.30           C   
ATOM   3988  OD1 ASP A 330      59.632  68.082  64.693  1.00 36.36           O   
ATOM   3989  OD2 ASP A 330      57.944  67.715  66.030  1.00 36.99           O   
ATOM   3990  HN  ASP A 330      56.352  67.271  61.563  1.00  0.00           H   
ATOM   3991  HA  ASP A 330      58.563  68.817  62.596  1.00  0.00           H   
ATOM   3992  HB1 ASP A 330      56.724  67.637  63.814  1.00  0.00           H   
ATOM   3993  HB2 ASP A 330      57.622  66.279  63.695  1.00  0.00           H   
ATOM   3994  N   GLN A 331      60.026  67.256  60.861  1.00 33.03           N   
ATOM   3995  CA  GLN A 331      61.205  66.577  60.338  1.00 33.58           C   
ATOM   3996  C   GLN A 331      61.932  67.503  59.345  1.00 36.72           C   
ATOM   3997  O   GLN A 331      61.531  68.654  59.142  1.00 37.61           O   
ATOM   3998  CB  GLN A 331      60.824  65.242  59.685  1.00 30.49           C   
ATOM   3999  CG  GLN A 331      59.793  65.354  58.589  1.00 30.69           C   
ATOM   4000  CD  GLN A 331      59.295  64.018  58.131  1.00 30.51           C   
ATOM   4001  OE1 GLN A 331      60.082  63.158  57.704  1.00 31.78           O   
ATOM   4002  NE2 GLN A 331      57.986  63.831  58.183  1.00 29.67           N   
ATOM   4003  HN  GLN A 331      59.630  68.020  60.272  1.00  0.00           H   
ATOM   4004  HA  GLN A 331      61.882  66.336  61.155  1.00  0.00           H   
ATOM   4005  HB1 GLN A 331      61.651  64.838  59.295  1.00  0.00           H   
ATOM   4006  HB2 GLN A 331      60.460  64.639  60.395  1.00  0.00           H   
ATOM   4007  HG1 GLN A 331      59.018  65.885  58.931  1.00  0.00           H   
ATOM   4008  HG2 GLN A 331      60.204  65.827  57.810  1.00  0.00           H   
ATOM   4009 1HE2 GLN A 331      57.560  62.981  57.902  1.00  0.00           H   
ATOM   4010 2HE2 GLN A 331      57.411  64.595  58.526  1.00  0.00           H   
ATOM   4011  N   SER A 332      63.029  67.015  58.773  1.00 41.08           N   
ATOM   4012  CA  SER A 332      63.833  67.786  57.823  1.00 44.21           C   
ATOM   4013  C   SER A 332      63.162  67.941  56.445  1.00 44.74           C   
ATOM   4014  O   SER A 332      62.408  67.052  55.994  1.00 45.34           O   
ATOM   4015  CB  SER A 332      65.230  67.153  57.683  1.00 46.68           C   
ATOM   4016  OG  SER A 332      65.178  65.752  57.400  1.00 49.29           O   
ATOM   4017  HN  SER A 332      63.353  66.055  58.988  1.00  0.00           H   
ATOM   4018  HA  SER A 332      64.019  68.790  58.240  1.00  0.00           H   
ATOM   4019  HB1 SER A 332      65.715  67.611  56.938  1.00  0.00           H   
ATOM   4020  HB2 SER A 332      65.729  67.288  58.539  1.00  0.00           H   
ATOM   4021  HG  SER A 332      66.047  65.460  57.334  1.00  0.00           H   
ATOM   4022  N   PRO A 333      63.469  69.041  55.729  1.00 44.98           N   
ATOM   4023  CA  PRO A 333      62.911  69.344  54.405  1.00 45.65           C   
ATOM   4024  C   PRO A 333      62.946  68.196  53.390  1.00 46.24           C   
ATOM   4025  O   PRO A 333      61.987  68.012  52.603  1.00 47.01           O   
ATOM   4026  CB  PRO A 333      63.748  70.533  53.950  1.00 45.86           C   
ATOM   4027  CG  PRO A 333      63.996  71.252  55.245  1.00 46.64           C   
ATOM   4028  CD  PRO A 333      64.403  70.102  56.148  1.00 45.12           C   
ATOM   4029  HA  PRO A 333      61.862  69.662  54.544  1.00  0.00           H   
ATOM   4030  HB1 PRO A 333      64.605  70.235  53.530  1.00  0.00           H   
ATOM   4031  HB2 PRO A 333      63.243  71.108  53.306  1.00  0.00           H   
ATOM   4032  HG1 PRO A 333      64.730  71.925  55.156  1.00  0.00           H   
ATOM   4033  HG2 PRO A 333      63.168  71.704  55.578  1.00  0.00           H   
ATOM   4034  HD1 PRO A 333      65.353  69.834  55.989  1.00  0.00           H   
ATOM   4035  HD2 PRO A 333      64.279  70.336  57.112  1.00  0.00           H   
ATOM   4036  N   ALA A 334      64.040  67.437  53.379  1.00 45.65           N   
ATOM   4037  CA  ALA A 334      64.149  66.309  52.455  1.00 44.07           C   
ATOM   4038  C   ALA A 334      63.278  65.168  52.981  1.00 42.03           C   
ATOM   4039  O   ALA A 334      62.663  64.462  52.193  1.00 41.96           O   
ATOM   4040  CB  ALA A 334      65.588  65.866  52.315  1.00 45.61           C   
ATOM   4041  HN  ALA A 334      64.824  67.617  54.006  1.00  0.00           H   
ATOM   4042  HA  ALA A 334      63.794  66.608  51.475  1.00  0.00           H   
ATOM   4043  HB1 ALA A 334      65.640  65.095  51.680  1.00  0.00           H   
ATOM   4044  HB2 ALA A 334      65.939  65.585  53.208  1.00  0.00           H   
ATOM   4045  HB3 ALA A 334      66.138  66.624  51.964  1.00  0.00           H   
ATOM   4046  N   GLY A 335      63.211  65.025  54.312  1.00 39.32           N   
ATOM   4047  CA  GLY A 335      62.392  63.999  54.947  1.00 37.41           C   
ATOM   4048  C   GLY A 335      60.934  64.332  54.715  1.00 36.45           C   
ATOM   4049  O   GLY A 335      60.140  63.452  54.349  1.00 37.18           O   
ATOM   4050  HN  GLY A 335      63.750  65.652  54.932  1.00  0.00           H   
ATOM   4051  HA1 GLY A 335      62.601  63.106  54.548  1.00  0.00           H   
ATOM   4052  HA2 GLY A 335      62.580  63.978  55.929  1.00  0.00           H   
ATOM   4053  N   CYS A 336      60.594  65.611  54.888  1.00 34.10           N   
ATOM   4054  CA  CYS A 336      59.241  66.107  54.652  1.00 32.27           C   
ATOM   4055  C   CYS A 336      58.969  65.792  53.194  1.00 33.65           C   
ATOM   4056  O   CYS A 336      57.925  65.214  52.847  1.00 31.90           O   
ATOM   4057  CB  CYS A 336      59.166  67.622  54.869  1.00 30.28           C   
ATOM   4058  SG  CYS A 336      59.009  68.136  56.589  1.00 29.39           S   
ATOM   4059  HN  CYS A 336      61.299  66.302  55.202  1.00  0.00           H   
ATOM   4060  HA  CYS A 336      58.548  65.577  55.273  1.00  0.00           H   
ATOM   4061  HB1 CYS A 336      60.000  68.030  54.498  1.00  0.00           H   
ATOM   4062  HB2 CYS A 336      58.373  67.968  54.368  1.00  0.00           H   
ATOM   4063  HG  CYS A 336      58.953  69.461  56.663  1.00  0.00           H   
ATOM   4064  N   ARG A 337      59.961  66.096  52.355  1.00 34.49           N   
ATOM   4065  CA  ARG A 337      59.879  65.836  50.930  1.00 34.51           C   
ATOM   4066  C   ARG A 337      59.673  64.349  50.674  1.00 35.14           C   
ATOM   4067  O   ARG A 337      58.802  63.964  49.884  1.00 34.83           O   
ATOM   4068  CB  ARG A 337      61.144  66.305  50.236  1.00 34.25           C   
ATOM   4069  CG  ARG A 337      60.989  66.406  48.732  1.00 37.80           C   
ATOM   4070  CD  ARG A 337      61.911  65.466  47.961  1.00 41.89           C   
ATOM   4071  NE  ARG A 337      63.322  65.667  48.295  1.00 44.29           N   
ATOM   4072  CZ  ARG A 337      64.210  64.684  48.389  1.00 45.35           C   
ATOM   4073  NH1 ARG A 337      63.846  63.426  48.162  1.00 45.99           N   
ATOM   4074  NH2 ARG A 337      65.437  64.948  48.816  1.00 47.47           N   
ATOM   4075  HN  ARG A 337      60.829  66.533  52.709  1.00  0.00           H   
ATOM   4076  HA  ARG A 337      59.038  66.392  50.505  1.00  0.00           H   
ATOM   4077  HB1 ARG A 337      61.388  67.207  50.593  1.00  0.00           H   
ATOM   4078  HB2 ARG A 337      61.878  65.656  50.438  1.00  0.00           H   
ATOM   4079  HG1 ARG A 337      60.043  66.185  48.496  1.00  0.00           H   
ATOM   4080  HG2 ARG A 337      61.192  67.345  48.455  1.00  0.00           H   
ATOM   4081  HD1 ARG A 337      61.661  64.522  48.178  1.00  0.00           H   
ATOM   4082  HD2 ARG A 337      61.787  65.627  46.982  1.00  0.00           H   
ATOM   4083  HE  ARG A 337      63.619  66.656  48.464  1.00  0.00           H   
ATOM   4084 1HH1 ARG A 337      64.515  62.683  48.233  1.00  0.00           H   
ATOM   4085 2HH1 ARG A 337      62.898  63.218  47.919  1.00  0.00           H   
ATOM   4086 1HH2 ARG A 337      66.117  64.207  48.890  1.00  0.00           H   
ATOM   4087 2HH2 ARG A 337      65.699  65.879  49.067  1.00  0.00           H   
ATOM   4088  N   ASP A 338      60.444  63.506  51.355  1.00 37.18           N   
ATOM   4089  CA  ASP A 338      60.322  62.050  51.180  1.00 39.45           C   
ATOM   4090  C   ASP A 338      58.938  61.542  51.594  1.00 36.67           C   
ATOM   4091  O   ASP A 338      58.276  60.830  50.850  1.00 34.83           O   
ATOM   4092  CB  ASP A 338      61.431  61.308  51.955  1.00 43.54           C   
ATOM   4093  CG  ASP A 338      62.834  61.709  51.493  1.00 46.35           C   
ATOM   4094  OD1 ASP A 338      63.051  61.814  50.267  1.00 49.31           O   
ATOM   4095  OD2 ASP A 338      63.718  61.950  52.349  1.00 48.14           O   
ATOM   4096  HN  ASP A 338      61.146  63.841  52.022  1.00  0.00           H   
ATOM   4097  HA  ASP A 338      60.495  61.802  50.125  1.00  0.00           H   
ATOM   4098  HB1 ASP A 338      61.340  61.521  52.928  1.00  0.00           H   
ATOM   4099  HB2 ASP A 338      61.316  60.324  51.816  1.00  0.00           H   
ATOM   4100  N   ALA A 339      58.503  61.949  52.778  1.00 34.71           N   
ATOM   4101  CA  ALA A 339      57.200  61.582  53.303  1.00 32.01           C   
ATOM   4102  C   ALA A 339      56.071  61.926  52.333  1.00 29.79           C   
ATOM   4103  O   ALA A 339      55.159  61.114  52.119  1.00 30.59           O   
ATOM   4104  CB  ALA A 339      56.987  62.293  54.603  1.00 32.93           C   
ATOM   4105  HN  ALA A 339      59.097  62.556  53.376  1.00  0.00           H   
ATOM   4106  HA  ALA A 339      57.180  60.499  53.503  1.00  0.00           H   
ATOM   4107  HB1 ALA A 339      56.092  62.048  54.975  1.00  0.00           H   
ATOM   4108  HB2 ALA A 339      57.026  63.281  54.453  1.00  0.00           H   
ATOM   4109  HB3 ALA A 339      57.701  62.026  55.250  1.00  0.00           H   
ATOM   4110  N   LEU A 340      56.135  63.125  51.755  1.00 27.90           N   
ATOM   4111  CA  LEU A 340      55.124  63.616  50.809  1.00 27.59           C   
ATOM   4112  C   LEU A 340      54.999  62.725  49.585  1.00 29.33           C   
ATOM   4113  O   LEU A 340      53.895  62.297  49.211  1.00 31.66           O   
ATOM   4114  CB  LEU A 340      55.448  65.043  50.376  1.00 21.64           C   
ATOM   4115  CG  LEU A 340      54.614  65.611  49.235  1.00 19.52           C   
ATOM   4116  CD1 LEU A 340      53.119  65.458  49.507  1.00 16.47           C   
ATOM   4117  CD2 LEU A 340      54.997  67.087  49.074  1.00 22.90           C   
ATOM   4118  HN  LEU A 340      56.925  63.766  51.963  1.00  0.00           H   
ATOM   4119  HA  LEU A 340      54.152  63.666  51.324  1.00  0.00           H   
ATOM   4120  HB1 LEU A 340      55.322  65.638  51.170  1.00  0.00           H   
ATOM   4121  HB2 LEU A 340      56.407  65.064  50.092  1.00  0.00           H   
ATOM   4122  HG  LEU A 340      54.826  65.094  48.305  1.00  0.00           H   
ATOM   4123 1HD1 LEU A 340      52.600  65.839  48.742  1.00  0.00           H   
ATOM   4124 2HD1 LEU A 340      52.881  65.946  50.347  1.00  0.00           H   
ATOM   4125 3HD1 LEU A 340      52.896  64.489  49.610  1.00  0.00           H   
ATOM   4126 1HD2 LEU A 340      54.465  67.491  48.330  1.00  0.00           H   
ATOM   4127 2HD2 LEU A 340      55.972  67.158  48.863  1.00  0.00           H   
ATOM   4128 3HD2 LEU A 340      54.804  67.577  49.924  1.00  0.00           H   
ATOM   4129  N   LEU A 341      56.138  62.451  48.962  1.00 31.93           N   
ATOM   4130  CA  LEU A 341      56.209  61.597  47.782  1.00 32.72           C   
ATOM   4131  C   LEU A 341      55.660  60.224  48.166  1.00 33.31           C   
ATOM   4132  O   LEU A 341      55.068  59.507  47.351  1.00 32.44           O   
ATOM   4133  CB  LEU A 341      57.672  61.465  47.372  1.00 34.04           C   
ATOM   4134  CG  LEU A 341      58.003  61.559  45.893  1.00 34.62           C   
ATOM   4135  CD1 LEU A 341      59.514  61.731  45.735  1.00 36.09           C   
ATOM   4136  CD2 LEU A 341      57.503  60.308  45.164  1.00 36.30           C   
ATOM   4137  HN  LEU A 341      57.034  62.848  49.306  1.00  0.00           H   
ATOM   4138  HA  LEU A 341      55.601  62.017  46.991  1.00  0.00           H   
ATOM   4139  HB1 LEU A 341      58.179  62.190  47.838  1.00  0.00           H   
ATOM   4140  HB2 LEU A 341      57.993  60.574  47.693  1.00  0.00           H   
ATOM   4141  HG  LEU A 341      57.534  62.414  45.441  1.00  0.00           H   
ATOM   4142 1HD1 LEU A 341      59.743  61.794  44.764  1.00  0.00           H   
ATOM   4143 2HD1 LEU A 341      59.983  60.945  46.137  1.00  0.00           H   
ATOM   4144 3HD1 LEU A 341      59.805  62.567  46.201  1.00  0.00           H   
ATOM   4145 1HD2 LEU A 341      57.725  60.377  44.191  1.00  0.00           H   
ATOM   4146 2HD2 LEU A 341      56.512  60.231  45.275  1.00  0.00           H   
ATOM   4147 3HD2 LEU A 341      57.945  59.498  45.549  1.00  0.00           H   
ATOM   4148  N   GLN A 342      55.842  59.891  49.439  1.00 33.58           N   
ATOM   4149  CA  GLN A 342      55.398  58.634  50.023  1.00 33.08           C   
ATOM   4150  C   GLN A 342      53.869  58.526  50.078  1.00 29.27           C   
ATOM   4151  O   GLN A 342      53.321  57.471  49.777  1.00 29.04           O   
ATOM   4152  CB  GLN A 342      55.997  58.512  51.435  1.00 34.86           C   
ATOM   4153  CG  GLN A 342      56.440  57.138  51.835  1.00 36.79           C   
ATOM   4154  CD  GLN A 342      57.510  56.559  50.914  1.00 37.30           C   
ATOM   4155  OE1 GLN A 342      57.259  55.594  50.165  1.00 36.62           O   
ATOM   4156  NE2 GLN A 342      58.702  57.130  50.965  1.00 38.69           N   
ATOM   4157  HN  GLN A 342      56.332  60.555  50.084  1.00  0.00           H   
ATOM   4158  HA  GLN A 342      55.791  57.797  49.426  1.00  0.00           H   
ATOM   4159  HB1 GLN A 342      56.791  59.118  51.485  1.00  0.00           H   
ATOM   4160  HB2 GLN A 342      55.304  58.814  52.090  1.00  0.00           H   
ATOM   4161  HG1 GLN A 342      56.809  57.181  52.763  1.00  0.00           H   
ATOM   4162  HG2 GLN A 342      55.645  56.531  51.820  1.00  0.00           H   
ATOM   4163 1HE2 GLN A 342      59.453  56.824  50.408  1.00  0.00           H   
ATOM   4164 2HE2 GLN A 342      58.823  57.909  51.609  1.00  0.00           H   
ATOM   4165  N   LEU A 343      53.197  59.620  50.438  1.00 25.88           N   
ATOM   4166  CA  LEU A 343      51.736  59.645  50.551  1.00 25.87           C   
ATOM   4167  C   LEU A 343      51.064  59.441  49.223  1.00 27.78           C   
ATOM   4168  O   LEU A 343      49.893  59.033  49.135  1.00 26.72           O   
ATOM   4169  CB  LEU A 343      51.268  60.965  51.138  1.00 23.85           C   
ATOM   4170  CG  LEU A 343      51.496  61.151  52.637  1.00 24.05           C   
ATOM   4171  CD1 LEU A 343      51.055  62.556  53.036  1.00 21.90           C   
ATOM   4172  CD2 LEU A 343      50.715  60.101  53.439  1.00 20.88           C   
ATOM   4173  HN  LEU A 343      53.698  60.499  50.652  1.00  0.00           H   
ATOM   4174  HA  LEU A 343      51.424  58.852  51.250  1.00  0.00           H   
ATOM   4175  HB1 LEU A 343      51.751  61.700  50.662  1.00  0.00           H   
ATOM   4176  HB2 LEU A 343      50.286  61.045  50.966  1.00  0.00           H   
ATOM   4177  HG  LEU A 343      52.538  61.055  52.883  1.00  0.00           H   
ATOM   4178 1HD1 LEU A 343      51.201  62.686  54.017  1.00  0.00           H   
ATOM   4179 2HD1 LEU A 343      50.084  62.674  52.826  1.00  0.00           H   
ATOM   4180 3HD1 LEU A 343      51.590  63.231  52.528  1.00  0.00           H   
ATOM   4181 1HD2 LEU A 343      50.877  60.239  54.416  1.00  0.00           H   
ATOM   4182 2HD2 LEU A 343      51.021  59.186  53.177  1.00  0.00           H   
ATOM   4183 3HD2 LEU A 343      49.738  60.193  53.247  1.00  0.00           H   
ATOM   4184  N   THR A 344      51.842  59.699  48.182  1.00 31.26           N   
ATOM   4185  CA  THR A 344      51.410  59.594  46.798  1.00 31.20           C   
ATOM   4186  C   THR A 344      50.753  58.277  46.400  1.00 30.49           C   
ATOM   4187  O   THR A 344      49.772  58.283  45.654  1.00 30.02           O   
ATOM   4188  CB  THR A 344      52.616  59.945  45.879  1.00 32.95           C   
ATOM   4189  OG1 THR A 344      52.795  61.372  45.875  1.00 36.37           O   
ATOM   4190  CG2 THR A 344      52.454  59.416  44.456  1.00 33.49           C   
ATOM   4191  HN  THR A 344      52.834  59.999  48.337  1.00  0.00           H   
ATOM   4192  HA  THR A 344      50.696  60.427  46.582  1.00  0.00           H   
ATOM   4193  HB  THR A 344      53.521  59.495  46.249  1.00  0.00           H   
ATOM   4194  HG1 THR A 344      53.535  61.520  45.305  1.00  0.00           H   
ATOM   4195 1HG2 THR A 344      53.254  59.670  43.913  1.00  0.00           H   
ATOM   4196 2HG2 THR A 344      51.633  59.812  44.044  1.00  0.00           H   
ATOM   4197 3HG2 THR A 344      52.369  58.420  44.478  1.00  0.00           H   
ATOM   4198  N   SER A 345      51.254  57.161  46.927  1.00 29.93           N   
ATOM   4199  CA  SER A 345      50.729  55.835  46.577  1.00 30.90           C   
ATOM   4200  C   SER A 345      49.249  55.632  46.848  1.00 28.64           C   
ATOM   4201  O   SER A 345      48.590  54.843  46.150  1.00 29.02           O   
ATOM   4202  CB  SER A 345      51.546  54.721  47.247  1.00 32.02           C   
ATOM   4203  OG  SER A 345      52.904  54.772  46.828  1.00 34.18           O   
ATOM   4204  HN  SER A 345      52.031  57.194  47.601  1.00  0.00           H   
ATOM   4205  HA  SER A 345      50.928  55.653  45.496  1.00  0.00           H   
ATOM   4206  HB1 SER A 345      51.504  54.835  48.240  1.00  0.00           H   
ATOM   4207  HB2 SER A 345      51.158  53.834  46.997  1.00  0.00           H   
ATOM   4208  HG  SER A 345      53.343  54.070  47.272  1.00  0.00           H   
ATOM   4209  N   GLY A 346      48.717  56.347  47.836  1.00 28.15           N   
ATOM   4210  CA  GLY A 346      47.300  56.198  48.143  1.00 27.06           C   
ATOM   4211  C   GLY A 346      46.374  57.277  47.591  1.00 25.82           C   
ATOM   4212  O   GLY A 346      45.159  57.211  47.794  1.00 25.11           O   
ATOM   4213  HN  GLY A 346      49.265  56.997  48.388  1.00  0.00           H   
ATOM   4214  HA1 GLY A 346      46.999  55.319  47.773  1.00  0.00           H   
ATOM   4215  HA2 GLY A 346      47.203  56.192  49.138  1.00  0.00           H   
ATOM   4216  N   MET A 347      46.942  58.263  46.896  1.00 25.20           N   
ATOM   4217  CA  MET A 347      46.173  59.371  46.354  1.00 21.35           C   
ATOM   4218  C   MET A 347      45.404  58.920  45.151  1.00 21.25           C   
ATOM   4219  O   MET A 347      45.801  57.972  44.495  1.00 25.79           O   
ATOM   4220  CB  MET A 347      47.101  60.525  46.022  1.00 19.29           C   
ATOM   4221  CG  MET A 347      47.782  61.074  47.245  1.00 18.38           C   
ATOM   4222  SD  MET A 347      48.732  62.525  46.902  1.00 22.52           S   
ATOM   4223  CE  MET A 347      49.260  63.005  48.502  1.00 15.96           C   
ATOM   4224  HN  MET A 347      47.961  58.263  46.723  1.00  0.00           H   
ATOM   4225  HA  MET A 347      45.481  59.735  47.121  1.00  0.00           H   
ATOM   4226  HB1 MET A 347      47.799  60.204  45.382  1.00  0.00           H   
ATOM   4227  HB2 MET A 347      46.567  61.255  45.595  1.00  0.00           H   
ATOM   4228  HG1 MET A 347      47.085  61.301  47.925  1.00  0.00           H   
ATOM   4229  HG2 MET A 347      48.391  60.372  47.614  1.00  0.00           H   
ATOM   4230  HE1 MET A 347      49.818  63.832  48.435  1.00  0.00           H   
ATOM   4231  HE2 MET A 347      49.802  62.270  48.909  1.00  0.00           H   
ATOM   4232  HE3 MET A 347      48.462  63.187  49.076  1.00  0.00           H   
ATOM   4233  N   VAL A 348      44.262  59.548  44.893  1.00 20.88           N   
ATOM   4234  CA  VAL A 348      43.467  59.150  43.746  1.00 18.32           C   
ATOM   4235  C   VAL A 348      43.759  59.945  42.478  1.00 19.06           C   
ATOM   4236  O   VAL A 348      43.873  61.177  42.479  1.00 17.56           O   
ATOM   4237  CB  VAL A 348      41.966  59.145  44.033  1.00 17.47           C   
ATOM   4238  CG1 VAL A 348      41.242  58.461  42.884  1.00 16.52           C   
ATOM   4239  CG2 VAL A 348      41.681  58.400  45.329  1.00 16.80           C   
ATOM   4240  HN  VAL A 348      43.921  60.307  45.478  1.00  0.00           H   
ATOM   4241  HA  VAL A 348      43.644  58.074  43.540  1.00  0.00           H   
ATOM   4242  HB  VAL A 348      41.586  60.148  44.108  1.00  0.00           H   
ATOM   4243 1HG1 VAL A 348      40.259  58.454  43.066  1.00  0.00           H   
ATOM   4244 2HG1 VAL A 348      41.570  57.521  42.795  1.00  0.00           H   
ATOM   4245 3HG1 VAL A 348      41.420  58.958  42.034  1.00  0.00           H   
ATOM   4246 1HG2 VAL A 348      40.697  58.403  45.506  1.00  0.00           H   
ATOM   4247 2HG2 VAL A 348      42.157  58.850  46.084  1.00  0.00           H   
ATOM   4248 3HG2 VAL A 348      42.002  57.456  45.249  1.00  0.00           H   
ATOM   4249  N   GLN A 349      43.970  59.189  41.415  1.00 20.60           N   
ATOM   4250  CA  GLN A 349      44.259  59.709  40.105  1.00 21.61           C   
ATOM   4251  C   GLN A 349      42.956  59.751  39.364  1.00 21.37           C   
ATOM   4252  O   GLN A 349      41.969  59.139  39.765  1.00 21.65           O   
ATOM   4253  CB  GLN A 349      45.178  58.757  39.358  1.00 24.28           C   
ATOM   4254  CG  GLN A 349      46.599  58.771  39.835  1.00 29.44           C   
ATOM   4255  CD  GLN A 349      47.429  57.713  39.160  1.00 30.55           C   
ATOM   4256  OE1 GLN A 349      47.425  57.580  37.924  1.00 32.43           O   
ATOM   4257  NE2 GLN A 349      48.134  56.934  39.956  1.00 32.00           N   
ATOM   4258  HN  GLN A 349      43.929  58.144  41.508  1.00  0.00           H   
ATOM   4259  HA  GLN A 349      44.665  60.710  40.189  1.00  0.00           H   
ATOM   4260  HB1 GLN A 349      44.821  57.829  39.464  1.00  0.00           H   
ATOM   4261  HB2 GLN A 349      45.170  59.009  38.390  1.00  0.00           H   
ATOM   4262  HG1 GLN A 349      46.997  59.667  39.639  1.00  0.00           H   
ATOM   4263  HG2 GLN A 349      46.610  58.609  40.822  1.00  0.00           H   
ATOM   4264 1HE2 GLN A 349      48.714  56.206  39.608  1.00  0.00           H   
ATOM   4265 2HE2 GLN A 349      48.075  57.093  40.958  1.00  0.00           H   
ATOM   4266  N   THR A 350      42.962  60.461  38.254  1.00 19.77           N   
ATOM   4267  CA  THR A 350      41.779  60.552  37.465  1.00 17.19           C   
ATOM   4268  C   THR A 350      42.221  60.586  36.038  1.00 19.10           C   
ATOM   4269  O   THR A 350      43.415  60.687  35.735  1.00 19.44           O   
ATOM   4270  CB  THR A 350      41.027  61.845  37.768  1.00 18.36           C   
ATOM   4271  OG1 THR A 350      41.773  62.961  37.267  1.00 17.88           O   
ATOM   4272  CG2 THR A 350      40.823  62.013  39.264  1.00 18.72           C   
ATOM   4273  HN  THR A 350      43.803  60.954  37.940  1.00  0.00           H   
ATOM   4274  HA  THR A 350      41.151  59.683  37.633  1.00  0.00           H   
ATOM   4275  HB  THR A 350      40.055  61.856  37.289  1.00  0.00           H   
ATOM   4276  HG1 THR A 350      41.261  63.729  37.483  1.00  0.00           H   
ATOM   4277 1HG2 THR A 350      40.329  62.865  39.440  1.00  0.00           H   
ATOM   4278 2HG2 THR A 350      41.712  62.043  39.721  1.00  0.00           H   
ATOM   4279 3HG2 THR A 350      40.293  61.242  39.617  1.00  0.00           H   
ATOM   4280  N   HIS A 351      41.255  60.449  35.151  1.00 21.46           N   
ATOM   4281  CA  HIS A 351      41.513  60.534  33.733  1.00 22.56           C   
ATOM   4282  C   HIS A 351      41.324  61.975  33.323  1.00 22.56           C   
ATOM   4283  O   HIS A 351      40.748  62.752  34.062  1.00 24.48           O   
ATOM   4284  CB  HIS A 351      40.506  59.681  32.980  1.00 23.72           C   
ATOM   4285  CG  HIS A 351      40.862  58.237  32.978  1.00 27.66           C   
ATOM   4286  ND1 HIS A 351      40.422  57.364  33.946  1.00 27.35           N   
ATOM   4287  CD2 HIS A 351      41.726  57.539  32.199  1.00 27.72           C   
ATOM   4288  CE1 HIS A 351      41.007  56.191  33.770  1.00 28.61           C   
ATOM   4289  NE2 HIS A 351      41.803  56.273  32.717  1.00 27.44           N   
ATOM   4290  HN  HIS A 351      40.281  60.276  35.449  1.00  0.00           H   
ATOM   4291  HA  HIS A 351      42.534  60.229  33.527  1.00  0.00           H   
ATOM   4292  HB1 HIS A 351      39.610  59.789  33.411  1.00  0.00           H   
ATOM   4293  HB2 HIS A 351      40.461  60.000  32.033  1.00  0.00           H   
ATOM   4294  HD1 HIS A 351      39.772  57.588  34.655  1.00  0.00           H   
ATOM   4295  HD2 HIS A 351      42.215  57.884  31.398  1.00  0.00           H   
ATOM   4296  HE1 HIS A 351      40.870  55.379  34.337  1.00  0.00           H   
ATOM   4297  N   VAL A 352      41.931  62.370  32.218  1.00 23.95           N   
ATOM   4298  CA  VAL A 352      41.694  63.706  31.724  1.00 22.05           C   
ATOM   4299  C   VAL A 352      40.601  63.478  30.704  1.00 23.21           C   
ATOM   4300  O   VAL A 352      40.297  62.330  30.344  1.00 21.14           O   
ATOM   4301  CB  VAL A 352      42.931  64.374  31.125  1.00 22.99           C   
ATOM   4302  CG1 VAL A 352      43.879  64.747  32.248  1.00 22.64           C   
ATOM   4303  CG2 VAL A 352      43.623  63.462  30.106  1.00 23.08           C   
ATOM   4304  HN  VAL A 352      42.562  61.765  31.700  1.00  0.00           H   
ATOM   4305  HA  VAL A 352      41.332  64.329  32.507  1.00  0.00           H   
ATOM   4306  HB  VAL A 352      42.665  65.277  30.605  1.00  0.00           H   
ATOM   4307 1HG1 VAL A 352      44.693  65.185  31.866  1.00  0.00           H   
ATOM   4308 2HG1 VAL A 352      44.148  63.922  32.746  1.00  0.00           H   
ATOM   4309 3HG1 VAL A 352      43.423  65.380  32.874  1.00  0.00           H   
ATOM   4310 1HG2 VAL A 352      44.426  63.927  29.734  1.00  0.00           H   
ATOM   4311 2HG2 VAL A 352      42.988  63.249  29.364  1.00  0.00           H   
ATOM   4312 3HG2 VAL A 352      43.907  62.615  30.555  1.00  0.00           H   
ATOM   4313  N   THR A 353      39.964  64.564  30.317  1.00 26.69           N   
ATOM   4314  CA  THR A 353      38.852  64.567  29.391  1.00 31.12           C   
ATOM   4315  C   THR A 353      39.147  64.542  27.879  1.00 34.03           C   
ATOM   4316  O   THR A 353      38.310  64.061  27.086  1.00 35.10           O   
ATOM   4317  CB  THR A 353      37.966  65.740  29.769  1.00 30.98           C   
ATOM   4318  OG1 THR A 353      36.833  65.232  30.467  1.00 34.95           O   
ATOM   4319  CG2 THR A 353      37.556  66.569  28.582  1.00 33.48           C   
ATOM   4320  HN  THR A 353      40.261  65.502  30.688  1.00  0.00           H   
ATOM   4321  HA  THR A 353      38.184  63.687  29.625  1.00  0.00           H   
ATOM   4322  HB  THR A 353      38.480  66.428  30.424  1.00  0.00           H   
ATOM   4323  HG1 THR A 353      36.301  66.005  30.687  1.00  0.00           H   
ATOM   4324 1HG2 THR A 353      36.976  67.325  28.887  1.00  0.00           H   
ATOM   4325 2HG2 THR A 353      37.048  65.999  27.936  1.00  0.00           H   
ATOM   4326 3HG2 THR A 353      38.371  66.935  28.133  1.00  0.00           H   
ATOM   4327  N   THR A 354      40.313  65.057  27.483  1.00 35.48           N   
ATOM   4328  CA  THR A 354      40.728  65.105  26.082  1.00 35.79           C   
ATOM   4329  C   THR A 354      42.171  64.588  25.943  1.00 38.95           C   
ATOM   4330  O   THR A 354      42.854  64.324  26.955  1.00 38.68           O   
ATOM   4331  CB  THR A 354      40.637  66.566  25.492  1.00 35.48           C   
ATOM   4332  OG1 THR A 354      41.265  67.503  26.369  1.00 37.09           O   
ATOM   4333  CG2 THR A 354      39.214  67.000  25.312  1.00 35.93           C   
ATOM   4334  HN  THR A 354      40.975  65.448  28.180  1.00  0.00           H   
ATOM   4335  HA  THR A 354      40.068  64.476  25.485  1.00  0.00           H   
ATOM   4336  HB  THR A 354      41.135  66.608  24.532  1.00  0.00           H   
ATOM   4337  HG1 THR A 354      41.170  68.330  25.956  1.00  0.00           H   
ATOM   4338 1HG2 THR A 354      39.193  67.927  24.938  1.00  0.00           H   
ATOM   4339 2HG2 THR A 354      38.747  66.987  26.196  1.00  0.00           H   
ATOM   4340 3HG2 THR A 354      38.752  66.376  24.682  1.00  0.00           H   
ATOM   4341  N   PRO A 355      42.646  64.373  24.692  1.00 41.20           N   
ATOM   4342  CA  PRO A 355      44.020  63.890  24.514  1.00 39.33           C   
ATOM   4343  C   PRO A 355      44.891  65.033  24.987  1.00 37.52           C   
ATOM   4344  O   PRO A 355      45.762  64.871  25.864  1.00 38.18           O   
ATOM   4345  CB  PRO A 355      44.143  63.761  22.998  1.00 39.43           C   
ATOM   4346  CG  PRO A 355      42.739  63.598  22.529  1.00 41.24           C   
ATOM   4347  CD  PRO A 355      41.990  64.561  23.384  1.00 40.89           C   
ATOM   4348  HA  PRO A 355      44.166  63.040  25.135  1.00  0.00           H   
ATOM   4349  HB1 PRO A 355      44.555  64.583  22.605  1.00  0.00           H   
ATOM   4350  HB2 PRO A 355      44.693  62.962  22.754  1.00  0.00           H   
ATOM   4351  HG1 PRO A 355      42.653  63.834  21.561  1.00  0.00           H   
ATOM   4352  HG2 PRO A 355      42.417  62.662  22.674  1.00  0.00           H   
ATOM   4353  HD1 PRO A 355      42.096  65.499  23.055  1.00  0.00           H   
ATOM   4354  HD2 PRO A 355      41.018  64.330  23.427  1.00  0.00           H   
ATOM   4355  N   GLY A 356      44.537  66.207  24.462  1.00 36.09           N   
ATOM   4356  CA  GLY A 356      45.218  67.449  24.744  1.00 34.95           C   
ATOM   4357  C   GLY A 356      45.015  68.058  26.118  1.00 34.33           C   
ATOM   4358  O   GLY A 356      45.478  69.175  26.352  1.00 35.46           O   
ATOM   4359  HN  GLY A 356      43.723  66.252  23.807  1.00  0.00           H   
ATOM   4360  HA1 GLY A 356      46.198  67.287  24.629  1.00  0.00           H   
ATOM   4361  HA2 GLY A 356      44.910  68.120  24.070  1.00  0.00           H   
ATOM   4362  N   SER A 357      44.338  67.364  27.029  1.00 32.43           N   
ATOM   4363  CA  SER A 357      44.169  67.919  28.354  1.00 28.67           C   
ATOM   4364  C   SER A 357      45.518  68.080  29.052  1.00 29.27           C   
ATOM   4365  O   SER A 357      45.846  69.160  29.500  1.00 32.51           O   
ATOM   4366  CB  SER A 357      43.220  67.065  29.184  1.00 27.90           C   
ATOM   4367  OG  SER A 357      41.870  67.288  28.793  1.00 23.85           O   
ATOM   4368  HN  SER A 357      43.935  66.456  26.824  1.00  0.00           H   
ATOM   4369  HA  SER A 357      43.687  68.901  28.282  1.00  0.00           H   
ATOM   4370  HB1 SER A 357      43.445  66.100  29.050  1.00  0.00           H   
ATOM   4371  HB2 SER A 357      43.325  67.302  30.150  1.00  0.00           H   
ATOM   4372  HG  SER A 357      41.339  66.735  29.340  1.00  0.00           H   
ATOM   4373  N   ILE A 358      46.337  67.034  29.080  1.00 31.01           N   
ATOM   4374  CA  ILE A 358      47.656  67.105  29.753  1.00 32.36           C   
ATOM   4375  C   ILE A 358      48.551  68.338  29.435  1.00 32.19           C   
ATOM   4376  O   ILE A 358      48.981  69.048  30.356  1.00 36.18           O   
ATOM   4377  CB  ILE A 358      48.456  65.771  29.598  1.00 30.91           C   
ATOM   4378  CG1 ILE A 358      47.726  64.629  30.307  1.00 30.32           C   
ATOM   4379  CG2 ILE A 358      49.854  65.922  30.172  1.00 32.44           C   
ATOM   4380  CD1 ILE A 358      47.699  64.775  31.810  1.00 30.26           C   
ATOM   4381  HN  ILE A 358      46.090  66.143  28.640  1.00  0.00           H   
ATOM   4382  HA  ILE A 358      47.490  67.071  30.857  1.00  0.00           H   
ATOM   4383  HB  ILE A 358      48.546  65.512  28.558  1.00  0.00           H   
ATOM   4384 1HG1 ILE A 358      46.783  64.601  29.975  1.00  0.00           H   
ATOM   4385 2HG1 ILE A 358      48.186  63.770  30.080  1.00  0.00           H   
ATOM   4386 1HG2 ILE A 358      50.353  65.062  30.066  1.00  0.00           H   
ATOM   4387 2HG2 ILE A 358      49.793  66.154  31.143  1.00  0.00           H   
ATOM   4388 3HG2 ILE A 358      50.338  66.650  29.686  1.00  0.00           H   
ATOM   4389 1HD1 ILE A 358      47.210  64.001  32.212  1.00  0.00           H   
ATOM   4390 2HD1 ILE A 358      47.234  65.626  32.054  1.00  0.00           H   
ATOM   4391 3HD1 ILE A 358      48.635  64.795  32.160  1.00  0.00           H   
ATOM   4392  N   PRO A 359      48.842  68.611  28.146  1.00 30.69           N   
ATOM   4393  CA  PRO A 359      49.669  69.752  27.731  1.00 28.66           C   
ATOM   4394  C   PRO A 359      49.026  71.073  28.136  1.00 28.46           C   
ATOM   4395  O   PRO A 359      49.715  72.027  28.501  1.00 29.37           O   
ATOM   4396  CB  PRO A 359      49.676  69.628  26.211  1.00 28.16           C   
ATOM   4397  CG  PRO A 359      49.559  68.180  25.996  1.00 30.01           C   
ATOM   4398  CD  PRO A 359      48.492  67.791  26.974  1.00 30.64           C   
ATOM   4399  HA  PRO A 359      50.640  69.661  28.211  1.00  0.00           H   
ATOM   4400  HB1 PRO A 359      48.901  70.115  25.807  1.00  0.00           H   
ATOM   4401  HB2 PRO A 359      50.529  69.980  25.826  1.00  0.00           H   
ATOM   4402  HG1 PRO A 359      49.281  67.976  25.058  1.00  0.00           H   
ATOM   4403  HG2 PRO A 359      50.421  67.714  26.197  1.00  0.00           H   
ATOM   4404  HD1 PRO A 359      47.582  68.019  26.629  1.00  0.00           H   
ATOM   4405  HD2 PRO A 359      48.533  66.815  27.188  1.00  0.00           H   
ATOM   4406  N   THR A 360      47.710  71.156  27.958  1.00 28.63           N   
ATOM   4407  CA  THR A 360      46.936  72.336  28.326  1.00 27.57           C   
ATOM   4408  C   THR A 360      47.035  72.561  29.851  1.00 24.20           C   
ATOM   4409  O   THR A 360      47.287  73.661  30.306  1.00 22.63           O   
ATOM   4410  CB  THR A 360      45.455  72.153  27.893  1.00 29.03           C   
ATOM   4411  OG1 THR A 360      45.394  72.035  26.471  1.00 30.84           O   
ATOM   4412  CG2 THR A 360      44.601  73.327  28.330  1.00 28.60           C   
ATOM   4413  HN  THR A 360      47.186  70.363  27.542  1.00  0.00           H   
ATOM   4414  HA  THR A 360      47.335  73.210  27.816  1.00  0.00           H   
ATOM   4415  HB  THR A 360      45.041  71.255  28.326  1.00  0.00           H   
ATOM   4416  HG1 THR A 360      44.475  71.927  26.270  1.00  0.00           H   
ATOM   4417 1HG2 THR A 360      43.656  73.180  28.037  1.00  0.00           H   
ATOM   4418 2HG2 THR A 360      44.951  74.167  27.915  1.00  0.00           H   
ATOM   4419 3HG2 THR A 360      44.632  73.410  29.326  1.00  0.00           H   
ATOM   4420  N   ILE A 361      46.841  71.499  30.622  1.00 21.80           N   
ATOM   4421  CA  ILE A 361      46.939  71.574  32.072  1.00 22.49           C   
ATOM   4422  C   ILE A 361      48.366  72.002  32.427  1.00 25.88           C   
ATOM   4423  O   ILE A 361      48.593  72.899  33.282  1.00 26.48           O   
ATOM   4424  CB  ILE A 361      46.586  70.204  32.700  1.00 21.23           C   
ATOM   4425  CG1 ILE A 361      45.071  70.014  32.673  1.00 18.80           C   
ATOM   4426  CG2 ILE A 361      47.146  70.093  34.101  1.00 21.23           C   
ATOM   4427  CD1 ILE A 361      44.613  68.615  32.966  1.00 20.19           C   
ATOM   4428  HN  ILE A 361      46.613  70.580  30.211  1.00  0.00           H   
ATOM   4429  HA  ILE A 361      46.242  72.313  32.448  1.00  0.00           H   
ATOM   4430  HB  ILE A 361      47.028  69.406  32.135  1.00  0.00           H   
ATOM   4431 1HG1 ILE A 361      44.668  70.624  33.355  1.00  0.00           H   
ATOM   4432 2HG1 ILE A 361      44.741  70.266  31.763  1.00  0.00           H   
ATOM   4433 1HG2 ILE A 361      46.906  69.202  34.487  1.00  0.00           H   
ATOM   4434 2HG2 ILE A 361      46.761  70.818  34.673  1.00  0.00           H   
ATOM   4435 3HG2 ILE A 361      48.141  70.186  34.071  1.00  0.00           H   
ATOM   4436 1HD1 ILE A 361      43.614  68.576  32.929  1.00  0.00           H   
ATOM   4437 2HD1 ILE A 361      44.923  68.346  33.878  1.00  0.00           H   
ATOM   4438 3HD1 ILE A 361      44.996  67.989  32.287  1.00  0.00           H   
ATOM   4439  N   CYS A 362      49.335  71.409  31.736  1.00 26.69           N   
ATOM   4440  CA  CYS A 362      50.729  71.730  31.964  1.00 27.32           C   
ATOM   4441  C   CYS A 362      51.000  73.221  31.719  1.00 25.98           C   
ATOM   4442  O   CYS A 362      51.561  73.886  32.559  1.00 26.07           O   
ATOM   4443  CB  CYS A 362      51.599  70.876  31.055  1.00 30.51           C   
ATOM   4444  SG  CYS A 362      53.221  70.470  31.733  1.00 35.66           S   
ATOM   4445  HN  CYS A 362      49.117  70.704  31.019  1.00  0.00           H   
ATOM   4446  HA  CYS A 362      50.998  71.489  32.999  1.00  0.00           H   
ATOM   4447  HB1 CYS A 362      51.114  70.021  30.873  1.00  0.00           H   
ATOM   4448  HB2 CYS A 362      51.735  71.372  30.197  1.00  0.00           H   
ATOM   4449  HG  CYS A 362      53.902  69.723  30.865  1.00  0.00           H   
ATOM   4450  N   ASP A 363      50.561  73.751  30.583  1.00 26.29           N   
ATOM   4451  CA  ASP A 363      50.777  75.168  30.281  1.00 27.44           C   
ATOM   4452  C   ASP A 363      50.101  76.110  31.282  1.00 26.01           C   
ATOM   4453  O   ASP A 363      50.621  77.190  31.572  1.00 26.31           O   
ATOM   4454  CB  ASP A 363      50.337  75.509  28.853  1.00 30.11           C   
ATOM   4455  CG  ASP A 363      51.192  74.826  27.791  1.00 34.85           C   
ATOM   4456  OD1 ASP A 363      52.137  74.062  28.140  1.00 36.15           O   
ATOM   4457  OD2 ASP A 363      50.911  75.053  26.588  1.00 37.41           O   
ATOM   4458  HN  ASP A 363      50.061  73.191  29.887  1.00  0.00           H   
ATOM   4459  HA  ASP A 363      51.862  75.372  30.276  1.00  0.00           H   
ATOM   4460  HB1 ASP A 363      49.388  75.219  28.734  1.00  0.00           H   
ATOM   4461  HB2 ASP A 363      50.402  76.499  28.727  1.00  0.00           H   
ATOM   4462  N   LEU A 364      48.957  75.698  31.824  1.00 25.80           N   
ATOM   4463  CA  LEU A 364      48.234  76.518  32.801  1.00 24.54           C   
ATOM   4464  C   LEU A 364      49.065  76.615  34.069  1.00 18.84           C   
ATOM   4465  O   LEU A 364      49.330  77.712  34.574  1.00 18.60           O   
ATOM   4466  CB  LEU A 364      46.858  75.906  33.119  1.00 27.71           C   
ATOM   4467  CG  LEU A 364      46.073  76.510  34.301  1.00 30.13           C   
ATOM   4468  CD1 LEU A 364      45.122  77.571  33.777  1.00 30.16           C   
ATOM   4469  CD2 LEU A 364      45.283  75.408  35.050  1.00 31.71           C   
ATOM   4470  HN  LEU A 364      48.545  74.791  31.574  1.00  0.00           H   
ATOM   4471  HA  LEU A 364      48.080  77.512  32.390  1.00  0.00           H   
ATOM   4472  HB1 LEU A 364      46.290  76.001  32.301  1.00  0.00           H   
ATOM   4473  HB2 LEU A 364      46.999  74.936  33.316  1.00  0.00           H   
ATOM   4474  HG  LEU A 364      46.743  76.980  34.998  1.00  0.00           H   
ATOM   4475 1HD1 LEU A 364      44.610  77.966  34.540  1.00  0.00           H   
ATOM   4476 2HD1 LEU A 364      44.485  77.156  33.127  1.00  0.00           H   
ATOM   4477 3HD1 LEU A 364      45.644  78.290  33.318  1.00  0.00           H   
ATOM   4478 1HD2 LEU A 364      44.781  75.817  35.812  1.00  0.00           H   
ATOM   4479 2HD2 LEU A 364      45.919  74.721  35.401  1.00  0.00           H   
ATOM   4480 3HD2 LEU A 364      44.638  74.974  34.421  1.00  0.00           H   
ATOM   4481  N   ALA A 365      49.463  75.453  34.573  1.00 17.49           N   
ATOM   4482  CA  ALA A 365      50.263  75.356  35.772  1.00 17.60           C   
ATOM   4483  C   ALA A 365      51.551  76.148  35.599  1.00 20.26           C   
ATOM   4484  O   ALA A 365      51.942  76.906  36.477  1.00 24.13           O   
ATOM   4485  CB  ALA A 365      50.552  73.924  36.057  1.00 17.89           C   
ATOM   4486  HN  ALA A 365      49.201  74.563  34.104  1.00  0.00           H   
ATOM   4487  HA  ALA A 365      49.705  75.762  36.620  1.00  0.00           H   
ATOM   4488  HB1 ALA A 365      51.106  73.854  36.887  1.00  0.00           H   
ATOM   4489  HB2 ALA A 365      51.052  73.525  35.288  1.00  0.00           H   
ATOM   4490  HB3 ALA A 365      49.693  73.430  36.188  1.00  0.00           H   
ATOM   4491  N   ARG A 366      52.189  76.030  34.441  1.00 22.19           N   
ATOM   4492  CA  ARG A 366      53.426  76.789  34.192  1.00 23.51           C   
ATOM   4493  C   ARG A 366      53.193  78.286  34.052  1.00 18.65           C   
ATOM   4494  O   ARG A 366      53.957  79.075  34.571  1.00 16.34           O   
ATOM   4495  CB  ARG A 366      54.182  76.237  32.974  1.00 27.56           C   
ATOM   4496  CG  ARG A 366      54.975  74.985  33.323  1.00 34.93           C   
ATOM   4497  CD  ARG A 366      55.523  74.241  32.107  1.00 42.34           C   
ATOM   4498  NE  ARG A 366      56.139  72.954  32.482  1.00 49.24           N   
ATOM   4499  CZ  ARG A 366      56.102  71.834  31.746  1.00 52.38           C   
ATOM   4500  NH1 ARG A 366      55.472  71.809  30.564  1.00 53.78           N   
ATOM   4501  NH2 ARG A 366      56.673  70.717  32.207  1.00 53.45           N   
ATOM   4502  HN  ARG A 366      51.852  75.421  33.696  1.00  0.00           H   
ATOM   4503  HA  ARG A 366      54.125  76.607  35.027  1.00  0.00           H   
ATOM   4504  HB1 ARG A 366      53.522  76.013  32.257  1.00  0.00           H   
ATOM   4505  HB2 ARG A 366      54.813  76.937  32.640  1.00  0.00           H   
ATOM   4506  HG1 ARG A 366      55.745  75.252  33.902  1.00  0.00           H   
ATOM   4507  HG2 ARG A 366      54.376  74.364  33.829  1.00  0.00           H   
ATOM   4508  HD1 ARG A 366      54.773  74.067  31.469  1.00  0.00           H   
ATOM   4509  HD2 ARG A 366      56.213  74.812  31.662  1.00  0.00           H   
ATOM   4510  HE  ARG A 366      56.641  72.943  33.406  1.00  0.00           H   
ATOM   4511 1HH1 ARG A 366      55.450  70.977  30.027  1.00  0.00           H   
ATOM   4512 2HH1 ARG A 366      55.026  72.643  30.235  1.00  0.00           H   
ATOM   4513 1HH2 ARG A 366      56.646  69.882  31.659  1.00  0.00           H   
ATOM   4514 2HH2 ARG A 366      57.125  70.720  33.097  1.00  0.00           H   
ATOM   4515  N   THR A 367      52.126  78.671  33.356  1.00 17.70           N   
ATOM   4516  CA  THR A 367      51.800  80.079  33.200  1.00 16.16           C   
ATOM   4517  C   THR A 367      51.420  80.710  34.548  1.00 16.40           C   
ATOM   4518  O   THR A 367      51.757  81.884  34.818  1.00 15.37           O   
ATOM   4519  CB  THR A 367      50.643  80.268  32.217  1.00 15.27           C   
ATOM   4520  OG1 THR A 367      51.020  79.748  30.946  1.00 15.03           O   
ATOM   4521  CG2 THR A 367      50.347  81.726  32.045  1.00 14.59           C   
ATOM   4522  HN  THR A 367      51.506  77.985  32.911  1.00  0.00           H   
ATOM   4523  HA  THR A 367      52.666  80.612  32.792  1.00  0.00           H   
ATOM   4524  HB  THR A 367      49.760  79.737  32.548  1.00  0.00           H   
ATOM   4525  HG1 THR A 367      50.269  79.890  30.377  1.00  0.00           H   
ATOM   4526 1HG2 THR A 367      49.590  81.839  31.401  1.00  0.00           H   
ATOM   4527 2HG2 THR A 367      51.158  82.192  31.691  1.00  0.00           H   
ATOM   4528 3HG2 THR A 367      50.095  82.122  32.928  1.00  0.00           H   
ATOM   4529  N   PHE A 368      50.660  79.963  35.359  1.00 18.62           N   
ATOM   4530  CA  PHE A 368      50.240  80.410  36.687  1.00 16.99           C   
ATOM   4531  C   PHE A 368      51.526  80.686  37.470  1.00 17.59           C   
ATOM   4532  O   PHE A 368      51.727  81.790  38.002  1.00 17.03           O   
ATOM   4533  CB  PHE A 368      49.425  79.303  37.384  1.00 18.31           C   
ATOM   4534  CG  PHE A 368      48.957  79.660  38.791  1.00 19.90           C   
ATOM   4535  CD1 PHE A 368      49.872  79.789  39.849  1.00 19.88           C   
ATOM   4536  CD2 PHE A 368      47.600  79.854  39.064  1.00 19.25           C   
ATOM   4537  CE1 PHE A 368      49.442  80.111  41.159  1.00 19.79           C   
ATOM   4538  CE2 PHE A 368      47.162  80.172  40.360  1.00 19.50           C   
ATOM   4539  CZ  PHE A 368      48.088  80.301  41.415  1.00 19.40           C   
ATOM   4540  HN  PHE A 368      50.342  79.024  35.057  1.00  0.00           H   
ATOM   4541  HA  PHE A 368      49.672  81.319  36.601  1.00  0.00           H   
ATOM   4542  HB1 PHE A 368      48.618  79.109  36.825  1.00  0.00           H   
ATOM   4543  HB2 PHE A 368      49.995  78.484  37.442  1.00  0.00           H   
ATOM   4544  HD1 PHE A 368      50.847  79.651  39.673  1.00  0.00           H   
ATOM   4545  HD2 PHE A 368      46.931  79.765  38.326  1.00  0.00           H   
ATOM   4546  HE1 PHE A 368      50.110  80.202  41.898  1.00  0.00           H   
ATOM   4547  HE2 PHE A 368      46.187  80.308  40.535  1.00  0.00           H   
ATOM   4548  HZ  PHE A 368      47.775  80.527  42.338  1.00  0.00           H   
ATOM   4549  N   ALA A 369      52.405  79.686  37.520  1.00 18.58           N   
ATOM   4550  CA  ALA A 369      53.677  79.802  38.233  1.00 20.83           C   
ATOM   4551  C   ALA A 369      54.421  81.071  37.844  1.00 22.27           C   
ATOM   4552  O   ALA A 369      54.735  81.941  38.690  1.00 21.57           O   
ATOM   4553  CB  ALA A 369      54.540  78.600  37.933  1.00 19.67           C   
ATOM   4554  HN  ALA A 369      52.210  78.788  37.050  1.00  0.00           H   
ATOM   4555  HA  ALA A 369      53.482  79.814  39.313  1.00  0.00           H   
ATOM   4556  HB1 ALA A 369      55.409  78.682  38.422  1.00  0.00           H   
ATOM   4557  HB2 ALA A 369      54.715  78.552  36.950  1.00  0.00           H   
ATOM   4558  HB3 ALA A 369      54.069  77.769  38.229  1.00  0.00           H   
ATOM   4559  N   ARG A 370      54.641  81.182  36.538  1.00 24.94           N   
ATOM   4560  CA  ARG A 370      55.345  82.291  35.899  1.00 24.05           C   
ATOM   4561  C   ARG A 370      54.802  83.681  36.204  1.00 21.84           C   
ATOM   4562  O   ARG A 370      55.564  84.601  36.474  1.00 20.77           O   
ATOM   4563  CB  ARG A 370      55.368  82.046  34.377  1.00 26.93           C   
ATOM   4564  CG  ARG A 370      55.867  83.190  33.521  1.00 32.68           C   
ATOM   4565  CD  ARG A 370      55.776  82.872  31.992  1.00 39.51           C   
ATOM   4566  NE  ARG A 370      54.423  82.706  31.410  1.00 43.55           N   
ATOM   4567  CZ  ARG A 370      53.784  83.627  30.675  1.00 44.35           C   
ATOM   4568  NH1 ARG A 370      54.342  84.811  30.442  1.00 45.73           N   
ATOM   4569  NH2 ARG A 370      52.651  83.318  30.049  1.00 43.56           N   
ATOM   4570  HN  ARG A 370      54.292  80.427  35.891  1.00  0.00           H   
ATOM   4571  HA  ARG A 370      56.418  82.252  36.202  1.00  0.00           H   
ATOM   4572  HB1 ARG A 370      55.957  81.257  34.204  1.00  0.00           H   
ATOM   4573  HB2 ARG A 370      54.434  81.835  34.088  1.00  0.00           H   
ATOM   4574  HG1 ARG A 370      55.314  84.001  33.714  1.00  0.00           H   
ATOM   4575  HG2 ARG A 370      56.822  83.374  33.755  1.00  0.00           H   
ATOM   4576  HD1 ARG A 370      56.223  83.621  31.503  1.00  0.00           H   
ATOM   4577  HD2 ARG A 370      56.278  82.022  31.832  1.00  0.00           H   
ATOM   4578  HE  ARG A 370      53.956  81.788  31.606  1.00  0.00           H   
ATOM   4579 1HH1 ARG A 370      53.864  85.495  29.895  1.00  0.00           H   
ATOM   4580 2HH1 ARG A 370      55.247  85.015  30.820  1.00  0.00           H   
ATOM   4581 1HH2 ARG A 370      52.176  84.005  29.502  1.00  0.00           H   
ATOM   4582 2HH2 ARG A 370      52.276  82.394  30.128  1.00  0.00           H   
ATOM   4583  N   GLU A 371      53.486  83.824  36.155  1.00 19.51           N   
ATOM   4584  CA  GLU A 371      52.870  85.118  36.378  1.00 17.48           C   
ATOM   4585  C   GLU A 371      52.602  85.488  37.828  1.00 16.39           C   
ATOM   4586  O   GLU A 371      52.747  86.680  38.222  1.00 14.98           O   
ATOM   4587  CB  GLU A 371      51.567  85.191  35.580  1.00 16.24           C   
ATOM   4588  CG  GLU A 371      50.789  86.476  35.738  1.00 15.90           C   
ATOM   4589  CD  GLU A 371      49.524  86.443  34.927  1.00 17.60           C   
ATOM   4590  OE1 GLU A 371      49.611  86.599  33.706  1.00 19.40           O   
ATOM   4591  OE2 GLU A 371      48.448  86.206  35.492  1.00 16.30           O   
ATOM   4592  HN  GLU A 371      52.869  83.028  35.959  1.00  0.00           H   
ATOM   4593  HA  GLU A 371      53.519  85.907  35.923  1.00  0.00           H   
ATOM   4594  HB1 GLU A 371      51.791  85.082  34.611  1.00  0.00           H   
ATOM   4595  HB2 GLU A 371      50.981  84.436  35.875  1.00  0.00           H   
ATOM   4596  HG1 GLU A 371      50.556  86.600  36.702  1.00  0.00           H   
ATOM   4597  HG2 GLU A 371      51.355  87.241  35.430  1.00  0.00           H   
ATOM   4598  N   MET A 372      52.195  84.501  38.621  1.00 16.13           N   
ATOM   4599  CA  MET A 372      51.836  84.761  40.009  1.00 17.53           C   
ATOM   4600  C   MET A 372      52.779  84.364  41.108  1.00 15.87           C   
ATOM   4601  O   MET A 372      52.669  84.873  42.210  1.00 17.84           O   
ATOM   4602  CB  MET A 372      50.402  84.289  40.278  1.00 18.24           C   
ATOM   4603  CG  MET A 372      49.390  85.272  39.668  1.00 17.78           C   
ATOM   4604  SD  MET A 372      47.760  84.669  39.625  1.00 13.15           S   
ATOM   4605  CE  MET A 372      47.923  83.516  38.301  1.00 13.66           C   
ATOM   4606  HN  MET A 372      52.123  83.538  38.282  1.00  0.00           H   
ATOM   4607  HA  MET A 372      51.614  85.872  40.105  1.00  0.00           H   
ATOM   4608  HB1 MET A 372      50.271  83.386  39.870  1.00  0.00           H   
ATOM   4609  HB2 MET A 372      50.253  84.234  41.265  1.00  0.00           H   
ATOM   4610  HG1 MET A 372      49.401  86.112  40.211  1.00  0.00           H   
ATOM   4611  HG2 MET A 372      49.675  85.476  38.731  1.00  0.00           H   
ATOM   4612  HE1 MET A 372      47.045  83.066  38.141  1.00  0.00           H   
ATOM   4613  HE2 MET A 372      48.610  82.830  38.539  1.00  0.00           H   
ATOM   4614  HE3 MET A 372      48.206  83.998  37.472  1.00  0.00           H   
ATOM   4615  N   GLY A 373      53.717  83.483  40.818  1.00 17.49           N   
ATOM   4616  CA  GLY A 373      54.688  83.139  41.837  1.00 27.38           C   
ATOM   4617  C   GLY A 373      55.703  84.273  41.798  1.00 33.64           C   
ATOM   4618  O   GLY A 373      56.112  84.691  40.704  1.00 36.89           O   
ATOM   4619  HN  GLY A 373      53.786  83.037  39.912  1.00  0.00           H   
ATOM   4620  HA1 GLY A 373      54.253  83.086  42.736  1.00  0.00           H   
ATOM   4621  HA2 GLY A 373      55.127  82.265  41.626  1.00  0.00           H   
ATOM   4622  N   GLU A 374      56.055  84.858  42.933  1.00 39.09           N   
ATOM   4623  CA  GLU A 374      57.013  85.954  42.861  1.00 46.57           C   
ATOM   4624  C   GLU A 374      58.465  85.470  42.784  1.00 48.98           C   
ATOM   4625  O   GLU A 374      59.321  86.224  42.230  1.00 50.04           O   
ATOM   4626  CB  GLU A 374      56.793  86.976  43.988  1.00 50.07           C   
ATOM   4627  CG  GLU A 374      56.311  88.372  43.447  1.00 54.28           C   
ATOM   4628  CD  GLU A 374      55.799  89.361  44.527  1.00 56.22           C   
ATOM   4629  OE1 GLU A 374      55.650  88.944  45.695  1.00 57.93           O   
ATOM   4630  OE2 GLU A 374      55.542  90.560  44.216  1.00 57.22           O   
ATOM   4631  HN  GLU A 374      55.696  84.584  43.829  1.00  0.00           H   
ATOM   4632  HA  GLU A 374      56.796  86.567  41.970  1.00  0.00           H   
ATOM   4633  HB1 GLU A 374      56.101  86.618  44.615  1.00  0.00           H   
ATOM   4634  HB2 GLU A 374      57.655  87.102  44.479  1.00  0.00           H   
ATOM   4635  HG1 GLU A 374      57.080  88.802  42.974  1.00  0.00           H   
ATOM   4636  HG2 GLU A 374      55.567  88.212  42.798  1.00  0.00           H   
ATOM   4637  N   ALA A 375      58.808  84.244  43.329  1.00 50.69           N   
ATOM   4638 5H46 ALA A 375      59.750  83.929  43.294  1.00  0.00           H   
ATOM   4639 5H46 ALA A 375      58.109  83.683  43.759  1.00  0.00           H   
TER    4640      ALA A 375
END
