# Supplementary material for: DOVIS: an implementation for high-throughput virtual screening using AutoDock
Source: BMC Bioinformatics. 2008 Feb 27;9:126. doi: 10.1186/1471-2105-9-126 (PMC2267697; doi:10.1186/1471-2105-9-126)
Supplement: Additional file 2 — DOVIS_alpha_Release.tar.gz. This file contains the DOVIS package (DOVIS_alpha), release note and user manual. [file 1471-2105-9-126-S2.GZ › DOVIS_alpha_Release/example/TestRun.conf]

[job]
jobName="TestRun"
# inputDirectory="null"
outputDirectory="/home/xjiang/DOVIS_alpha_downloads/example"
temporaryDirectory="/home/xjiang/DOVIS_alpha_downloads/example"

[dockingSoftware]
dockingSoftwarePackage="AutoDock3"

[autoDockReceptorPreProcessing]
receptor="/home/xjiang/DOVIS_alpha_downloads/example/1kim_protein.pdb"
# processReceptor="Yes"
# addCharges="Amber"

[autoGridParameters]
# mapTypes="Direct"
grid_Center="By Coordinates"
# grid_CenterResidues=""
grid_CenterCoordinates="46.6 83.790 54.21"
grid_Points="60 60 60"
spacing="0.375"

[autoDockLigandPreProcessing]
database="/home/xjiang/DOVIS_alpha_downloads/example/ligs"
processLigand="Yes"
autotorsFlags="-U nphs_lps"
# filteringRule1Name="null"
# filteringRule1="null"
# filteringRule2Name="null"
# filteringRule2="null"
# filteringRule3Name="null"
# filteringRule3="null"

[autoDockSearchingParameters]
searchingMethod="Genetic Algorithm"

# geneticAlgorithmParameters
numberOfGARuns="3"
populationSize="50"
maximumNumberOfEnergyEvaluations="25000"
maximumNumberOfGenerations="27000"
maximumNumberOfTopIndividualsThatAutomaticallySurvive="1"
rateOfGeneMutation="0.02"
rateOfCrossover="0.8"
meanOfCauchyDistributionForGeneMutation="0.0"
varianceOfCauchyDistributionForGeneMutation="1.0"
numberOfGenerationsForPickingWorstIndividual="10"

# simulatedAnnealingParameters
# numberOfSARuns="10"
# numberOfSACycles="50"
# acceptedStepsPerCycle="100"
# rejectedStepsPerCycle="100"
# toBeginNextCycleUse="Minimum State"
# reductionScheduleType="Linear"
# translationPerCycle="1.0"
# dihedralPerCycle="1.0"
# quaternionPerCycle="1.0"
# temperaturePerCycle="0.95"
# initialTemperature="1000.0"

[dockingParameters]
# dockingFlags=" -o -k -i -u -t -l"

# energyParameters
externalGridEnergy="1000.0"
maximumAllowableInitialEnrgy="0.0"
maximumNumberOfRetries="10000"
# calculateInternalElectrostaticEnergy="Yes"

# stepSizeParameters
translation="2.0"
quaternion="50.0"
torsion="50.0"

# outputFormatParameters
# levelOfDetailForOutput="No Output"
rmsClusterTolerance="0.5"
# referenceStructureFileForRMSCalculation=""
performAClusterAnalysis="Yes"
# writeAllConformationsInACluster="Yes"

[outputOptions]
selectionCriterion1Name="Ranking"
selectionCriterion1="50"
selectionCriterion2Name="Binding Affinity"
selectionCriterion2="3"
# selectionCriterion3Name="null"
# selectionCriterion3="null"
outputFormat="Text File"
