# Supplementary material for: DOVIS: an implementation for high-throughput virtual screening using AutoDock
Source: BMC Bioinformatics. 2008 Feb 27;9:126. doi: 10.1186/1471-2105-9-126 (PMC2267697; doi:10.1186/1471-2105-9-126)
Supplement: Additional file 2 — DOVIS_alpha_Release.tar.gz. This file contains the DOVIS package (DOVIS_alpha), release note and user manual. [file 1471-2105-9-126-S2.GZ › DOVIS_alpha_Release/example/ligs/TK_9ligs.sd]

1e2k_lig
  Cerius2 02090111143D 1   1.00000                          
Structure written by MSI Cerius2 SD Exporter
 34 36  0  0  0  0  0  0  0  0999 V2000
   45.5716   30.1402   -3.1122 O   0  0  0  0  0  0
   49.2518   29.5602   -1.4702 O   0  0  0  0  0  0
   45.1798   31.4362   -0.5365 O   0  0  0  0  0  0
   43.2068   34.5448    1.9381 O   0  0  0  0  0  0
   46.5169   33.2307    0.0457 N   0  0  0  0  0  0
   44.2378   33.0057    0.6927 N   0  0  0  0  0  0
   47.7501   31.1298   -2.5709 C   0  0  0  0  0  0
   48.0812   30.3507   -1.2775 C   0  0  0  0  0  0
   48.2484   31.3809   -0.1314 C   0  0  0  0  0  0
   47.7117   32.7480   -0.6458 C   0  0  0  0  0  0
   47.5066   32.5916   -2.1705 C   0  0  0  0  0  0
   48.7243   32.2304   -3.0408 C   0  0  0  0  0  0
   46.8388   30.4925   -3.6532 C   0  0  0  0  0  0
   45.3310   32.5335    0.0459 C   0  0  0  0  0  0
   44.2592   34.1781    1.3668 C   0  0  0  0  0  0
   45.4408   34.9465    1.4117 C   0  0  0  0  0  0
   46.5606   34.4243    0.7265 C   0  0  0  0  0  0
   45.4976   36.2360    2.1429 C   0  0  0  0  0  0
   45.0827   29.7348   -3.8592 H   0  0  0  0  0  0
   49.3814   29.0888   -0.6203 H   0  0  0  0  0  0
   43.4166   32.4886    0.6724 H   0  0  0  0  0  0
   47.2564   29.6748   -1.0380 H   0  0  0  0  0  0
   47.7206   31.0501    0.7672 H   0  0  0  0  0  0
   49.3075   31.4751    0.1283 H   0  0  0  0  0  0
   48.5294   33.4711   -0.5412 H   0  0  0  0  0  0
   46.6754   33.0928   -2.6732 H   0  0  0  0  0  0
   49.6988   32.2684   -2.5497 H   0  0  0  0  0  0
   48.6540   32.5509   -4.0818 H   0  0  0  0  0  0
   47.3200   29.5899   -4.0330 H   0  0  0  0  0  0
   46.6723   31.1723   -4.4916 H   0  0  0  0  0  0
   47.4285   34.9675    0.7478 H   0  0  0  0  0  0
   46.4825   36.7027    2.0792 H   0  0  0  0  0  0
   44.7655   36.9289    1.7242 H   0  0  0  0  0  0
   45.2670   36.0717    3.1970 H   0  0  0  0  0  0
  1 13  1  0  0  0
  1 19  1  0  0  0
  2  8  1  0  0  0
  2 20  1  0  0  0
  3 14  2  0  0  0
  4 15  2  0  0  0
  5 10  1  0  0  0
  5 14  1  0  0  0
  5 17  1  0  0  0
  6 14  1  0  0  0
  6 15  1  0  0  0
  6 21  1  0  0  0
  7  8  1  0  0  0
  7 11  1  0  0  0
  7 12  1  0  0  0
  7 13  1  0  0  0
  8  9  1  0  0  0
  8 22  1  0  0  0
  9 10  1  0  0  0
  9 23  1  0  0  0
  9 24  1  0  0  0
 10 11  1  0  0  0
 10 25  1  0  0  0
 11 12  1  0  0  0
 11 26  1  0  0  0
 12 27  1  0  0  0
 12 28  1  0  0  0
 13 29  1  0  0  0
 13 30  1  0  0  0
 15 16  1  0  0  0
 16 17  2  0  0  0
 16 18  1  0  0  0
 17 31  1  0  0  0
 18 32  1  0  0  0
 18 33  1  0  0  0
 18 34  1  0  0  0
M  END
$$$$
1ki2_lig
  Cerius2 02090111143D 1   1.00000                          
Structure written by MSI Cerius2 SD Exporter
 31 32  0  0  0  0  0  0  0  0999 V2000
   43.4710   86.7992   54.8462 N   0  0  0  0  0  0
   44.3397   86.4490   53.8529 C   0  0  0  0  0  0
   45.8600   85.6454   55.4527 C   0  0  0  0  0  0
   46.7389   85.1180   57.3505 C   0  0  0  0  0  0
   47.3950   81.9588   53.6473 C   0  0  0  0  0  0
   46.8220   83.0260   52.9002 O   0  0  0  0  0  0
   47.5778   80.9384   55.9944 C   0  0  0  0  0  0
   48.8721   80.3962   55.7476 O   0  0  0  0  0  0
   47.3351   82.2327   55.1764 C   0  0  0  0  0  0
   48.3337   83.1843   55.6197 O   0  0  0  0  0  0
   48.1101   84.5833   55.3510 C   0  0  0  0  0  0
   46.9498   85.0980   56.0154 N   0  0  0  0  0  0
   45.5358   85.8716   54.1544 N   0  0  0  0  0  0
   44.0164   86.6733   52.5708 N   0  0  0  0  0  0
   43.7617   86.5873   56.1604 C   0  0  0  0  0  0
   42.9469   86.9175   57.0502 O   0  0  0  0  0  0
   44.9921   85.9919   56.4812 C   0  0  0  0  0  0
   45.5447   85.6622   57.6567 N   0  0  0  0  0  0
   42.6238   87.2097   54.6103 H   0  0  0  0  0  0
   47.3959   84.7657   58.0501 H   0  0  0  0  0  0
   46.8329   81.0555   53.4003 H   0  0  0  0  0  0
   48.4309   81.8211   53.3308 H   0  0  0  0  0  0
   46.9094   82.7529   51.9626 H   0  0  0  0  0  0
   46.8271   80.1851   55.7449 H   0  0  0  0  0  0
   47.4940   81.1586   57.0611 H   0  0  0  0  0  0
   48.9215   79.5958   56.3118 H   0  0  0  0  0  0
   46.3279   82.5774   55.4318 H   0  0  0  0  0  0
   48.9816   85.1249   55.7241 H   0  0  0  0  0  0
   48.0731   84.7623   54.2750 H   0  0  0  0  0  0
   43.1660   87.0842   52.3485 H   0  0  0  0  0  0
   44.6323   86.4250   51.8634 H   0  0  0  0  0  0
  1  2  1  0  0  0
  1 15  1  0  0  0
  1 19  1  0  0  0
  2 13  2  0  0  0
  2 14  1  0  0  0
  3 12  1  0  0  0
  3 13  1  0  0  0
  3 17  2  0  0  0
  4 12  1  0  0  0
  4 18  2  0  0  0
  4 20  1  0  0  0
  5  6  1  0  0  0
  5  9  1  0  0  0
  5 21  1  0  0  0
  5 22  1  0  0  0
  6 23  1  0  0  0
  7  8  1  0  0  0
  7  9  1  0  0  0
  7 24  1  0  0  0
  7 25  1  0  0  0
  8 26  1  0  0  0
  9 10  1  0  0  0
  9 27  1  0  0  0
 10 11  1  0  0  0
 11 12  1  0  0  0
 11 28  1  0  0  0
 11 29  1  0  0  0
 14 30  1  0  0  0
 14 31  1  0  0  0
 15 16  2  0  0  0
 15 17  1  0  0  0
 17 18  1  0  0  0
M  END
$$$$
1ki3_lig
  Cerius2 02090111143D 1   1.00000                          
Structure written by MSI Cerius2 SD Exporter
 33 34  0  0  0  0  0  0  0  0999 V2000
   43.5483   84.4449   54.5174 C   0  0  0  0  0  0
   45.6686   85.3047   55.0530 C   0  0  0  0  0  0
   45.2567   86.5860   54.7067 C   0  0  0  0  0  0
   46.4118   85.6474   58.6427 C   0  0  0  0  0  0
   45.7620   85.7006   59.9095 O   0  0  0  0  0  0
   46.5711   83.0635   58.6575 C   0  0  0  0  0  0
   45.5318   82.9418   57.6921 O   0  0  0  0  0  0
   47.3486   84.4085   58.5451 C   0  0  0  0  0  0
   48.3504   84.4622   57.3428 C   0  0  0  0  0  0
   47.7935   84.3125   55.8975 C   0  0  0  0  0  0
   46.9486   85.3861   55.4566 N   0  0  0  0  0  0
   44.8223   84.2481   54.9564 N   0  0  0  0  0  0
   42.7108   83.4015   54.4235 N   0  0  0  0  0  0
   43.1210   85.6952   54.1744 N   0  0  0  0  0  0
   43.9414   86.7799   54.2554 C   0  0  0  0  0  0
   43.5244   87.9145   53.9335 O   0  0  0  0  0  0
   46.2728   87.4403   54.8848 N   0  0  0  0  0  0
   47.2956   86.6889   55.3368 C   0  0  0  0  0  0
   45.6428   85.6193   57.8717 H   0  0  0  0  0  0
   46.9884   86.5674   58.5258 H   0  0  0  0  0  0
   45.2071   86.5083   59.8745 H   0  0  0  0  0  0
   46.1158   82.9835   59.6472 H   0  0  0  0  0  0
   47.2566   82.2216   58.5391 H   0  0  0  0  0  0
   45.1231   82.0686   57.8702 H   0  0  0  0  0  0
   47.9836   84.4543   59.4373 H   0  0  0  0  0  0
   48.9163   85.3958   57.4013 H   0  0  0  0  0  0
   49.0799   83.6593   57.4868 H   0  0  0  0  0  0
   48.6440   84.2664   55.2114 H   0  0  0  0  0  0
   47.2811   83.3520   55.8112 H   0  0  0  0  0  0
   43.0128   82.5123   54.6672 H   0  0  0  0  0  0
   41.8017   83.5343   54.1117 H   0  0  0  0  0  0
   42.2093   85.8148   53.8642 H   0  0  0  0  0  0
   48.2178   87.0703   55.5581 H   0  0  0  0  0  0
  1 12  2  0  0  0
  1 13  1  0  0  0
  1 14  1  0  0  0
  2  3  2  0  0  0
  2 11  1  0  0  0
  2 12  1  0  0  0
  3 15  1  0  0  0
  3 17  1  0  0  0
  4  5  1  0  0  0
  4  8  1  0  0  0
  4 19  1  0  0  0
  4 20  1  0  0  0
  5 21  1  0  0  0
  6  7  1  0  0  0
  6  8  1  0  0  0
  6 22  1  0  0  0
  6 23  1  0  0  0
  7 24  1  0  0  0
  8  9  1  0  0  0
  8 25  1  0  0  0
  9 10  1  0  0  0
  9 26  1  0  0  0
  9 27  1  0  0  0
 10 11  1  0  0  0
 10 28  1  0  0  0
 10 29  1  0  0  0
 11 18  1  0  0  0
 13 30  1  0  0  0
 13 31  1  0  0  0
 14 15  1  0  0  0
 14 32  1  0  0  0
 15 16  2  0  0  0
 17 18  2  0  0  0
 18 33  1  0  0  0
M  END
$$$$
1ki6_lig
  Cerius2 02090111143D 1   1.00000                          
Structure written by MSI Cerius2 SD Exporter
 31 32  0  0  0  0  0  0  0  0999 V2000
   49.9301   85.3070   56.0131 C   0  0  0  0  0  0
   49.7411   86.7475   56.5718 C   0  0  0  0  0  0
   48.6206   87.4518   56.0481 O   0  0  0  0  0  0
   49.0287   84.3351   56.5964 O   0  0  0  0  0  0
   47.6847   84.2918   56.0744 C   0  0  0  0  0  0
   47.6630   84.0862   54.5316 C   0  0  0  0  0  0
   48.5640   85.1423   53.8241 C   0  0  0  0  0  0
   49.9815   85.2071   54.4551 C   0  0  0  0  0  0
   50.7057   84.0364   54.0721 O   0  0  0  0  0  0
   46.3114   84.0137   53.9743 N   0  0  0  0  0  0
   45.8956   82.8556   53.3595 C   0  0  0  0  0  0
   45.4196   85.0635   54.0340 C   0  0  0  0  0  0
   45.6804   86.1664   54.5668 O   0  0  0  0  0  0
   44.1737   84.9603   53.5053 N   0  0  0  0  0  0
   43.7485   83.8289   52.8973 C   0  0  0  0  0  0
   42.5897   83.7889   52.4274 O   0  0  0  0  0  0
   44.6107   82.7263   52.8054 C   0  0  0  0  0  0
   44.0377   80.9740   51.8971 I   0  0  0  0  0  0
   50.9161   85.0033   56.3776 H   0  0  0  0  0  0
   49.6470   86.7082   57.6589 H   0  0  0  0  0  0
   50.6279   87.3397   56.3354 H   0  0  0  0  0  0
   47.8330   87.0095   56.4214 H   0  0  0  0  0  0
   47.1804   83.4467   56.5477 H   0  0  0  0  0  0
   47.1469   85.1888   56.3731 H   0  0  0  0  0  0
   48.1782   83.1294   54.3799 H   0  0  0  0  0  0
   48.6519   84.8886   52.7639 H   0  0  0  0  0  0
   48.1118   86.1324   53.8773 H   0  0  0  0  0  0
   50.5207   86.0641   54.0416 H   0  0  0  0  0  0
   51.6071   84.1614   54.4371 H   0  0  0  0  0  0
   46.5180   82.0468   53.2875 H   0  0  0  0  0  0
   43.5706   85.7185   53.5645 H   0  0  0  0  0  0
  1  2  1  0  0  0
  1  4  1  0  0  0
  1  8  1  0  0  0
  1 19  1  0  0  0
  2  3  1  0  0  0
  2 20  1  0  0  0
  2 21  1  0  0  0
  3 22  1  0  0  0
  4  5  1  0  0  0
  5  6  1  0  0  0
  5 23  1  0  0  0
  5 24  1  0  0  0
  6  7  1  0  0  0
  6 10  1  0  0  0
  6 25  1  0  0  0
  7  8  1  0  0  0
  7 26  1  0  0  0
  7 27  1  0  0  0
  8  9  1  0  0  0
  8 28  1  0  0  0
  9 29  1  0  0  0
 10 11  1  0  0  0
 10 12  1  0  0  0
 11 17  2  0  0  0
 11 30  1  0  0  0
 12 13  2  0  0  0
 12 14  1  0  0  0
 14 15  1  0  0  0
 14 31  1  0  0  0
 15 16  2  0  0  0
 15 17  1  0  0  0
 17 18  1  0  0  0
M  END
$$$$
1ki7_lig
  Cerius2 02090111143D 1   1.00000                          
Structure written by MSI Cerius2 SD Exporter
 28 29  0  0  0  0  0  0  0  0999 V2000
   45.1905   84.6572   53.9201 C   0  0  0  0  0  0
   43.6708   82.8419   53.9212 C   0  0  0  0  0  0
   44.6370   82.0186   54.5207 C   0  0  0  0  0  0
   45.8926   82.5833   54.8032 C   0  0  0  0  0  0
   45.3566   85.8618   53.6163 O   0  0  0  0  0  0
   49.6925   82.3088   57.4263 O   0  0  0  0  0  0
   50.4302   83.2212   56.6186 C   0  0  0  0  0  0
   49.4995   84.2187   55.8891 C   0  0  0  0  0  0
   48.5053   83.5204   55.1312 O   0  0  0  0  0  0
   47.4761   84.4721   54.8015 C   0  0  0  0  0  0
   46.1753   83.8931   54.5038 N   0  0  0  0  0  0
   43.9710   84.1317   53.6395 N   0  0  0  0  0  0
   42.5315   82.4078   53.6410 O   0  0  0  0  0  0
   44.2518   80.0533   54.9821 I   0  0  0  0  0  0
   47.4312   85.4637   55.9922 C   0  0  0  0  0  0
   48.6901   85.1461   56.8187 C   0  0  0  0  0  0
   49.4176   86.3197   57.1763 O   0  0  0  0  0  0
   46.5889   81.9812   55.2472 H   0  0  0  0  0  0
   50.3699   81.7276   57.8322 H   0  0  0  0  0  0
   51.1366   83.7641   57.2498 H   0  0  0  0  0  0
   50.9954   82.6475   55.8814 H   0  0  0  0  0  0
   50.1115   84.8205   55.2060 H   0  0  0  0  0  0
   47.8347   84.9942   53.9050 H   0  0  0  0  0  0
   43.2967   84.6943   53.2263 H   0  0  0  0  0  0
   47.4428   86.4949   55.6277 H   0  0  0  0  0  0
   46.5355   85.3206   56.6040 H   0  0  0  0  0  0
   48.4000   84.6210   57.7338 H   0  0  0  0  0  0
   50.1921   85.9936   57.6812 H   0  0  0  0  0  0
  1  5  2  0  0  0
  1 11  1  0  0  0
  1 12  1  0  0  0
  2  3  1  0  0  0
  2 12  1  0  0  0
  2 13  2  0  0  0
  3  4  2  0  0  0
  3 14  1  0  0  0
  4 11  1  0  0  0
  4 18  1  0  0  0
  6  7  1  0  0  0
  6 19  1  0  0  0
  7  8  1  0  0  0
  7 20  1  0  0  0
  7 21  1  0  0  0
  8  9  1  0  0  0
  8 16  1  0  0  0
  8 22  1  0  0  0
  9 10  1  0  0  0
 10 11  1  0  0  0
 10 15  1  0  0  0
 10 23  1  0  0  0
 12 24  1  0  0  0
 15 16  1  0  0  0
 15 25  1  0  0  0
 15 26  1  0  0  0
 16 17  1  0  0  0
 16 27  1  0  0  0
 17 28  1  0  0  0
M  END
$$$$
1kim_lig
  Cerius2 02090111143D 1   1.00000                          
Structure written by MSI Cerius2 SD Exporter
 31 32  0  0  0  0  0  0  0  0999 V2000
   48.8006   88.7897   55.9602 O   0  0  0  0  0  0
   47.8551   87.7255   55.9416 C   0  0  0  0  0  0
   48.4155   86.5028   55.1788 C   0  0  0  0  0  0
   47.4513   85.4430   55.1716 O   0  0  0  0  0  0
   48.7118   86.7610   53.6870 C   0  0  0  0  0  0
   49.9898   87.3617   53.4878 O   0  0  0  0  0  0
   48.6134   85.3574   53.0669 C   0  0  0  0  0  0
   47.8268   84.5357   54.1214 C   0  0  0  0  0  0
   46.6573   83.8540   53.5884 N   0  0  0  0  0  0
   45.5606   84.5518   53.1409 C   0  0  0  0  0  0
   45.4926   85.8029   53.1622 O   0  0  0  0  0  0
   44.4768   83.9052   52.6467 N   0  0  0  0  0  0
   44.4251   82.5549   52.5725 C   0  0  0  0  0  0
   43.3873   82.0340   52.1033 O   0  0  0  0  0  0
   45.5164   81.7779   53.0151 C   0  0  0  0  0  0
   45.4900   80.2964   52.9464 C   0  0  0  0  0  0
   46.6301   82.4830   53.5239 C   0  0  0  0  0  0
   48.3626   89.5066   56.4656 H   0  0  0  0  0  0
   47.6333   87.4414   56.9723 H   0  0  0  0  0  0
   46.9331   88.0765   55.4734 H   0  0  0  0  0  0
   49.3228   86.1571   55.6891 H   0  0  0  0  0  0
   47.9442   87.4080   53.2511 H   0  0  0  0  0  0
   50.0771   87.4527   52.5155 H   0  0  0  0  0  0
   48.1068   85.3965   52.0989 H   0  0  0  0  0  0
   49.6083   84.9273   52.9168 H   0  0  0  0  0  0
   48.5274   83.8249   54.5787 H   0  0  0  0  0  0
   43.7169   84.4242   52.3379 H   0  0  0  0  0  0
   46.4105   79.8499   53.3278 H   0  0  0  0  0  0
   44.6565   79.9154   53.5393 H   0  0  0  0  0  0
   45.3619   79.9784   51.9102 H   0  0  0  0  0  0
   47.4366   81.9419   53.8490 H   0  0  0  0  0  0
  1  2  1  0  0  0
  1 18  1  0  0  0
  2  3  1  0  0  0
  2 19  1  0  0  0
  2 20  1  0  0  0
  3  4  1  0  0  0
  3  5  1  0  0  0
  3 21  1  0  0  0
  4  8  1  0  0  0
  5  6  1  0  0  0
  5  7  1  0  0  0
  5 22  1  0  0  0
  6 23  1  0  0  0
  7  8  1  0  0  0
  7 24  1  0  0  0
  7 25  1  0  0  0
  8  9  1  0  0  0
  8 26  1  0  0  0
  9 10  1  0  0  0
  9 17  1  0  0  0
 10 11  2  0  0  0
 10 12  1  0  0  0
 12 13  1  0  0  0
 12 27  1  0  0  0
 13 14  2  0  0  0
 13 15  1  0  0  0
 15 16  1  0  0  0
 15 17  2  0  0  0
 16 28  1  0  0  0
 16 29  1  0  0  0
 16 30  1  0  0  0
 17 31  1  0  0  0
M  END
$$$$
2ki5_lig
  Cerius2 02090111143D 1   1.00000                          
Structure written by MSI Cerius2 SD Exporter
 27 28  0  0  0  0  0  0  0  0999 V2000
   47.9223   80.6258   57.5373 C   0  0  0  0  0  0
   46.7683   80.2688   56.7829 O   0  0  0  0  0  0
   48.0915   82.1562   57.5935 C   0  0  0  0  0  0
   48.2922   82.6628   56.2590 O   0  0  0  0  0  0
   48.4189   84.0950   56.1568 C   0  0  0  0  0  0
   47.1842   84.7719   56.4216 N   0  0  0  0  0  0
   46.9550   85.7169   57.3610 C   0  0  0  0  0  0
   45.6749   86.1386   57.3387 N   0  0  0  0  0  0
   45.0861   85.4388   56.3591 C   0  0  0  0  0  0
   43.7705   85.4380   55.8689 C   0  0  0  0  0  0
   42.8946   86.1874   56.3548 O   0  0  0  0  0  0
   43.4651   84.5947   54.8431 N   0  0  0  0  0  0
   44.3993   83.7648   54.2928 C   0  0  0  0  0  0
   44.0586   82.9487   53.2846 N   0  0  0  0  0  0
   45.6784   83.7587   54.7609 N   0  0  0  0  0  0
   46.0185   84.5859   55.7816 C   0  0  0  0  0  0
   47.8097   80.2316   58.5491 H   0  0  0  0  0  0
   48.8024   80.1683   57.0808 H   0  0  0  0  0  0
   46.9353   80.6151   55.8811 H   0  0  0  0  0  0
   47.1965   82.5898   58.0484 H   0  0  0  0  0  0
   48.9562   82.3923   58.2200 H   0  0  0  0  0  0
   49.2221   84.4530   56.8087 H   0  0  0  0  0  0
   48.7168   84.3213   55.1311 H   0  0  0  0  0  0
   47.6558   86.0748   58.0135 H   0  0  0  0  0  0
   42.5593   84.5837   54.4947 H   0  0  0  0  0  0
   43.1493   82.9475   52.9460 H   0  0  0  0  0  0
   44.7207   82.3581   52.8921 H   0  0  0  0  0  0
  1  2  1  0  0  0
  1  3  1  0  0  0
  1 17  1  0  0  0
  1 18  1  0  0  0
  2 19  1  0  0  0
  3  4  1  0  0  0
  3 20  1  0  0  0
  3 21  1  0  0  0
  4  5  1  0  0  0
  5  6  1  0  0  0
  5 22  1  0  0  0
  5 23  1  0  0  0
  6  7  1  0  0  0
  6 16  1  0  0  0
  7  8  2  0  0  0
  7 24  1  0  0  0
  8  9  1  0  0  0
  9 10  1  0  0  0
  9 16  2  0  0  0
 10 11  2  0  0  0
 10 12  1  0  0  0
 12 13  1  0  0  0
 12 25  1  0  0  0
 13 14  1  0  0  0
 13 15  2  0  0  0
 14 26  1  0  0  0
 14 27  1  0  0  0
 15 16  1  0  0  0
M  END
$$$$
hmtt_lig
  Cerius2 02090111143D 1   1.00000                          
Structure written by MSI Cerius2 SD Exporter
 37 38  0  0  0  0  0  0  0  0999 V2000
   45.6921   81.4606   52.2024 N   0  0  0  0  0  0
   45.1050   81.4809   50.9840 C   0  0  0  0  0  0
   45.1952   80.4891   50.2281 O   0  0  0  0  0  0
   44.4219   82.5768   50.5880 N   0  0  0  0  0  0
   44.3097   83.6606   51.3923 C   0  0  0  0  0  0
   43.6531   84.6243   50.9351 O   0  0  0  0  0  0
   44.9100   83.6792   52.6789 C   0  0  0  0  0  0
   44.7735   84.8722   53.5608 C   0  0  0  0  0  0
   45.6352   82.5102   53.0690 C   0  0  0  0  0  0
   44.0035   82.5865   49.7123 H   0  0  0  0  0  0
   45.7596   85.2664   53.8085 H   0  0  0  0  0  0
   44.2060   85.6818   53.1000 H   0  0  0  0  0  0
   44.2559   84.5935   54.4800 H   0  0  0  0  0  0
   46.3453   82.3374   54.3794 C   0  0  0  0  0  0
   47.9254   82.2302   54.3355 C   0  0  0  0  0  0
   48.5373   82.3357   55.7119 C   0  0  0  0  0  0
   49.7949   81.8905   55.9521 N   0  0  0  0  0  0
   50.4930   81.1825   55.0360 C   0  0  0  0  0  0
   49.8966   80.7458   53.9026 N   0  0  0  0  0  0
   48.4804   80.8877   53.6882 C   0  0  0  0  0  0
   51.6945   80.9090   55.2478 O   0  0  0  0  0  0
   47.9533   82.8903   56.6714 O   0  0  0  0  0  0
   47.8325   79.5469   54.1620 C   0  0  0  0  0  0
   47.9602   79.3278   55.5642 O   0  0  0  0  0  0
   48.4864   83.4617   53.5368 C   0  0  0  0  0  0
   46.1734   80.6632   52.4596 H   0  0  0  0  0  0
   46.0852   83.1668   55.0352 H   0  0  0  0  0  0
   45.9275   81.4595   54.8744 H   0  0  0  0  0  0
   50.2090   82.0888   56.8072 H   0  0  0  0  0  0
   50.4263   80.2646   53.2469 H   0  0  0  0  0  0
   48.3413   80.9377   52.6051 H   0  0  0  0  0  0
   46.7748   79.5027   53.9106 H   0  0  0  0  0  0
   48.3132   78.7087   53.6518 H   0  0  0  0  0  0
   47.4895   80.0768   55.9844 H   0  0  0  0  0  0
   48.1510   84.4013   53.9824 H   0  0  0  0  0  0
   48.1505   83.4417   52.4983 H   0  0  0  0  0  0
   49.5787   83.4755   53.5206 H   0  0  0  0  0  0
  1  2  1  0  0  0
  1  9  1  0  0  0
  1 26  1  0  0  0
  2  3  2  0  0  0
  2  4  1  0  0  0
  4  5  1  0  0  0
  4 10  1  0  0  0
  5  6  2  0  0  0
  5  7  1  0  0  0
  7  8  1  0  0  0
  7  9  2  0  0  0
  8 11  1  0  0  0
  8 12  1  0  0  0
  8 13  1  0  0  0
  9 14  1  0  0  0
 14 27  1  0  0  0
 14 28  1  0  0  0
 15 14  1  0  0  0
 15 20  1  0  0  0
 16 15  1  0  0  0
 17 16  1  0  0  0
 17 29  1  0  0  0
 18 17  1  0  0  0
 19 18  1  0  0  0
 19 30  1  0  0  0
 20 19  1  0  0  0
 20 31  1  0  0  0
 21 18  2  0  0  0
 22 16  2  0  0  0
 23 20  1  0  0  0
 23 32  1  0  0  0
 23 33  1  0  0  0
 24 23  1  0  0  0
 24 34  1  0  0  0
 25 15  1  0  0  0
 25 35  1  0  0  0
 25 36  1  0  0  0
 25 37  1  0  0  0
M  END
$$$$
hpt_lig
  Cerius2 02090111143D 1   1.00000                          
Structure written by MSI Cerius2 SD Exporter
 25 25  0  0  0  0  0  0  0  0999 V2000
   46.4080   84.1624   53.6878 N   0  0  0  0  0  0
   45.3466   84.8236   54.2052 C   0  0  0  0  0  0
   45.5199   85.8792   54.8526 O   0  0  0  0  0  0
   44.0980   84.3387   54.0191 N   0  0  0  0  0  0
   43.8838   83.1960   53.3221 C   0  0  0  0  0  0
   42.6925   82.8282   53.2045 O   0  0  0  0  0  0
   44.9681   82.4703   52.7638 C   0  0  0  0  0  0
   44.7437   81.2088   52.0067 C   0  0  0  0  0  0
   46.2716   83.0090   52.9750 C   0  0  0  0  0  0
   43.3413   84.8184   54.3922 H   0  0  0  0  0  0
   45.3005   80.3944   52.4736 H   0  0  0  0  0  0
   43.6940   80.9137   51.9747 H   0  0  0  0  0  0
   45.0828   81.3315   50.9768 H   0  0  0  0  0  0
   47.5398   82.4059   52.4757 C   0  0  0  0  0  0
   48.3838   81.7893   53.6239 C   0  0  0  0  0  0
   49.7013   81.1542   53.1223 C   0  0  0  0  0  0
   50.4313   80.6093   54.2162 O   0  0  0  0  0  0
   47.2969   84.5251   53.8302 H   0  0  0  0  0  0
   47.3520   81.6325   51.7304 H   0  0  0  0  0  0
   48.1207   83.1856   51.9750 H   0  0  0  0  0  0
   48.6302   82.5637   54.3559 H   0  0  0  0  0  0
   47.7950   81.0184   54.1294 H   0  0  0  0  0  0
   49.4884   80.3522   52.4123 H   0  0  0  0  0  0
   50.3206   81.9078   52.6310 H   0  0  0  0  0  0
   51.2421   80.2318   53.8146 H   0  0  0  0  0  0
  1  2  1  0  0  0
  1  9  1  0  0  0
  1 18  1  0  0  0
  2  3  2  0  0  0
  2  4  1  0  0  0
  4  5  1  0  0  0
  4 10  1  0  0  0
  5  6  2  0  0  0
  5  7  1  0  0  0
  7  8  1  0  0  0
  7  9  2  0  0  0
  8 11  1  0  0  0
  8 12  1  0  0  0
  8 13  1  0  0  0
  9 14  1  0  0  0
 14 19  1  0  0  0
 14 20  1  0  0  0
 15 14  1  0  0  0
 15 21  1  0  0  0
 15 22  1  0  0  0
 16 15  1  0  0  0
 16 23  1  0  0  0
 16 24  1  0  0  0
 17 16  1  0  0  0
 17 25  1  0  0  0
M  END
$$$$
