# Supplementary material for: DOVIS: an implementation for high-throughput virtual screening using AutoDock
Source: BMC Bioinformatics. 2008 Feb 27;9:126. doi: 10.1186/1471-2105-9-126 (PMC2267697; doi:10.1186/1471-2105-9-126)
Supplement: Additional file 2 — DOVIS_alpha_Release.tar.gz. This file contains the DOVIS package (DOVIS_alpha), release note and user manual. [file 1471-2105-9-126-S2.GZ › DOVIS_alpha_Release/example/ligs/TK_9ligs.mol2]

@<TRIPOS>MOLECULE
1e2k_lig
 34 36 0 0 0
SMALL
GASTEIGER
Energy = 0
Structure written by MSI Cerius2 SD Exporter
@<TRIPOS>ATOM
      1 O1         45.5716   30.1402   -3.1122 O.3     1  <1>        -0.3944
      2 O2         49.2518   29.5602   -1.4702 O.3     1  <1>        -0.3911
      3 O3         45.1798   31.4362   -0.5365 O.2     1  <1>        -0.2465
      4 O4         43.2068   34.5448    1.9381 O.2     1  <1>        -0.2674
      5 N1         46.5169   33.2307    0.0457 N.ar    1  <1>        -0.2968
      6 N2         44.2378   33.0057    0.6927 N.ar    1  <1>        -0.2747
      7 C1         47.7501   31.1298   -2.5709 C.3     1  <1>         0.0249
      8 C2         48.0812   30.3507   -1.2775 C.3     1  <1>         0.0652
      9 C3         48.2484   31.3809   -0.1314 C.3     1  <1>        -0.0049
     10 C4         47.7117   32.7480   -0.6458 C.3     1  <1>         0.0446
     11 C5         47.5066   32.5916   -2.1705 C.3     1  <1>        -0.0092
     12 C6         48.7243   32.2304   -3.0408 C.3     1  <1>        -0.0372
     13 C7         46.8388   30.4925   -3.6532 C.3     1  <1>         0.0525
     14 C8         45.3310   32.5335    0.0459 C.ar    1  <1>         0.3296
     15 C9         44.2592   34.1781    1.3668 C.ar    1  <1>         0.2568
     16 C10        45.4408   34.9465    1.4117 C.ar    1  <1>         0.0302
     17 C11        46.5606   34.4243    0.7265 C.ar    1  <1>         0.0177
     18 C12        45.4976   36.2360    2.1429 C.3     1  <1>        -0.0332
     19 H1         45.0827   29.7348   -3.8592 H       1  <1>         0.2094
     20 H2         49.3814   29.0888   -0.6203 H       1  <1>         0.2098
     21 H3         43.4166   32.4886    0.6724 H       1  <1>         0.1734
     22 H4         47.2564   29.6748   -1.0380 H       1  <1>         0.0600
     23 H5         47.7206   31.0501    0.7672 H       1  <1>         0.0310
     24 H6         49.3075   31.4751    0.1283 H       1  <1>         0.0310
     25 H7         48.5294   33.4711   -0.5412 H       1  <1>         0.0533
     26 H8         46.6754   33.0928   -2.6732 H       1  <1>         0.0328
     27 H9         49.6988   32.2684   -2.5497 H       1  <1>         0.0276
     28 H10        48.6540   32.5509   -4.0818 H       1  <1>         0.0276
     29 H11        47.3200   29.5899   -4.0330 H       1  <1>         0.0563
     30 H12        46.6723   31.1723   -4.4916 H       1  <1>         0.0563
     31 H13        47.4285   34.9675    0.7478 H       1  <1>         0.0815
     32 H14        46.4825   36.7027    2.0792 H       1  <1>         0.0280
     33 H15        44.7655   36.9289    1.7242 H       1  <1>         0.0280
     34 H16        45.2670   36.0717    3.1970 H       1  <1>         0.0280
@<TRIPOS>BOND
     1     1    13    1
     2     1    19    1
     3     2     8    1
     4     2    20    1
     5     3    14    2
     6     4    15    2
     7     5    10    1
     8     5    14   ar
     9     5    17   ar
    10     6    14   ar
    11     6    15   ar
    12     6    21    1
    13     7     8    1
    14     7    11    1
    15     7    12    1
    16     7    13    1
    17     8     9    1
    18     8    22    1
    19     9    10    1
    20     9    23    1
    21     9    24    1
    22    10    11    1
    23    10    25    1
    24    11    12    1
    25    11    26    1
    26    12    27    1
    27    12    28    1
    28    13    29    1
    29    13    30    1
    30    15    16   ar
    31    16    17   ar
    32    16    18    1
    33    17    31    1
    34    18    32    1
    35    18    33    1
    36    18    34    1

@<TRIPOS>MOLECULE
1ki2_lig
 31 32 0 0 0
SMALL
GASTEIGER
Energy = 0
Structure written by MSI Cerius2 SD Exporter
@<TRIPOS>ATOM
      1 N1         43.4710   86.7992   54.8462 N.ar    1  <1>        -0.2934
      2 C1         44.3397   86.4490   53.8529 C.ar    1  <1>         0.1950
      3 C2         45.8600   85.6454   55.4527 C.ar    1  <1>         0.1709
      4 C3         46.7389   85.1180   57.3505 C.ar    1  <1>         0.1002
      5 C4         47.3950   81.9588   53.6473 C.3     1  <1>         0.0726
      6 O1         46.8220   83.0260   52.9002 O.3     1  <1>        -0.3924
      7 C5         47.5778   80.9384   55.9944 C.3     1  <1>         0.0726
      8 O2         48.8721   80.3962   55.7476 O.3     1  <1>        -0.3924
      9 C6         47.3351   82.2327   55.1764 C.3     1  <1>         0.1068
     10 O3         48.3337   83.1843   55.6197 O.3     1  <1>        -0.3515
     11 C7         48.1101   84.5833   55.3510 C.3     1  <1>         0.1273
     12 N2         46.9498   85.0980   56.0154 N.ar    1  <1>        -0.2907
     13 N3         45.5358   85.8716   54.1544 N.ar    1  <1>        -0.1963
     14 N4         44.0164   86.6733   52.5708 N.pl3   1  <1>        -0.3289
     15 C8         43.7617   86.5873   56.1604 C.ar    1  <1>         0.2803
     16 O4         42.9469   86.9175   57.0502 O.2     1  <1>        -0.2654
     17 C9         44.9921   85.9919   56.4812 C.ar    1  <1>         0.1720
     18 N5         45.5447   85.6622   57.6567 N.ar    1  <1>        -0.2286
     19 H1         42.6238   87.2097   54.6103 H       1  <1>         0.1716
     20 H2         47.3959   84.7657   58.0501 H       1  <1>         0.1030
     21 H3         46.8329   81.0555   53.4003 H       1  <1>         0.0584
     22 H4         48.4309   81.8211   53.3308 H       1  <1>         0.0584
     23 H5         46.9094   82.7529   51.9626 H       1  <1>         0.2095
     24 H6         46.8271   80.1851   55.7449 H       1  <1>         0.0584
     25 H7         47.4940   81.1586   57.0611 H       1  <1>         0.0584
     26 H8         48.9215   79.5958   56.3118 H       1  <1>         0.2095
     27 H9         46.3279   82.5774   55.4318 H       1  <1>         0.0643
     28 H10        48.9816   85.1249   55.7241 H       1  <1>         0.0801
     29 H11        48.0731   84.7623   54.2750 H       1  <1>         0.0801
     30 H12        43.1660   87.0842   52.3485 H       1  <1>         0.1451
     31 H13        44.6323   86.4250   51.8634 H       1  <1>         0.1451
@<TRIPOS>BOND
     1     1     2   ar
     2     1    15   ar
     3     1    19    1
     4     2    13   ar
     5     2    14    1
     6     3    12   ar
     7     3    13   ar
     8     3    17   ar
     9     4    12   ar
    10     4    18   ar
    11     4    20    1
    12     5     6    1
    13     5     9    1
    14     5    21    1
    15     5    22    1
    16     6    23    1
    17     7     8    1
    18     7     9    1
    19     7    24    1
    20     7    25    1
    21     8    26    1
    22     9    10    1
    23     9    27    1
    24    10    11    1
    25    11    12    1
    26    11    28    1
    27    11    29    1
    28    14    30    1
    29    14    31    1
    30    15    16    2
    31    15    17   ar
    32    17    18   ar

@<TRIPOS>MOLECULE
1ki3_lig
 33 34 0 0 0
SMALL
GASTEIGER
Energy = 0
Structure written by MSI Cerius2 SD Exporter
@<TRIPOS>ATOM
      1 C1         43.5483   84.4449   54.5174 C.ar    1  <1>         0.1950
      2 C2         45.6686   85.3047   55.0530 C.ar    1  <1>         0.1691
      3 C3         45.2567   86.5860   54.7067 C.ar    1  <1>         0.1720
      4 C4         46.4118   85.6474   58.6427 C.3     1  <1>         0.0492
      5 O1         45.7620   85.7006   59.9095 O.3     1  <1>        -0.3947
      6 C5         46.5711   83.0635   58.6575 C.3     1  <1>         0.0492
      7 O2         45.5318   82.9418   57.6921 O.3     1  <1>        -0.3947
      8 C6         47.3486   84.4085   58.5451 C.3     1  <1>         0.0070
      9 C7         48.3504   84.4622   57.3428 C.3     1  <1>        -0.0279
     10 C8         47.7935   84.3125   55.8975 C.3     1  <1>         0.0265
     11 N1         46.9486   85.3861   55.4566 N.ar    1  <1>        -0.3148
     12 N2         44.8223   84.2481   54.9564 N.ar    1  <1>        -0.1964
     13 N3         42.7108   83.4015   54.4235 N.pl3   1  <1>        -0.3289
     14 N4         43.1210   85.6952   54.1744 N.ar    1  <1>        -0.2934
     15 C9         43.9414   86.7799   54.2554 C.ar    1  <1>         0.2803
     16 O3         43.5244   87.9145   53.9335 O.2     1  <1>        -0.2654
     17 N5         46.2728   87.4403   54.8848 N.ar    1  <1>        -0.2286
     18 C10        47.2956   86.6889   55.3368 C.ar    1  <1>         0.0984
     19 H1         45.6428   85.6193   57.8717 H       1  <1>         0.0560
     20 H2         46.9884   86.5674   58.5258 H       1  <1>         0.0560
     21 H3         45.2071   86.5083   59.8745 H       1  <1>         0.2094
     22 H4         46.1158   82.9835   59.6472 H       1  <1>         0.0560
     23 H5         47.2566   82.2216   58.5391 H       1  <1>         0.0560
     24 H6         45.1231   82.0686   57.8702 H       1  <1>         0.2094
     25 H7         47.9836   84.4543   59.4373 H       1  <1>         0.0346
     26 H8         48.9163   85.3958   57.4013 H       1  <1>         0.0286
     27 H9         49.0799   83.6593   57.4868 H       1  <1>         0.0286
     28 H10        48.6440   84.2664   55.2114 H       1  <1>         0.0493
     29 H11        47.2811   83.3520   55.8112 H       1  <1>         0.0493
     30 H12        43.0128   82.5123   54.6672 H       1  <1>         0.1451
     31 H13        41.8017   83.5343   54.1117 H       1  <1>         0.1451
     32 H14        42.2093   85.8148   53.8642 H       1  <1>         0.1716
     33 H15        48.2178   87.0703   55.5581 H       1  <1>         0.1029
@<TRIPOS>BOND
     1     1    12   ar
     2     1    13    1
     3     1    14   ar
     4     2     3   ar
     5     2    11   ar
     6     2    12   ar
     7     3    15   ar
     8     3    17   ar
     9     4     5    1
    10     4     8    1
    11     4    19    1
    12     4    20    1
    13     5    21    1
    14     6     7    1
    15     6     8    1
    16     6    22    1
    17     6    23    1
    18     7    24    1
    19     8     9    1
    20     8    25    1
    21     9    10    1
    22     9    26    1
    23     9    27    1
    24    10    11    1
    25    10    28    1
    26    10    29    1
    27    11    18   ar
    28    13    30    1
    29    13    31    1
    30    14    15   ar
    31    14    32    1
    32    15    16    2
    33    17    18   ar
    34    18    33    1

@<TRIPOS>MOLECULE
1ki6_lig
 31 32 0 0 0
SMALL
GASTEIGER
Energy = 0
Structure written by MSI Cerius2 SD Exporter
@<TRIPOS>ATOM
      1 C1         49.9301   85.3070   56.0131 C.3     1  <1>         0.1076
      2 C2         49.7411   86.7475   56.5718 C.3     1  <1>         0.0728
      3 O1         48.6206   87.4518   56.0481 O.3     1  <1>        -0.3924
      4 O2         49.0287   84.3351   56.5964 O.3     1  <1>        -0.3697
      5 C3         47.6847   84.2918   56.0744 C.3     1  <1>         0.0692
      6 C4         47.6630   84.0862   54.5316 C.3     1  <1>         0.0645
      7 C5         48.5640   85.1423   53.8241 C.3     1  <1>        -0.0012
      8 C6         49.9815   85.2071   54.4551 C.3     1  <1>         0.0854
      9 O3         50.7057   84.0364   54.0721 O.3     1  <1>        -0.3891
     10 N1         46.3114   84.0137   53.9743 N.ar    1  <1>        -0.2941
     11 C7         45.8956   82.8556   53.3595 C.ar    1  <1>         0.0281
     12 C8         45.4196   85.0635   54.0340 C.ar    1  <1>         0.3297
     13 O4         45.6804   86.1664   54.5668 O.2     1  <1>        -0.2465
     14 N2         44.1737   84.9603   53.5053 N.ar    1  <1>        -0.2741
     15 C9         43.7485   83.8289   52.8973 C.ar    1  <1>         0.2671
     16 O5         42.5897   83.7889   52.4274 O.2     1  <1>        -0.2666
     17 C10        44.6107   82.7263   52.8054 C.ar    1  <1>         0.0939
     18 I1         44.0377   80.9740   51.8971 I       1  <1>        -0.0367
     19 H1         50.9161   85.0033   56.3776 H       1  <1>         0.0645
     20 H2         49.6470   86.7082   57.6589 H       1  <1>         0.0584
     21 H3         50.6279   87.3397   56.3354 H       1  <1>         0.0584
     22 H4         47.8330   87.0095   56.4214 H       1  <1>         0.2095
     23 H5         47.1804   83.4467   56.5477 H       1  <1>         0.0580
     24 H6         47.1469   85.1888   56.3731 H       1  <1>         0.0580
     25 H7         48.1782   83.1294   54.3799 H       1  <1>         0.0553
     26 H8         48.6519   84.8886   52.7639 H       1  <1>         0.0312
     27 H9         48.1118   86.1324   53.8773 H       1  <1>         0.0312
     28 H10        50.5207   86.0641   54.0416 H       1  <1>         0.0620
     29 H11        51.6071   84.1614   54.4371 H       1  <1>         0.2099
     30 H12        46.5180   82.0468   53.2875 H       1  <1>         0.0823
     31 H13        43.5706   85.7185   53.5645 H       1  <1>         0.1735
@<TRIPOS>BOND
     1     1     2    1
     2     1     4    1
     3     1     8    1
     4     1    19    1
     5     2     3    1
     6     2    20    1
     7     2    21    1
     8     3    22    1
     9     4     5    1
    10     5     6    1
    11     5    23    1
    12     5    24    1
    13     6     7    1
    14     6    10    1
    15     6    25    1
    16     7     8    1
    17     7    26    1
    18     7    27    1
    19     8     9    1
    20     8    28    1
    21     9    29    1
    22    10    11   ar
    23    10    12   ar
    24    11    17   ar
    25    11    30    1
    26    12    13    2
    27    12    14   ar
    28    14    15   ar
    29    14    31    1
    30    15    16    2
    31    15    17   ar
    32    17    18    1

@<TRIPOS>MOLECULE
1ki7_lig
 28 29 0 0 0
SMALL
GASTEIGER
Energy = 0
Structure written by MSI Cerius2 SD Exporter
@<TRIPOS>ATOM
      1 C          45.1905   84.6572   53.9201 C.ar    0  UNK0        0.3314
      2 C          43.6708   82.8419   53.9212 C.ar    0  UNK0        0.2671
      3 C          44.6370   82.0186   54.5207 C.ar    0  UNK0        0.0939
      4 C          45.8926   82.5833   54.8032 C.ar    0  UNK0        0.0302
      5 O          45.3566   85.8618   53.6163 O.2     0  UNK0       -0.2464
      6 O5*        49.6925   82.3088   57.4263 O.3     1  UNK1       -0.3924
      7 C5*        50.4302   83.2212   56.6186 C.3     1  UNK1        0.0729
      8 C4*        49.4995   84.2187   55.8891 C.3     1  UNK1        0.1100
      9 O4*        48.5053   83.5204   55.1312 O.3     1  UNK1       -0.3483
     10 C1*        47.4761   84.4721   54.8015 C.3     1  UNK1        0.1422
     11 N          46.1753   83.8931   54.5038 N.ar    0  UNK0       -0.2730
     12 N          43.9710   84.1317   53.6395 N.ar    0  UNK0       -0.2740
     13 O          42.5315   82.4078   53.6410 O.2     0  UNK0       -0.2666
     14 I          44.2518   80.0533   54.9821 I       0  UNK0       -0.0367
     15 C2*        47.4312   85.4637   55.9922 C.3     1  UNK1        0.0214
     16 C3*        48.6901   85.1461   56.8187 C.3     1  UNK1        0.0876
     17 O3*        49.4176   86.3197   57.1763 O.3     1  UNK1       -0.3890
     18 H          46.5889   81.9812   55.2472 H       0  UNK0        0.0823
     19 H5*        50.3699   81.7276   57.8322 H       1  UNK1        0.2095
     20 1H5*       51.1366   83.7641   57.2498 H       1  UNK1        0.0584
     21 2H5*       50.9954   82.6475   55.8814 H       1  UNK1        0.0584
     22 H4*        50.1115   84.8205   55.2060 H       1  UNK1        0.0646
     23 H1*        47.8347   84.9942   53.9050 H       1  UNK1        0.0840
     24 H          43.2967   84.6943   53.2263 H       0  UNK0        0.1735
     25 1H2*       47.4428   86.4949   55.6277 H       1  UNK1        0.0335
     26 2H2*       46.5355   85.3206   56.6040 H       1  UNK1        0.0335
     27 H3*        48.4000   84.6210   57.7338 H       1  UNK1        0.0621
     28 H3*        50.1921   85.9936   57.6812 H       1  UNK1        0.2099
@<TRIPOS>BOND
     1     1     5    2
     2     1    11   ar
     3     1    12   ar
     4     2     3   ar
     5     2    12   ar
     6     2    13    2
     7     3     4   ar
     8     3    14    1
     9     4    11   ar
    10     4    18    1
    11     6     7    1
    12     6    19    1
    13     7     8    1
    14     7    20    1
    15     7    21    1
    16     8     9    1
    17     8    16    1
    18     8    22    1
    19     9    10    1
    20    10    11    1
    21    10    15    1
    22    10    23    1
    23    12    24    1
    24    15    16    1
    25    15    25    1
    26    15    26    1
    27    16    17    1
    28    16    27    1
    29    17    28    1

@<TRIPOS>MOLECULE
1kim_lig
 31 32 0 0 0
SMALL
GASTEIGER
Energy = 0
Structure written by MSI Cerius2 SD Exporter
@<TRIPOS>ATOM
      1 O5*        48.8006   88.7897   55.9602 O.3     1  UNK1       -0.3924
      2 C5*        47.8551   87.7255   55.9416 C.3     1  UNK1        0.0729
      3 C4*        48.4155   86.5028   55.1788 C.3     1  UNK1        0.1100
      4 O4*        47.4513   85.4430   55.1716 O.3     1  UNK1       -0.3483
      5 C3*        48.7118   86.7610   53.6870 C.3     1  UNK1        0.0876
      6 O3*        49.9898   87.3617   53.4878 O.3     1  UNK1       -0.3890
      7 C2*        48.6134   85.3574   53.0669 C.3     1  UNK1        0.0214
      8 C1*        47.8268   84.5357   54.1214 C.3     1  UNK1        0.1422
      9 N          46.6573   83.8540   53.5884 N.ar    0  UNK0       -0.2737
     10 C          45.5606   84.5518   53.1409 C.ar    0  UNK0        0.3313
     11 O          45.4926   85.8029   53.1622 O.2     0  UNK0       -0.2464
     12 N          44.4768   83.9052   52.6467 N.ar    0  UNK0       -0.2747
     13 C          44.4251   82.5549   52.5725 C.ar    0  UNK0        0.2568
     14 O          43.3873   82.0340   52.1033 O.2     0  UNK0       -0.2674
     15 C          45.5164   81.7779   53.0151 C.ar    0  UNK0        0.0302
     16 C          45.4900   80.2964   52.9464 C.3     0  UNK0       -0.0332
     17 C          46.6301   82.4830   53.5239 C.ar    0  UNK0        0.0199
     18 H5*        48.3626   89.5066   56.4656 H       1  UNK1        0.2095
     19 1H5*       47.6333   87.4414   56.9723 H       1  UNK1        0.0584
     20 2H5*       46.9331   88.0765   55.4734 H       1  UNK1        0.0584
     21 H4*        49.3228   86.1571   55.6891 H       1  UNK1        0.0646
     22 H3*        47.9442   87.4080   53.2511 H       1  UNK1        0.0621
     23 H3*        50.0771   87.4527   52.5155 H       1  UNK1        0.2099
     24 1H2*       48.1068   85.3965   52.0989 H       1  UNK1        0.0335
     25 2H2*       49.6083   84.9273   52.9168 H       1  UNK1        0.0335
     26 H1*        48.5274   83.8249   54.5787 H       1  UNK1        0.0840
     27 H          43.7169   84.4242   52.3379 H       0  UNK0        0.1734
     28 H          46.4105   79.8499   53.3278 H       0  UNK0        0.0280
     29 H          44.6565   79.9154   53.5393 H       0  UNK0        0.0280
     30 H          45.3619   79.9784   51.9102 H       0  UNK0        0.0280
     31 H          47.4366   81.9419   53.8490 H       0  UNK0        0.0816
@<TRIPOS>BOND
     1     1     2    1
     2     1    18    1
     3     2     3    1
     4     2    19    1
     5     2    20    1
     6     3     4    1
     7     3     5    1
     8     3    21    1
     9     4     8    1
    10     5     6    1
    11     5     7    1
    12     5    22    1
    13     6    23    1
    14     7     8    1
    15     7    24    1
    16     7    25    1
    17     8     9    1
    18     8    26    1
    19     9    10   ar
    20     9    17   ar
    21    10    11    2
    22    10    12   ar
    23    12    13   ar
    24    12    27    1
    25    13    14    2
    26    13    15   ar
    27    15    16    1
    28    15    17   ar
    29    16    28    1
    30    16    29    1
    31    16    30    1
    32    17    31    1

@<TRIPOS>MOLECULE
2ki5_lig
 27 28 0 0 0
SMALL
GASTEIGER
Energy = 0
Structure written by MSI Cerius2 SD Exporter
@<TRIPOS>ATOM
      1 C1         47.9223   80.6258   57.5373 C.3     1  <1>         0.0676
      2 O1         46.7683   80.2688   56.7829 O.3     1  <1>        -0.3927
      3 C2         48.0915   82.1562   57.5935 C.3     1  <1>         0.0730
      4 O2         48.2922   82.6628   56.2590 O.3     1  <1>        -0.3570
      5 C3         48.4189   84.0950   56.1568 C.3     1  <1>         0.1268
      6 N1         47.1842   84.7719   56.4216 N.ar    1  <1>        -0.2907
      7 C4         46.9550   85.7169   57.3610 C.ar    1  <1>         0.1002
      8 N2         45.6749   86.1386   57.3387 N.ar    1  <1>        -0.2286
      9 C5         45.0861   85.4388   56.3591 C.ar    1  <1>         0.1720
     10 C6         43.7705   85.4380   55.8689 C.ar    1  <1>         0.2803
     11 O3         42.8946   86.1874   56.3548 O.2     1  <1>        -0.2654
     12 N3         43.4651   84.5947   54.8431 N.ar    1  <1>        -0.2934
     13 C7         44.3993   83.7648   54.2928 C.ar    1  <1>         0.1950
     14 N4         44.0586   82.9487   53.2846 N.pl3   1  <1>        -0.3289
     15 N5         45.6784   83.7587   54.7609 N.ar    1  <1>        -0.1963
     16 C8         46.0185   84.5859   55.7816 C.ar    1  <1>         0.1709
     17 H1         47.8097   80.2316   58.5491 H       1  <1>         0.0580
     18 H2         48.8024   80.1683   57.0808 H       1  <1>         0.0580
     19 H3         46.9353   80.6151   55.8811 H       1  <1>         0.2095
     20 H4         47.1965   82.5898   58.0484 H       1  <1>         0.0583
     21 H5         48.9562   82.3923   58.2200 H       1  <1>         0.0583
     22 H6         49.2221   84.4530   56.8087 H       1  <1>         0.0801
     23 H7         48.7168   84.3213   55.1311 H       1  <1>         0.0801
     24 H8         47.6558   86.0748   58.0135 H       1  <1>         0.1030
     25 H9         42.5593   84.5837   54.4947 H       1  <1>         0.1716
     26 H10        43.1493   82.9475   52.9460 H       1  <1>         0.1451
     27 H11        44.7207   82.3581   52.8921 H       1  <1>         0.1451
@<TRIPOS>BOND
     1     1     2    1
     2     1     3    1
     3     1    17    1
     4     1    18    1
     5     2    19    1
     6     3     4    1
     7     3    20    1
     8     3    21    1
     9     4     5    1
    10     5     6    1
    11     5    22    1
    12     5    23    1
    13     6     7   ar
    14     6    16   ar
    15     7     8   ar
    16     7    24    1
    17     8     9   ar
    18     9    10   ar
    19     9    16   ar
    20    10    11    2
    21    10    12   ar
    22    12    13   ar
    23    12    25    1
    24    13    14    1
    25    13    15   ar
    26    14    26    1
    27    14    27    1
    28    15    16   ar

@<TRIPOS>MOLECULE
hmtt_lig
 37 38 0 0 0
SMALL
GASTEIGER
Energy = 0
Structure written by MSI Cerius2 SD Exporter
@<TRIPOS>ATOM
      1 N          45.6921   81.4606   52.2024 N.ar    0  UNK0       -0.3112
      2 C          45.1050   81.4809   50.9840 C.ar    0  UNK0        0.3269
      3 O          45.1952   80.4891   50.2281 O.2     0  UNK0       -0.2467
      4 N          44.4219   82.5768   50.5880 N.ar    0  UNK0       -0.2749
      5 C          44.3097   83.6606   51.3923 C.ar    0  UNK0        0.2571
      6 O          43.6531   84.6243   50.9351 O.2     0  UNK0       -0.2674
      7 C          44.9100   83.6792   52.6789 C.ar    0  UNK0        0.0332
      8 C          44.7735   84.8722   53.5608 C.3     0  UNK0       -0.0329
      9 C          45.6352   82.5102   53.0690 C.ar    0  UNK0        0.0295
     10 H          44.0035   82.5865   49.7123 H       0  UNK0        0.1734
     11 H          45.7596   85.2664   53.8085 H       0  UNK0        0.0280
     12 H          44.2060   85.6818   53.1000 H       0  UNK0        0.0280
     13 H          44.2559   84.5935   54.4800 H       0  UNK0        0.0280
     14 C          46.3453   82.3374   54.3794 C.3     0  UNK0        0.0036
     15 C          47.9254   82.2302   54.3355 C.3     0  UNK0        0.0703
     16 C          48.5373   82.3357   55.7119 C.2     0  UNK0        0.2285
     17 N          49.7949   81.8905   55.9521 N.am    0  UNK0       -0.2397
     18 C          50.4930   81.1825   55.0360 C.2     0  UNK0        0.3062
     19 C          49.8966   80.7458   53.9026 N.am    1  UNK1       -0.2930
     20 CA         48.4804   80.8877   53.6882 C.3     1  UNK1        0.0616
     21 O          51.6945   80.9090   55.2478 O.2     0  UNK0       -0.2524
     22 O          47.9533   82.8903   56.6714 O.2     0  UNK0       -0.2747
     23 C          47.8325   79.5469   54.1620 C.3     0  UNK0        0.0636
     24 O          47.9602   79.3278   55.5642 O.3     0  UNK0       -0.3932
     25 C          48.4864   83.4617   53.5368 C.3     0  UNK0       -0.0491
     26 H          46.1734   80.6632   52.4596 H       0  UNK0        0.1701
     27 H          46.0852   83.1668   55.0352 H       0  UNK0        0.0338
     28 H          45.9275   81.4595   54.8744 H       0  UNK0        0.0338
     29 H          50.2090   82.0888   56.8072 H       0  UNK0        0.1591
     30 H          50.4263   80.2646   53.2469 H       1  UNK1        0.1506
     31 HA         48.3413   80.9377   52.6051 H       1  UNK1        0.0531
     32 H          46.7748   79.5027   53.9106 H       0  UNK0        0.0576
     33 H          48.3132   78.7087   53.6518 H       0  UNK0        0.0576
     34 H          47.4895   80.0768   55.9844 H       0  UNK0        0.2095
     35 H          48.1510   84.4013   53.9824 H       0  UNK0        0.0240
     36 H          48.1505   83.4417   52.4983 H       0  UNK0        0.0240
     37 H          49.5787   83.4755   53.5206 H       0  UNK0        0.0240
@<TRIPOS>BOND
     1     1     2   ar
     2     1     9   ar
     3     1    26    1
     4     2     3    2
     5     2     4   ar
     6     4     5   ar
     7     4    10    1
     8     5     6    2
     9     5     7   ar
    10     7     8    1
    11     7     9   ar
    12     8    11    1
    13     8    12    1
    14     8    13    1
    15     9    14    1
    16    14    27    1
    17    14    28    1
    18    15    14    1
    19    15    20    1
    20    16    15    1
    21    17    16   am
    22    17    29    1
    23    18    17   am
    24    19    18   am
    25    19    30    1
    26    20    19    1
    27    20    31    1
    28    21    18    2
    29    22    16    2
    30    23    20    1
    31    23    32    1
    32    23    33    1
    33    24    23    1
    34    24    34    1
    35    25    15    1
    36    25    35    1
    37    25    36    1
    38    25    37    1

@<TRIPOS>MOLECULE
hpt_lig
 25 25 0 0 0
SMALL
GASTEIGER
Energy = 0
Structure written by MSI Cerius2 SD Exporter
@<TRIPOS>ATOM
      1 N1         46.4080   84.1624   53.6878 N.ar    1  <1>        -0.3112
      2 C1         45.3466   84.8236   54.2052 C.ar    1  <1>         0.3269
      3 O1         45.5199   85.8792   54.8526 O.2     1  <1>        -0.2467
      4 N2         44.0980   84.3387   54.0191 N.ar    1  <1>        -0.2749
      5 C2         43.8838   83.1960   53.3221 C.ar    1  <1>         0.2571
      6 O2         42.6925   82.8282   53.2045 O.2     1  <1>        -0.2674
      7 C3         44.9681   82.4703   52.7638 C.ar    1  <1>         0.0332
      8 C4         44.7437   81.2088   52.0067 C.3     1  <1>        -0.0329
      9 C5         46.2716   83.0090   52.9750 C.ar    1  <1>         0.0286
     10 H1         43.3413   84.8184   54.3922 H       1  <1>         0.1734
     11 H2         45.3005   80.3944   52.4736 H       1  <1>         0.0280
     12 H3         43.6940   80.9137   51.9747 H       1  <1>         0.0280
     13 H4         45.0828   81.3315   50.9768 H       1  <1>         0.0280
     14 C6         47.5398   82.4059   52.4757 C.3     1  <1>        -0.0099
     15 C7         48.3838   81.7893   53.6239 C.3     1  <1>        -0.0244
     16 C8         49.7013   81.1542   53.1223 C.3     1  <1>         0.0445
     17 O3         50.4313   80.6093   54.2162 O.3     1  <1>        -0.3950
     18 H5         47.2969   84.5251   53.8302 H       1  <1>         0.1701
     19 H6         47.3520   81.6325   51.7304 H       1  <1>         0.0328
     20 H7         48.1207   83.1856   51.9750 H       1  <1>         0.0328
     21 H8         48.6302   82.5637   54.3559 H       1  <1>         0.0291
     22 H9         47.7950   81.0184   54.1294 H       1  <1>         0.0291
     23 H10        49.4884   80.3522   52.4123 H       1  <1>         0.0557
     24 H11        50.3206   81.9078   52.6310 H       1  <1>         0.0557
     25 H12        51.2421   80.2318   53.8146 H       1  <1>         0.2094
@<TRIPOS>BOND
     1     1     2   ar
     2     1     9   ar
     3     1    18    1
     4     2     3    2
     5     2     4   ar
     6     4     5   ar
     7     4    10    1
     8     5     6    2
     9     5     7   ar
    10     7     8    1
    11     7     9   ar
    12     8    11    1
    13     8    12    1
    14     8    13    1
    15     9    14    1
    16    14    19    1
    17    14    20    1
    18    15    14    1
    19    15    21    1
    20    15    22    1
    21    16    15    1
    22    16    23    1
    23    16    24    1
    24    17    16    1
    25    17    25    1
