# Supplementary material for: DOVIS: an implementation for high-throughput virtual screening using AutoDock
Source: BMC Bioinformatics. 2008 Feb 27;9:126. doi: 10.1186/1471-2105-9-126 (PMC2267697; doi:10.1186/1471-2105-9-126)
Supplement: Additional file 2 — DOVIS_alpha_Release.tar.gz. This file contains the DOVIS package (DOVIS_alpha), release note and user manual. [file 1471-2105-9-126-S2.GZ › DOVIS_alpha_Release/example/TestRun/HOSTNAMES/hostname1-2]

i1.bi 2
