# Supplementary material for: DOVIS: an implementation for high-throughput virtual screening using AutoDock
Source: BMC Bioinformatics. 2008 Feb 27;9:126. doi: 10.1186/1471-2105-9-126 (PMC2267697; doi:10.1186/1471-2105-9-126)
Supplement: Additional file 2 — DOVIS_alpha_Release.tar.gz. This file contains the DOVIS package (DOVIS_alpha), release note and user manual. [file 1471-2105-9-126-S2.GZ › DOVIS_alpha_Release/example/TestRun/ENERGYLIST/lowest-energy-1]

1e2k_lig_1 -6.96
1ki2_lig_2 -6.14
1ki3_lig_3 -5.71
1ki6_lig_4 -6.39
1ki7_lig_5 -7.22
