# Supplementary material for: DOVIS: an implementation for high-throughput virtual screening using AutoDock
Source: BMC Bioinformatics. 2008 Feb 27;9:126. doi: 10.1186/1471-2105-9-126 (PMC2267697; doi:10.1186/1471-2105-9-126)
Supplement: Additional file 2 — DOVIS_alpha_Release.tar.gz. This file contains the DOVIS package (DOVIS_alpha), release note and user manual. [file 1471-2105-9-126-S2.GZ › DOVIS_alpha_Release/example/TestRun/1kim_protein.pdbqs]

ATOM      1  N   ALA A  46      41.912  58.043  27.906  1.00 40.98    -0.263    9.00  -17.40
ATOM      2  CA  ALA A  46      42.751  59.298  27.964  1.00 41.73     0.270    9.40    4.00
ATOM      3  C   ALA A  46      43.777  59.129  29.087  1.00 39.27     0.526    9.82    4.00
ATOM      4  O   ALA A  46      43.515  58.389  30.046  1.00 42.40    -0.500    8.17  -17.40
ATOM      5  CB  ALA A  46      41.867  60.532  28.214  1.00 42.53     0.031   16.15    4.00
ATOM      6  H1  ALA A  46      40.920  58.322  27.874  1.00  0.00     0.312    0.00    0.00
ATOM      7  H2  ALA A  46      42.174  57.522  27.055  1.00  0.00     0.312    0.00    0.00
ATOM      8  N   PRO A  47      44.963  59.763  28.972  1.00 34.76    -0.257    9.00  -17.40
ATOM      9  CA  PRO A  47      45.993  59.636  30.018  1.00 30.88     0.112    9.40    4.00
ATOM     10  C   PRO A  47      45.477  60.009  31.399  1.00 26.03     0.526    9.82    4.00
ATOM     11  O   PRO A  47      44.353  60.508  31.524  1.00 24.98    -0.500    8.17  -17.40
ATOM     12  CB  PRO A  47      47.109  60.570  29.532  1.00 32.12    -0.001   12.77    4.00
ATOM     13  CG  PRO A  47      46.389  61.589  28.651  1.00 33.36     0.036   12.77    4.00
ATOM     14  CD  PRO A  47      45.375  60.727  27.927  1.00 34.98     0.084   12.77    4.00
ATOM     15  N   THR A  48      46.260  59.726  32.439  1.00 24.48    -0.520    9.00  -17.40
ATOM     16  CA  THR A  48      45.816  60.038  33.796  1.00 23.43     0.268    9.40    4.00
ATOM     17  C   THR A  48      46.567  61.157  34.494  1.00 22.21     0.526    9.82    4.00
ATOM     18  O   THR A  48      47.769  61.398  34.236  1.00 22.25    -0.500    8.17  -17.40
ATOM     19  CB  THR A  48      45.850  58.820  34.727  1.00 22.80     0.211    9.40    4.00
ATOM     20  OG1 THR A  48      47.168  58.269  34.742  1.00 25.91    -0.550   11.04  -17.40
ATOM     21  CG2 THR A  48      44.837  57.787  34.312  1.00 21.80     0.007   16.15    4.00
ATOM     22  HN  THR A  48      47.173  59.292  32.322  1.00  0.00     0.248    0.00    0.00
ATOM     23  HG1 THR A  48      47.127  57.526  35.329  1.00  0.00     0.310    0.00    0.00
ATOM     24  N   LEU A  49      45.889  61.764  35.462  1.00 18.93    -0.520    9.00  -17.40
ATOM     25  CA  LEU A  49      46.465  62.865  36.204  1.00 18.55     0.204    9.40    4.00
ATOM     26  C   LEU A  49      46.302  62.678  37.698  1.00 16.80     0.526    9.82    4.00
ATOM     27  O   LEU A  49      45.330  62.064  38.161  1.00 18.19    -0.500    8.17  -17.40
ATOM     28  CB  LEU A  49      45.774  64.155  35.776  1.00 17.12     0.016   12.77    4.00
ATOM     29  CG  LEU A  49      46.029  65.434  36.568  1.00 18.37     0.054    9.40    4.00
ATOM     30  CD1 LEU A  49      47.354  66.084  36.210  1.00 18.08    -0.014   16.15    4.00
ATOM     31  CD2 LEU A  49      44.915  66.380  36.250  1.00 18.25    -0.014   16.15    4.00
ATOM     32  HN  LEU A  49      44.936  61.466  35.708  1.00  0.00     0.248    0.00    0.00
ATOM     33  N   LEU A  50      47.311  63.117  38.443  1.00 18.65    -0.520    9.00  -17.40
ATOM     34  CA  LEU A  50      47.278  63.087  39.908  1.00 16.50     0.204    9.40    4.00
ATOM     35  C   LEU A  50      47.401  64.554  40.325  1.00 17.28     0.526    9.82    4.00
ATOM     36  O   LEU A  50      48.381  65.197  39.974  1.00 17.93    -0.500    8.17  -17.40
ATOM     37  CB  LEU A  50      48.478  62.356  40.487  1.00 15.66     0.016   12.77    4.00
ATOM     38  CG  LEU A  50      48.469  61.881  41.950  1.00 16.04     0.054    9.40    4.00
ATOM     39  CD1 LEU A  50      49.744  62.230  42.622  1.00 12.00    -0.014   16.15    4.00
ATOM     40  CD2 LEU A  50      47.309  62.430  42.717  1.00 16.81    -0.014   16.15    4.00
ATOM     41  HN  LEU A  50      48.166  63.500  38.004  1.00  0.00     0.248    0.00    0.00
ATOM     42  N   ARG A  51      46.387  65.092  41.006  1.00 16.05    -0.520    9.00  -17.40
ATOM     43  CA  ARG A  51      46.424  66.462  41.495  1.00 12.99     0.237    9.40    4.00
ATOM     44  C   ARG A  51      46.664  66.355  42.982  1.00 13.42     0.526    9.82    4.00
ATOM     45  O   ARG A  51      46.004  65.575  43.647  1.00 17.87    -0.500    8.17  -17.40
ATOM     46  CB  ARG A  51      45.090  67.144  41.275  1.00 10.10     0.049   12.77    4.00
ATOM     47  CG  ARG A  51      44.860  67.666  39.870  1.00 10.86     0.058   12.77    4.00
ATOM     48  CD  ARG A  51      43.503  68.312  39.835  1.00 10.56     0.111   12.77    4.00
ATOM     49  NE  ARG A  51      42.503  67.335  40.256  1.00 15.48    -0.493    9.00  -24.67
ATOM     50  CZ  ARG A  51      41.412  67.617  40.947  1.00 16.97     0.814    6.95    4.00
ATOM     51  NH1 ARG A  51      41.142  68.860  41.316  1.00 20.88    -0.634    9.00  -24.67
ATOM     52  NH2 ARG A  51      40.582  66.647  41.258  1.00 19.12    -0.634    9.00  -24.67
ATOM     53  HN  ARG A  51      45.537  64.540  41.206  1.00  0.00     0.248    0.00    0.00
ATOM     54  HE  ARG A  51      42.693  66.337  39.973  1.00  0.00     0.294    0.00    0.00
ATOM     55 1HH1 ARG A  51      40.315  69.073  41.840  1.00  0.00     0.361    0.00    0.00
ATOM     56 2HH1 ARG A  51      41.774  69.600  41.068  1.00  0.00     0.361    0.00    0.00
ATOM     57 1HH2 ARG A  51      39.737  66.847  41.790  1.00  0.00     0.361    0.00    0.00
ATOM     58 2HH2 ARG A  51      40.757  65.701  40.984  1.00  0.00     0.361    0.00    0.00
ATOM     59  N   VAL A  52      47.596  67.124  43.519  1.00 13.66    -0.520    9.00  -17.40
ATOM     60  CA  VAL A  52      47.874  67.057  44.960  1.00 13.68     0.201    9.40    4.00
ATOM     61  C   VAL A  52      47.924  68.465  45.532  1.00 12.78     0.526    9.82    4.00
ATOM     62  O   VAL A  52      48.769  69.243  45.143  1.00 16.28    -0.500    8.17  -17.40
ATOM     63  CB  VAL A  52      49.259  66.385  45.228  1.00 15.16     0.033    9.40    4.00
ATOM     64  CG1 VAL A  52      49.492  66.240  46.729  1.00 16.21     0.006   16.15    4.00
ATOM     65  CG2 VAL A  52      49.347  65.030  44.515  1.00 12.73     0.006   16.15    4.00
ATOM     66  HN  VAL A  52      48.146  67.780  42.964  1.00  0.00     0.248    0.00    0.00
ATOM     67  N   TYR A  53      47.011  68.805  46.432  1.00 11.61    -0.520    9.00  -17.40
ATOM     68  CA  TYR A  53      47.004  70.147  47.022  1.00 12.74     0.245    9.40    4.00
ATOM     69  C   TYR A  53      47.628  70.141  48.426  1.00 16.52     0.526    9.82    4.00
ATOM     70  O   TYR A  53      47.022  69.593  49.388  1.00 18.45    -0.500    8.17  -17.40
ATOM     71  CB  TYR A  53      45.561  70.690  47.128  1.00 10.82     0.022   12.77    4.00
ATOM     72  CG  TYR A  53      44.760  70.711  45.836  1.00 10.19    -0.001    7.26    0.60
ATOM     73  CD1 TYR A  53      44.258  69.542  45.286  1.00 11.59    -0.035   10.80    0.60
ATOM     74  CD2 TYR A  53      44.515  71.898  45.169  1.00 11.05    -0.035   10.80    0.60
ATOM     75  CE1 TYR A  53      43.542  69.559  44.100  1.00 12.56     0.100   10.80    0.60
ATOM     76  CE2 TYR A  53      43.797  71.920  43.987  1.00 12.07     0.100   10.80    0.60
ATOM     77  CZ  TYR A  53      43.326  70.754  43.464  1.00 10.74    -0.121    7.26    0.60
ATOM     78  OH  TYR A  53      42.686  70.788  42.268  1.00 12.10    -0.368   10.94  -17.40
ATOM     79  HN  TYR A  53      46.289  68.150  46.741  1.00  0.00     0.248    0.00    0.00
ATOM     80  HH  TYR A  53      42.613  71.691  41.956  1.00  0.00     0.339    0.00    0.00
ATOM     81  N   ILE A  54      48.817  70.726  48.577  1.00 17.35    -0.520    9.00  -17.40
ATOM     82  CA  ILE A  54      49.452  70.782  49.899  1.00 16.30     0.199    9.40    4.00
ATOM     83  C   ILE A  54      48.809  71.954  50.612  1.00 15.99     0.526    9.82    4.00
ATOM     84  O   ILE A  54      48.932  73.086  50.157  1.00 15.30    -0.500    8.17  -17.40
ATOM     85  CB  ILE A  54      50.962  70.998  49.810  1.00 16.86     0.030    9.40    4.00
ATOM     86  CG1 ILE A  54      51.623  69.731  49.308  1.00 17.19     0.017   12.77    4.00
ATOM     87  CG2 ILE A  54      51.535  71.355  51.168  1.00 16.69     0.001   16.15    4.00
ATOM     88  CD1 ILE A  54      51.795  69.720  47.887  1.00 17.77    -0.001   16.15    4.00
ATOM     89  HN  ILE A  54      49.314  71.145  47.793  1.00  0.00     0.248    0.00    0.00
ATOM     90  N   ASP A  55      48.144  71.677  51.732  1.00 14.87    -0.520    9.00  -17.40
ATOM     91  CA  ASP A  55      47.432  72.706  52.469  1.00 14.91     0.246    9.40    4.00
ATOM     92  C   ASP A  55      47.624  72.567  53.986  1.00 15.86     0.526    9.82    4.00
ATOM     93  O   ASP A  55      48.194  71.622  54.457  1.00 18.79    -0.500    8.17  -17.40
ATOM     94  CB  ASP A  55      45.944  72.590  52.108  1.00 14.97    -0.208   12.77    4.00
ATOM     95  CG  ASP A  55      45.246  73.921  52.029  1.00 16.15     0.620    9.82    4.00
ATOM     96  OD1 ASP A  55      45.574  74.826  52.814  1.00 17.76    -0.706    8.17  -18.95
ATOM     97  OD2 ASP A  55      44.351  74.072  51.173  1.00 16.09    -0.706    8.17  -18.95
ATOM     98  HN  ASP A  55      48.118  70.718  52.107  1.00  0.00     0.248    0.00    0.00
ATOM     99  N   GLY A  56      47.161  73.560  54.731  1.00 14.87    -0.520    9.00  -17.40
ATOM    100  CA  GLY A  56      47.250  73.531  56.170  1.00 12.53     0.246    9.40    4.00
ATOM    101  C   GLY A  56      47.650  74.898  56.645  1.00 13.65     0.526    9.82    4.00
ATOM    102  O   GLY A  56      47.696  75.837  55.860  1.00 13.70    -0.500    8.17  -17.40
ATOM    103  HN  GLY A  56      46.721  74.386  54.295  1.00  0.00     0.248    0.00    0.00
ATOM    104  N   PRO A  57      47.904  75.065  57.940  1.00 12.27    -0.257    9.00  -17.40
ATOM    105  CA  PRO A  57      48.305  76.385  58.420  1.00 14.24     0.112    9.40    4.00
ATOM    106  C   PRO A  57      49.619  76.832  57.782  1.00 12.93     0.526    9.82    4.00
ATOM    107  O   PRO A  57      50.403  76.037  57.348  1.00 11.06    -0.500    8.17  -17.40
ATOM    108  CB  PRO A  57      48.536  76.144  59.913  1.00 15.04    -0.001   12.77    4.00
ATOM    109  CG  PRO A  57      47.614  75.056  60.231  1.00 14.08     0.036   12.77    4.00
ATOM    110  CD  PRO A  57      47.773  74.118  59.053  1.00 12.93     0.084   12.77    4.00
ATOM    111  N   HIS A  58      49.835  78.134  57.776  1.00 15.03    -0.520    9.00  -17.40
ATOM    112  CA  HIS A  58      51.065  78.710  57.263  1.00 15.61     0.219    9.40    4.00
ATOM    113  C   HIS A  58      52.126  78.601  58.362  1.00 16.97     0.526    9.82    4.00
ATOM    114  O   HIS A  58      51.781  78.484  59.565  1.00 18.17    -0.500    8.17  -17.40
ATOM    115  CB  HIS A  58      50.812  80.165  56.932  1.00 16.16     0.060   12.77    4.00
ATOM    116  CG  HIS A  58      50.031  80.884  57.984  1.00 15.85     0.089    7.26    0.60
ATOM    117  ND1 HIS A  58      50.575  81.885  58.754  1.00 19.38    -0.444    9.25  -17.40
ATOM    118  CD2 HIS A  58      48.742  80.778  58.370  1.00 16.29     0.145   10.80    0.60
ATOM    119  CE1 HIS A  58      49.655  82.366  59.573  1.00 18.63     0.384   10.80    0.60
ATOM    120  NE2 HIS A  58      48.530  81.710  59.356  1.00 17.63    -0.527    9.25  -17.40
ATOM    121  HN  HIS A  58      49.124  78.792  58.142  1.00  0.00     0.248    0.00    0.00
ATOM    122  HD1 HIS A  58      51.515  82.192  58.696  1.00  0.00     0.320    0.00    0.00
ATOM    123  N   GLY A  59      53.399  78.645  57.980  1.00 17.58    -0.520    9.00  -17.40
ATOM    124  CA  GLY A  59      54.489  78.549  58.939  1.00 17.51     0.246    9.40    4.00
ATOM    125  C   GLY A  59      54.923  77.128  59.284  1.00 19.45     0.526    9.82    4.00
ATOM    126  O   GLY A  59      55.599  76.922  60.265  1.00 19.22    -0.500    8.17  -17.40
ATOM    127  HN  GLY A  59      53.650  78.749  56.986  1.00  0.00     0.248    0.00    0.00
ATOM    128  N   MET A  60      54.491  76.139  58.508  1.00 21.24    -0.520    9.00  -17.40
ATOM    129  CA  MET A  60      54.862  74.748  58.762  1.00 23.47     0.137    9.40    4.00
ATOM    130  C   MET A  60      55.992  74.273  57.841  1.00 24.06     0.526    9.82    4.00
ATOM    131  O   MET A  60      56.563  73.177  58.057  1.00 23.77    -0.500    8.17  -17.40
ATOM    132  CB  MET A  60      53.657  73.796  58.593  1.00 24.20     0.037   12.77    4.00
ATOM    133  CG  MET A  60      52.513  73.973  59.572  1.00 23.70     0.090   12.77    4.00
ATOM    134  SD  MET A  60      51.351  72.555  59.639  1.00 24.11    -0.025   16.39   -6.40
ATOM    135  CE  MET A  60      50.670  72.586  57.919  1.00 22.85     0.007   16.15    4.00
ATOM    136  HN  MET A  60      53.879  76.324  57.701  1.00  0.00     0.248    0.00    0.00
ATOM    137  N   GLY A  61      56.260  75.046  56.787  1.00 24.51    -0.520    9.00  -17.40
ATOM    138  CA  GLY A  61      57.303  74.702  55.833  1.00 25.68     0.246    9.40    4.00
ATOM    139  C   GLY A  61      56.770  74.076  54.555  1.00 27.45     0.526    9.82    4.00
ATOM    140  O   GLY A  61      57.530  73.541  53.768  1.00 28.72    -0.500    8.17  -17.40
ATOM    141  HN  GLY A  61      55.730  75.913  56.621  1.00  0.00     0.248    0.00    0.00
ATOM    142  N   LYS A  62      55.479  74.240  54.291  1.00 29.66    -0.520    9.00  -17.40
ATOM    143  CA  LYS A  62      54.841  73.639  53.113  1.00 33.46     0.227    9.40    4.00
ATOM    144  C   LYS A  62      55.474  73.993  51.772  1.00 33.04     0.526    9.82    4.00
ATOM    145  O   LYS A  62      55.930  73.101  51.046  1.00 31.94    -0.500    8.17  -17.40
ATOM    146  CB  LYS A  62      53.320  73.935  53.085  1.00 36.10     0.039   12.77    4.00
ATOM    147  CG  LYS A  62      52.530  73.328  54.281  1.00 37.58     0.053   12.77    4.00
ATOM    148  CD  LYS A  62      51.012  73.568  54.276  1.00 36.50     0.048   12.77    4.00
ATOM    149  CE  LYS A  62      50.652  75.031  54.361  1.00 36.46     0.218   12.77    4.00
ATOM    150  NZ  LYS A  62      50.639  75.639  53.003  1.00 38.64    -0.272   13.25  -39.20
ATOM    151  HN  LYS A  62      54.876  74.801  54.912  1.00  0.00     0.248    0.00    0.00
ATOM    152  HZ1 LYS A  62      50.385  76.655  53.101  1.00  0.00     0.311    0.00    0.00
ATOM    153  HZ2 LYS A  62      51.576  75.563  52.579  1.00  0.00     0.311    0.00    0.00
ATOM    154  HZ3 LYS A  62      49.932  75.167  52.418  1.00  0.00     0.311    0.00    0.00
ATOM    155  N   THR A  63      55.532  75.285  51.461  1.00 34.77    -0.520    9.00  -17.40
ATOM    156  CA  THR A  63      56.104  75.730  50.198  1.00 37.94     0.268    9.40    4.00
ATOM    157  C   THR A  63      57.505  75.154  50.056  1.00 38.61     0.526    9.82    4.00
ATOM    158  O   THR A  63      57.807  74.539  49.047  1.00 43.84    -0.500    8.17  -17.40
ATOM    159  CB  THR A  63      56.188  77.268  50.091  1.00 39.05     0.211    9.40    4.00
ATOM    160  OG1 THR A  63      57.034  77.761  51.133  1.00 45.44    -0.550   11.04  -17.40
ATOM    161  CG2 THR A  63      54.834  77.919  50.240  1.00 39.71     0.007   16.15    4.00
ATOM    162  HN  THR A  63      55.176  76.003  52.102  1.00  0.00     0.248    0.00    0.00
ATOM    163  HG1 THR A  63      57.048  78.703  51.018  1.00  0.00     0.310    0.00    0.00
ATOM    164  N   THR A  64      58.338  75.303  51.083  1.00 36.58    -0.520    9.00  -17.40
ATOM    165  CA  THR A  64      59.701  74.783  51.033  1.00 37.57     0.268    9.40    4.00
ATOM    166  C   THR A  64      59.798  73.302  50.706  1.00 37.43     0.526    9.82    4.00
ATOM    167  O   THR A  64      60.534  72.929  49.797  1.00 36.16    -0.500    8.17  -17.40
ATOM    168  CB  THR A  64      60.463  75.007  52.336  1.00 39.23     0.211    9.40    4.00
ATOM    169  OG1 THR A  64      60.601  76.414  52.572  1.00 40.70    -0.550   11.04  -17.40
ATOM    170  CG2 THR A  64      61.846  74.345  52.254  1.00 38.49     0.007   16.15    4.00
ATOM    171  HN  THR A  64      58.046  75.788  51.939  1.00  0.00     0.248    0.00    0.00
ATOM    172  HG1 THR A  64      61.078  76.490  53.388  1.00  0.00     0.310    0.00    0.00
ATOM    173  N   THR A  65      59.057  72.456  51.426  1.00 39.70    -0.520    9.00  -17.40
ATOM    174  CA  THR A  65      59.149  71.030  51.139  1.00 39.91     0.268    9.40    4.00
ATOM    175  C   THR A  65      58.566  70.632  49.800  1.00 40.84     0.526    9.82    4.00
ATOM    176  O   THR A  65      59.051  69.684  49.202  1.00 42.28    -0.500    8.17  -17.40
ATOM    177  CB  THR A  65      58.627  70.101  52.271  1.00 38.68     0.211    9.40    4.00
ATOM    178  OG1 THR A  65      57.495  69.348  51.824  1.00 38.18    -0.550   11.04  -17.40
ATOM    179  CG2 THR A  65      58.294  70.878  53.515  1.00 38.85     0.007   16.15    4.00
ATOM    180  HN  THR A  65      58.438  72.766  52.158  1.00  0.00     0.248    0.00    0.00
ATOM    181  HG1 THR A  65      57.240  68.819  52.549  1.00  0.00     0.310    0.00    0.00
ATOM    182  N   THR A  66      57.556  71.342  49.299  1.00 41.41    -0.520    9.00  -17.40
ATOM    183  CA  THR A  66      56.999  70.961  47.992  1.00 42.98     0.268    9.40    4.00
ATOM    184  C   THR A  66      57.935  71.299  46.832  1.00 40.77     0.526    9.82    4.00
ATOM    185  O   THR A  66      57.961  70.597  45.833  1.00 41.65    -0.500    8.17  -17.40
ATOM    186  CB  THR A  66      55.593  71.573  47.710  1.00 43.97     0.211    9.40    4.00
ATOM    187  OG1 THR A  66      55.683  72.994  47.605  1.00 44.98    -0.550   11.04  -17.40
ATOM    188  CG2 THR A  66      54.619  71.224  48.818  1.00 45.13     0.007   16.15    4.00
ATOM    189  HN  THR A  66      57.154  72.133  49.778  1.00  0.00     0.248    0.00    0.00
ATOM    190  HG1 THR A  66      54.811  73.290  47.437  1.00  0.00     0.310    0.00    0.00
ATOM    191  N   GLN A  67      58.726  72.355  46.994  1.00 41.82    -0.520    9.00  -17.40
ATOM    192  CA  GLN A  67      59.679  72.802  45.969  1.00 42.05     0.210    9.40    4.00
ATOM    193  C   GLN A  67      60.814  71.800  45.837  1.00 42.74     0.526    9.82    4.00
ATOM    194  O   GLN A  67      61.501  71.729  44.813  1.00 44.34    -0.500    8.17  -17.40
ATOM    195  CB  GLN A  67      60.243  74.182  46.337  1.00 41.11     0.053   12.77    4.00
ATOM    196  CG  GLN A  67      59.176  75.270  46.505  1.00 40.99    -0.043   12.77    4.00
ATOM    197  CD  GLN A  67      59.761  76.648  46.713  1.00 42.07     0.675    9.82    4.00
ATOM    198  OE1 GLN A  67      59.621  77.497  45.872  1.00 46.89    -0.470    8.17  -17.40
ATOM    199  NE2 GLN A  67      60.433  76.862  47.833  1.00 40.59    -0.867   13.25  -17.40
ATOM    200  HN  GLN A  67      58.694  72.909  47.870  1.00  0.00     0.248    0.00    0.00
ATOM    201 1HE2 GLN A  67      60.845  77.724  48.049  1.00  0.00     0.344    0.00    0.00
ATOM    202 2HE2 GLN A  67      60.508  76.075  48.480  1.00  0.00     0.344    0.00    0.00
ATOM    203  N   LEU A  68      61.040  71.073  46.921  1.00 43.98    -0.520    9.00  -17.40
ATOM    204  CA  LEU A  68      62.059  70.056  46.972  1.00 44.50     0.204    9.40    4.00
ATOM    205  C   LEU A  68      61.623  68.811  46.213  1.00 45.36     0.526    9.82    4.00
ATOM    206  O   LEU A  68      62.406  67.854  46.106  1.00 48.18    -0.500    8.17  -17.40
ATOM    207  CB  LEU A  68      62.361  69.698  48.424  1.00 45.29     0.016   12.77    4.00
ATOM    208  CG  LEU A  68      63.081  70.760  49.256  1.00 46.92     0.054    9.40    4.00
ATOM    209  CD1 LEU A  68      63.417  70.173  50.624  1.00 45.67    -0.014   16.15    4.00
ATOM    210  CD2 LEU A  68      64.367  71.221  48.548  1.00 48.36    -0.014   16.15    4.00
ATOM    211  HN  LEU A  68      60.474  71.224  47.779  1.00  0.00     0.248    0.00    0.00
ATOM    212  N   LEU A  69      60.377  68.783  45.740  1.00 45.70    -0.520    9.00  -17.40
ATOM    213  CA  LEU A  69      59.886  67.643  44.969  1.00 44.90     0.204    9.40    4.00
ATOM    214  C   LEU A  69      60.276  67.804  43.482  1.00 47.93     0.526    9.82    4.00
ATOM    215  O   LEU A  69      60.376  66.760  42.791  1.00 49.20    -0.500    8.17  -17.40
ATOM    216  CB  LEU A  69      58.364  67.507  45.096  1.00 42.43     0.016   12.77    4.00
ATOM    217  CG  LEU A  69      57.666  66.866  46.307  1.00 40.37     0.054    9.40    4.00
ATOM    218  CD1 LEU A  69      56.185  67.194  46.199  1.00 40.94    -0.014   16.15    4.00
ATOM    219  CD2 LEU A  69      57.848  65.352  46.356  1.00 36.76    -0.014   16.15    4.00
ATOM    220  HN  LEU A  69      59.728  69.560  45.904  1.00  0.00     0.248    0.00    0.00
ATOM    221  N   VAL A  70      60.537  69.068  42.977  1.00 49.96    -0.520    9.00  -17.40
ATOM    222 3H46 VAL A  70      60.769  69.186  42.022  1.00  0.00     0.000    0.00    0.00
ATOM    223 4H46 VAL A  70      60.494  69.862  43.583  1.00  0.00     0.000    0.00    0.00
ATOM    224  N   ASP A  77      57.074  65.505  34.146  1.00 50.73    -0.520    9.00  -17.40
ATOM    225  CA  ASP A  77      55.812  64.798  34.512  1.00 48.66     0.246    9.40    4.00
ATOM    226  C   ASP A  77      55.233  65.260  35.854  1.00 47.49     0.526    9.82    4.00
ATOM    227  O   ASP A  77      54.400  64.575  36.445  1.00 48.86    -0.500    8.17  -17.40
ATOM    228  CB  ASP A  77      56.016  63.274  34.504  1.00 49.80    -0.208   12.77    4.00
ATOM    229  CG  ASP A  77      56.995  62.793  35.575  1.00 50.30     0.620    9.82    4.00
ATOM    230  OD1 ASP A  77      57.539  63.612  36.344  1.00 50.20    -0.706    8.17  -18.95
ATOM    231  OD2 ASP A  77      57.224  61.565  35.638  1.00 52.51    -0.706    8.17  -18.95
ATOM    232 4H46 ASP A  77      56.907  66.438  34.082  1.00  0.00     0.000    0.00    0.00
ATOM    233 4H46 ASP A  77      57.731  65.346  34.813  1.00  0.00     0.000    0.00    0.00
ATOM    234  N   ILE A  78      55.699  66.417  36.327  1.00 44.77    -0.520    9.00  -17.40
ATOM    235  CA  ILE A  78      55.231  67.007  37.580  1.00 40.08     0.199    9.40    4.00
ATOM    236  C   ILE A  78      55.443  68.526  37.572  1.00 36.76     0.526    9.82    4.00
ATOM    237  O   ILE A  78      56.541  69.022  37.251  1.00 37.35    -0.500    8.17  -17.40
ATOM    238  CB  ILE A  78      55.880  66.331  38.813  1.00 39.06     0.030    9.40    4.00
ATOM    239  CG1 ILE A  78      55.445  67.025  40.097  1.00 37.10     0.017   12.77    4.00
ATOM    240  CG2 ILE A  78      57.385  66.292  38.682  1.00 41.36     0.001   16.15    4.00
ATOM    241  CD1 ILE A  78      55.709  66.193  41.306  1.00 37.13    -0.001   16.15    4.00
ATOM    242  HN  ILE A  78      56.425  66.942  35.805  1.00  0.00     0.248    0.00    0.00
ATOM    243  N   VAL A  79      54.350  69.251  37.785  1.00 32.38    -0.520    9.00  -17.40
ATOM    244  CA  VAL A  79      54.355  70.708  37.808  1.00 28.92     0.201    9.40    4.00
ATOM    245  C   VAL A  79      53.941  71.168  39.189  1.00 26.85     0.526    9.82    4.00
ATOM    246  O   VAL A  79      53.190  70.503  39.889  1.00 25.57    -0.500    8.17  -17.40
ATOM    247  CB  VAL A  79      53.357  71.316  36.789  1.00 28.04     0.033    9.40    4.00
ATOM    248  CG1 VAL A  79      53.682  72.796  36.537  1.00 25.56     0.006   16.15    4.00
ATOM    249  CG2 VAL A  79      53.364  70.511  35.501  1.00 27.18     0.006   16.15    4.00
ATOM    250  HN  VAL A  79      53.435  68.784  37.946  1.00  0.00     0.248    0.00    0.00
ATOM    251  N   TYR A  80      54.422  72.342  39.545  1.00 26.34    -0.520    9.00  -17.40
ATOM    252  CA  TYR A  80      54.155  72.931  40.832  1.00 26.13     0.245    9.40    4.00
ATOM    253  C   TYR A  80      53.456  74.291  40.622  1.00 26.64     0.526    9.82    4.00
ATOM    254  O   TYR A  80      54.010  75.201  39.986  1.00 26.16    -0.500    8.17  -17.40
ATOM    255  CB  TYR A  80      55.497  73.068  41.590  1.00 27.23     0.022   12.77    4.00
ATOM    256  CG  TYR A  80      55.412  73.751  42.931  1.00 29.49    -0.001    7.26    0.60
ATOM    257  CD1 TYR A  80      54.624  73.213  43.953  1.00 31.79    -0.035   10.80    0.60
ATOM    258  CD2 TYR A  80      56.061  74.968  43.164  1.00 27.95    -0.035   10.80    0.60
ATOM    259  CE1 TYR A  80      54.470  73.870  45.169  1.00 31.40     0.100   10.80    0.60
ATOM    260  CE2 TYR A  80      55.917  75.634  44.383  1.00 30.72     0.100   10.80    0.60
ATOM    261  CZ  TYR A  80      55.115  75.074  45.378  1.00 30.81    -0.121    7.26    0.60
ATOM    262  OH  TYR A  80      54.946  75.703  46.586  1.00 32.28    -0.368   10.94  -17.40
ATOM    263  HN  TYR A  80      55.021  72.886  38.890  1.00  0.00     0.248    0.00    0.00
ATOM    264  HH  TYR A  80      55.452  76.523  46.584  1.00  0.00     0.339    0.00    0.00
ATOM    265  N   VAL A  81      52.194  74.373  41.052  1.00 25.26    -0.520    9.00  -17.40
ATOM    266  CA  VAL A  81      51.402  75.599  40.977  1.00 21.31     0.201    9.40    4.00
ATOM    267  C   VAL A  81      51.684  76.247  42.342  1.00 19.62     0.526    9.82    4.00
ATOM    268  O   VAL A  81      51.132  75.851  43.383  1.00 18.58    -0.500    8.17  -17.40
ATOM    269  CB  VAL A  81      49.916  75.269  40.824  1.00 21.07     0.033    9.40    4.00
ATOM    270  CG1 VAL A  81      49.118  76.521  40.682  1.00 21.79     0.006   16.15    4.00
ATOM    271  CG2 VAL A  81      49.705  74.359  39.636  1.00 21.26     0.006   16.15    4.00
ATOM    272  HN  VAL A  81      51.729  73.540  41.464  1.00  0.00     0.248    0.00    0.00
ATOM    273  N   PRO A  82      52.606  77.213  42.357  1.00 20.29    -0.257    9.00  -17.40
ATOM    274  CA  PRO A  82      53.056  77.958  43.531  1.00 18.90     0.112    9.40    4.00
ATOM    275  C   PRO A  82      52.026  78.858  44.157  1.00 19.59     0.526    9.82    4.00
ATOM    276  O   PRO A  82      50.904  79.019  43.652  1.00 23.42    -0.500    8.17  -17.40
ATOM    277  CB  PRO A  82      54.207  78.774  42.969  1.00 19.59    -0.001   12.77    4.00
ATOM    278  CG  PRO A  82      53.691  79.126  41.612  1.00 18.88     0.036   12.77    4.00
ATOM    279  CD  PRO A  82      53.132  77.826  41.123  1.00 19.43     0.084   12.77    4.00
ATOM    280  N   GLU A  83      52.419  79.468  45.262  1.00 20.74    -0.520    9.00  -17.40
ATOM    281  CA  GLU A  83      51.555  80.381  45.983  1.00 21.41     0.246    9.40    4.00
ATOM    282  C   GLU A  83      51.506  81.640  45.127  1.00 18.87     0.526    9.82    4.00
ATOM    283  O   GLU A  83      52.536  82.117  44.699  1.00 17.13    -0.500    8.17  -17.40
ATOM    284  CB  GLU A  83      52.183  80.664  47.342  1.00 25.12     0.000   12.77    4.00
ATOM    285  CG  GLU A  83      51.267  81.336  48.310  1.00 29.29    -0.208   12.77    4.00
ATOM    286  CD  GLU A  83      51.555  80.943  49.733  1.00 30.48     0.620    9.82    4.00
ATOM    287  OE1 GLU A  83      52.454  81.581  50.308  1.00 28.55    -0.706    8.17  -18.95
ATOM    288  OE2 GLU A  83      50.882  80.006  50.248  1.00 29.49    -0.706    8.17  -18.95
ATOM    289  HN  GLU A  83      53.366  79.308  45.647  1.00  0.00     0.248    0.00    0.00
ATOM    290  N   PRO A  84      50.298  82.182  44.856  1.00 19.30    -0.257    9.00  -17.40
ATOM    291  CA  PRO A  84      50.144  83.399  44.025  1.00 16.73     0.112    9.40    4.00
ATOM    292  C   PRO A  84      50.534  84.735  44.675  1.00 15.87     0.526    9.82    4.00
ATOM    293  O   PRO A  84      49.793  85.717  44.593  1.00 13.81    -0.500    8.17  -17.40
ATOM    294  CB  PRO A  84      48.670  83.351  43.623  1.00 16.54    -0.001   12.77    4.00
ATOM    295  CG  PRO A  84      48.017  82.714  44.833  1.00 16.52     0.036   12.77    4.00
ATOM    296  CD  PRO A  84      48.984  81.614  45.227  1.00 17.42     0.084   12.77    4.00
ATOM    297  N   MET A  85      51.761  84.810  45.189  1.00 16.31    -0.520    9.00  -17.40
ATOM    298  CA  MET A  85      52.204  86.006  45.870  1.00 17.20     0.137    9.40    4.00
ATOM    299  C   MET A  85      52.126  87.287  45.033  1.00 16.80     0.526    9.82    4.00
ATOM    300  O   MET A  85      51.766  88.342  45.563  1.00 15.91    -0.500    8.17  -17.40
ATOM    301  CB  MET A  85      53.599  85.811  46.470  1.00 19.05     0.037   12.77    4.00
ATOM    302  CG  MET A  85      54.015  86.940  47.422  1.00 20.24     0.090   12.77    4.00
ATOM    303  SD  MET A  85      53.215  86.846  49.038  1.00 23.27    -0.025   16.39   -6.40
ATOM    304  CE  MET A  85      52.183  88.081  48.949  1.00 20.20     0.007   16.15    4.00
ATOM    305  HN  MET A  85      52.416  84.026  45.114  1.00  0.00     0.248    0.00    0.00
ATOM    306  N   THR A  86      52.385  87.204  43.726  1.00 16.57    -0.520    9.00  -17.40
ATOM    307  CA  THR A  86      52.319  88.410  42.900  1.00 15.11     0.268    9.40    4.00
ATOM    308  C   THR A  86      50.891  88.955  42.792  1.00 11.66     0.526    9.82    4.00
ATOM    309  O   THR A  86      50.672  90.176  42.735  1.00 10.27    -0.500    8.17  -17.40
ATOM    310  CB  THR A  86      52.925  88.172  41.494  1.00 16.92     0.211    9.40    4.00
ATOM    311  OG1 THR A  86      54.284  87.747  41.630  1.00 18.23    -0.550   11.04  -17.40
ATOM    312  CG2 THR A  86      52.919  89.463  40.683  1.00 14.85     0.007   16.15    4.00
ATOM    313  HN  THR A  86      52.628  86.328  43.279  1.00  0.00     0.248    0.00    0.00
ATOM    314  HG1 THR A  86      54.595  87.620  40.746  1.00  0.00     0.310    0.00    0.00
ATOM    315  N   TYR A  87      49.915  88.048  42.779  1.00 11.89    -0.520    9.00  -17.40
ATOM    316  CA  TYR A  87      48.519  88.442  42.701  1.00  8.88     0.245    9.40    4.00
ATOM    317  C   TYR A  87      48.124  89.145  43.978  1.00  9.12     0.526    9.82    4.00
ATOM    318  O   TYR A  87      47.485  90.150  43.958  1.00 11.61    -0.500    8.17  -17.40
ATOM    319  CB  TYR A  87      47.615  87.234  42.495  1.00  8.58     0.022   12.77    4.00
ATOM    320  CG  TYR A  87      46.200  87.658  42.177  1.00  9.46    -0.001    7.26    0.60
ATOM    321  CD1 TYR A  87      45.827  87.956  40.874  1.00 10.51    -0.035   10.80    0.60
ATOM    322  CD2 TYR A  87      45.261  87.859  43.190  1.00 10.19    -0.035   10.80    0.60
ATOM    323  CE1 TYR A  87      44.583  88.448  40.592  1.00 10.42     0.100   10.80    0.60
ATOM    324  CE2 TYR A  87      44.001  88.358  42.916  1.00  9.38     0.100   10.80    0.60
ATOM    325  CZ  TYR A  87      43.675  88.654  41.618  1.00 11.30    -0.121    7.26    0.60
ATOM    326  OH  TYR A  87      42.462  89.227  41.338  1.00 11.40    -0.368   10.94  -17.40
ATOM    327  HN  TYR A  87      50.126  87.043  42.824  1.00  0.00     0.248    0.00    0.00
ATOM    328  HH  TYR A  87      41.953  89.301  42.145  1.00  0.00     0.339    0.00    0.00
ATOM    329  N   TRP A  88      48.523  88.574  45.100  1.00 13.57    -0.520    9.00  -17.40
ATOM    330  CA  TRP A  88      48.214  89.125  46.402  1.00 12.79     0.248    9.40    4.00
ATOM    331  C   TRP A  88      48.799  90.495  46.613  1.00 13.55     0.526    9.82    4.00
ATOM    332  O   TRP A  88      48.113  91.401  47.046  1.00 15.58    -0.500    8.17  -17.40
ATOM    333  CB  TRP A  88      48.731  88.186  47.490  1.00 11.07     0.020   12.77    4.00
ATOM    334  CG  TRP A  88      48.047  86.842  47.478  1.00 10.57     0.046    7.26    0.60
ATOM    335  CD1 TRP A  88      46.852  86.543  46.906  1.00  7.36     0.117   10.80    0.60
ATOM    336  CD2 TRP A  88      48.500  85.635  48.120  1.00  9.36    -0.275    6.80    0.60
ATOM    337  NE1 TRP A  88      46.526  85.232  47.151  1.00  7.39    -0.330    9.00  -17.40
ATOM    338  CE2 TRP A  88      47.516  84.654  47.896  1.00  8.74     0.000    6.80    0.60
ATOM    339  CE3 TRP A  88      49.634  85.298  48.868  1.00  7.26     0.145   10.80    0.60
ATOM    340  CZ2 TRP A  88      47.628  83.356  48.400  1.00 10.58     0.029   10.80    0.60
ATOM    341  CZ3 TRP A  88      49.741  84.006  49.368  1.00  8.42    -0.082   10.80    0.60
ATOM    342  CH2 TRP A  88      48.748  83.052  49.133  1.00  9.55     0.034   10.80    0.60
ATOM    343  HN  TRP A  88      49.080  87.698  45.078  1.00  0.00     0.248    0.00    0.00
ATOM    344  HE1 TRP A  88      45.722  84.909  46.805  1.00  0.00     0.294    0.00    0.00
ATOM    345  N   ARG A  89      50.085  90.624  46.319  1.00 16.20    -0.520    9.00  -17.40
ATOM    346  CA  ARG A  89      50.820  91.882  46.499  1.00 15.49     0.237    9.40    4.00
ATOM    347  C   ARG A  89      50.628  92.962  45.465  1.00 14.33     0.526    9.82    4.00
ATOM    348  O   ARG A  89      50.693  94.139  45.803  1.00 14.11    -0.500    8.17  -17.40
ATOM    349  CB  ARG A  89      52.315  91.607  46.573  1.00 17.83     0.049   12.77    4.00
ATOM    350  CG  ARG A  89      52.711  90.796  47.740  1.00 21.24     0.058   12.77    4.00
ATOM    351  CD  ARG A  89      53.796  91.457  48.527  1.00 24.17     0.111   12.77    4.00
ATOM    352  NE  ARG A  89      55.122  91.051  48.118  1.00 27.10    -0.493    9.00  -24.67
ATOM    353  CZ  ARG A  89      56.206  91.807  48.259  1.00 28.68     0.814    6.95    4.00
ATOM    354  NH1 ARG A  89      56.121  93.025  48.789  1.00 27.58    -0.634    9.00  -24.67
ATOM    355  NH2 ARG A  89      57.389  91.326  47.908  1.00 30.13    -0.634    9.00  -24.67
ATOM    356  HN  ARG A  89      50.626  89.822  45.944  1.00  0.00     0.248    0.00    0.00
ATOM    357  HE  ARG A  89      55.210  90.100  47.687  1.00  0.00     0.294    0.00    0.00
ATOM    358 1HH1 ARG A  89      56.937  93.591  48.894  1.00  0.00     0.361    0.00    0.00
ATOM    359 2HH1 ARG A  89      55.229  93.373  49.084  1.00  0.00     0.361    0.00    0.00
ATOM    360 1HH2 ARG A  89      58.217  91.893  48.012  1.00  0.00     0.361    0.00    0.00
ATOM    361 2HH2 ARG A  89      57.475  90.401  47.539  1.00  0.00     0.361    0.00    0.00
ATOM    362  N   VAL A  90      50.476  92.568  44.201  1.00 15.50    -0.520    9.00  -17.40
ATOM    363  CA  VAL A  90      50.334  93.527  43.110  1.00 15.64     0.201    9.40    4.00
ATOM    364  C   VAL A  90      49.112  93.444  42.209  1.00 13.61     0.526    9.82    4.00
ATOM    365  O   VAL A  90      48.411  94.442  42.049  1.00 12.69    -0.500    8.17  -17.40
ATOM    366  CB  VAL A  90      51.557  93.472  42.160  1.00 18.66     0.033    9.40    4.00
ATOM    367  CG1 VAL A  90      51.421  94.507  41.054  1.00 19.29     0.006   16.15    4.00
ATOM    368  CG2 VAL A  90      52.843  93.673  42.932  1.00 18.78     0.006   16.15    4.00
ATOM    369  HN  VAL A  90      50.454  91.568  43.958  1.00  0.00     0.248    0.00    0.00
ATOM    370  N   LEU A  91      48.915  92.283  41.576  1.00 14.53    -0.520    9.00  -17.40
ATOM    371  CA  LEU A  91      47.824  92.059  40.594  1.00 15.64     0.204    9.40    4.00
ATOM    372  C   LEU A  91      46.350  92.269  40.978  1.00 16.24     0.526    9.82    4.00
ATOM    373  O   LEU A  91      45.593  92.918  40.220  1.00 17.99    -0.500    8.17  -17.40
ATOM    374  CB  LEU A  91      47.958  90.690  39.905  1.00 12.45     0.016   12.77    4.00
ATOM    375  CG  LEU A  91      49.305  90.230  39.384  1.00 11.70     0.054    9.40    4.00
ATOM    376  CD1 LEU A  91      49.130  88.988  38.556  1.00  6.77    -0.014   16.15    4.00
ATOM    377  CD2 LEU A  91      49.975  91.341  38.620  1.00  8.79    -0.014   16.15    4.00
ATOM    378  HN  LEU A  91      49.539  91.473  41.756  1.00  0.00     0.248    0.00    0.00
ATOM    379  N   GLY A  92      45.918  91.720  42.111  1.00 14.08    -0.520    9.00  -17.40
ATOM    380  CA  GLY A  92      44.529  91.889  42.499  1.00 13.36     0.246    9.40    4.00
ATOM    381  C   GLY A  92      44.296  93.071  43.395  1.00 13.04     0.526    9.82    4.00
ATOM    382  O   GLY A  92      43.236  93.664  43.397  1.00 11.45    -0.500    8.17  -17.40
ATOM    383  HN  GLY A  92      46.529  91.184  42.717  1.00  0.00     0.248    0.00    0.00
ATOM    384  N   ALA A  93      45.312  93.378  44.185  1.00 12.90    -0.520    9.00  -17.40
ATOM    385  CA  ALA A  93      45.276  94.474  45.121  1.00 11.75     0.215    9.40    4.00
ATOM    386  C   ALA A  93      46.714  94.706  45.573  1.00 12.25     0.526    9.82    4.00
ATOM    387  O   ALA A  93      47.583  93.945  45.281  1.00 12.84    -0.500    8.17  -17.40
ATOM    388  CB  ALA A  93      44.417  94.109  46.288  1.00  8.52     0.031   16.15    4.00
ATOM    389  HN  ALA A  93      46.190  92.816  44.148  1.00  0.00     0.248    0.00    0.00
ATOM    390  N   SER A  94      46.946  95.787  46.285  1.00 15.86    -0.520    9.00  -17.40
ATOM    391  CA  SER A  94      48.280  96.084  46.764  1.00 19.35     0.292    9.40    4.00
ATOM    392  C   SER A  94      48.504  95.525  48.195  1.00 18.02     0.526    9.82    4.00
ATOM    393  O   SER A  94      47.744  95.808  49.108  1.00 17.14    -0.500    8.17  -17.40
ATOM    394  CB  SER A  94      48.482  97.612  46.706  1.00 21.20     0.194   12.77    4.00
ATOM    395  OG  SER A  94      49.746  98.013  47.216  1.00 25.49    -0.550   11.04  -17.40
ATOM    396  HN  SER A  94      46.196  96.448  46.521  1.00  0.00     0.248    0.00    0.00
ATOM    397  HG  SER A  94      49.786  98.933  47.146  1.00  0.00     0.310    0.00    0.00
ATOM    398  N   GLU A  95      49.506  94.667  48.346  1.00 19.07    -0.520    9.00  -17.40
ATOM    399  CA  GLU A  95      49.867  94.073  49.641  1.00 20.51     0.246    9.40    4.00
ATOM    400  C   GLU A  95      48.705  93.516  50.447  1.00 21.37     0.526    9.82    4.00
ATOM    401  O   GLU A  95      48.507  93.913  51.628  1.00 19.52    -0.500    8.17  -17.40
ATOM    402  CB  GLU A  95      50.612  95.098  50.515  1.00 20.53     0.000   12.77    4.00
ATOM    403  CG  GLU A  95      51.821  95.784  49.860  1.00 20.46    -0.208   12.77    4.00
ATOM    404  CD  GLU A  95      52.921  94.820  49.462  1.00 21.38     0.620    9.82    4.00
ATOM    405  OE1 GLU A  95      52.953  93.666  49.947  1.00 21.82    -0.706    8.17  -18.95
ATOM    406  OE2 GLU A  95      53.770  95.227  48.652  1.00 24.27    -0.706    8.17  -18.95
ATOM    407  HN  GLU A  95      50.083  94.380  47.530  1.00  0.00     0.248    0.00    0.00
ATOM    408  N   THR A  96      47.985  92.557  49.870  1.00 20.11    -0.520    9.00  -17.40
ATOM    409  CA  THR A  96      46.837  91.969  50.549  1.00 17.52     0.268    9.40    4.00
ATOM    410  C   THR A  96      47.191  91.347  51.896  1.00 18.59     0.526    9.82    4.00
ATOM    411  O   THR A  96      46.472  91.571  52.891  1.00 19.02    -0.500    8.17  -17.40
ATOM    412  CB  THR A  96      46.116  90.953  49.644  1.00 16.59     0.211    9.40    4.00
ATOM    413  OG1 THR A  96      45.865  91.571  48.371  1.00 13.49    -0.550   11.04  -17.40
ATOM    414  CG2 THR A  96      44.784  90.537  50.270  1.00 11.29     0.007   16.15    4.00
ATOM    415  HN  THR A  96      48.217  92.206  48.935  1.00  0.00     0.248    0.00    0.00
ATOM    416  HG1 THR A  96      45.422  90.904  47.857  1.00  0.00     0.310    0.00    0.00
ATOM    417  N   ILE A  97      48.308  90.623  51.962  1.00 18.90    -0.520    9.00  -17.40
ATOM    418  CA  ILE A  97      48.723  89.992  53.216  1.00 17.70     0.199    9.40    4.00
ATOM    419  C   ILE A  97      48.950  91.002  54.327  1.00 18.40     0.526    9.82    4.00
ATOM    420  O   ILE A  97      48.596  90.732  55.474  1.00 21.53    -0.500    8.17  -17.40
ATOM    421  CB  ILE A  97      49.959  89.098  53.047  1.00 16.95     0.030    9.40    4.00
ATOM    422  CG1 ILE A  97      49.553  87.830  52.323  1.00 13.74     0.017   12.77    4.00
ATOM    423  CG2 ILE A  97      50.564  88.728  54.432  1.00 16.62     0.001   16.15    4.00
ATOM    424  CD1 ILE A  97      50.689  86.887  52.052  1.00 13.26    -0.001   16.15    4.00
ATOM    425  HN  ILE A  97      48.906  90.487  51.142  1.00  0.00     0.248    0.00    0.00
ATOM    426  N   ALA A  98      49.524  92.156  53.980  1.00 16.78    -0.520    9.00  -17.40
ATOM    427  CA  ALA A  98      49.791  93.240  54.933  1.00 15.04     0.215    9.40    4.00
ATOM    428  C   ALA A  98      48.496  93.851  55.388  1.00 16.35     0.526    9.82    4.00
ATOM    429  O   ALA A  98      48.319  94.213  56.565  1.00 17.09    -0.500    8.17  -17.40
ATOM    430  CB  ALA A  98      50.638  94.312  54.290  1.00 13.38     0.031   16.15    4.00
ATOM    431  HN  ALA A  98      49.807  92.324  52.995  1.00  0.00     0.248    0.00    0.00
ATOM    432  N   ASN A  99      47.599  94.014  54.434  1.00 17.25    -0.520    9.00  -17.40
ATOM    433  CA  ASN A  99      46.288  94.564  54.689  1.00 16.20     0.217    9.40    4.00
ATOM    434  C   ASN A  99      45.561  93.713  55.733  1.00 16.21     0.526    9.82    4.00
ATOM    435  O   ASN A  99      44.961  94.237  56.678  1.00 15.89    -0.500    8.17  -17.40
ATOM    436  CB  ASN A  99      45.530  94.565  53.378  1.00 20.08     0.003   12.77    4.00
ATOM    437  CG  ASN A  99      44.278  95.387  53.430  1.00 24.38     0.675    9.82    4.00
ATOM    438  OD1 ASN A  99      44.207  96.403  54.159  1.00 26.17    -0.470    8.17  -17.40
ATOM    439  ND2 ASN A  99      43.297  95.013  52.608  1.00 23.01    -0.867   13.25  -17.40
ATOM    440  HN  ASN A  99      47.817  93.745  53.454  1.00  0.00     0.248    0.00    0.00
ATOM    441 1HD2 ASN A  99      42.433  95.493  52.570  1.00  0.00     0.344    0.00    0.00
ATOM    442 2HD2 ASN A  99      43.464  94.210  52.013  1.00  0.00     0.344    0.00    0.00
ATOM    443  N   ILE A 100      45.651  92.395  55.579  1.00 13.01    -0.520    9.00  -17.40
ATOM    444  CA  ILE A 100      45.002  91.483  56.500  1.00 12.19     0.199    9.40    4.00
ATOM    445  C   ILE A 100      45.546  91.585  57.943  1.00 15.58     0.526    9.82    4.00
ATOM    446  O   ILE A 100      44.788  91.857  58.913  1.00 13.93    -0.500    8.17  -17.40
ATOM    447  CB  ILE A 100      45.124  90.050  55.996  1.00  9.13     0.030    9.40    4.00
ATOM    448  CG1 ILE A 100      44.311  89.910  54.710  1.00 11.06     0.017   12.77    4.00
ATOM    449  CG2 ILE A 100      44.659  89.093  57.042  1.00  6.51     0.001   16.15    4.00
ATOM    450  CD1 ILE A 100      44.408  88.561  54.008  1.00  7.93    -0.001   16.15    4.00
ATOM    451  HN  ILE A 100      46.185  91.989  54.800  1.00  0.00     0.248    0.00    0.00
ATOM    452  N   TYR A 101      46.848  91.376  58.086  1.00 14.45    -0.520    9.00  -17.40
ATOM    453  CA  TYR A 101      47.505  91.437  59.378  1.00 15.09     0.245    9.40    4.00
ATOM    454  C   TYR A 101      47.407  92.795  60.070  1.00 17.62     0.526    9.82    4.00
ATOM    455  O   TYR A 101      47.308  92.868  61.308  1.00 21.61    -0.500    8.17  -17.40
ATOM    456  CB  TYR A 101      48.945  90.966  59.223  1.00 13.72     0.022   12.77    4.00
ATOM    457  CG  TYR A 101      49.017  89.483  59.049  1.00 12.99    -0.001    7.26    0.60
ATOM    458  CD1 TYR A 101      48.935  88.894  57.786  1.00 13.47    -0.035   10.80    0.60
ATOM    459  CD2 TYR A 101      49.121  88.659  60.157  1.00 12.48    -0.035   10.80    0.60
ATOM    460  CE1 TYR A 101      48.946  87.503  57.644  1.00 14.49     0.100   10.80    0.60
ATOM    461  CE2 TYR A 101      49.152  87.285  60.031  1.00 14.51     0.100   10.80    0.60
ATOM    462  CZ  TYR A 101      49.060  86.708  58.783  1.00 15.30    -0.121    7.26    0.60
ATOM    463  OH  TYR A 101      49.085  85.342  58.726  1.00 14.62    -0.368   10.94  -17.40
ATOM    464  HN  TYR A 101      47.440  91.160  57.264  1.00  0.00     0.248    0.00    0.00
ATOM    465  HH  TYR A 101      49.166  84.979  59.584  1.00  0.00     0.339    0.00    0.00
ATOM    466  N   THR A 102      47.415  93.871  59.295  1.00 17.65    -0.520    9.00  -17.40
ATOM    467  CA  THR A 102      47.268  95.206  59.858  1.00 19.98     0.268    9.40    4.00
ATOM    468  C   THR A 102      45.846  95.484  60.422  1.00 21.74     0.526    9.82    4.00
ATOM    469  O   THR A 102      45.686  96.102  61.492  1.00 21.11    -0.500    8.17  -17.40
ATOM    470  CB  THR A 102      47.641  96.250  58.803  1.00 19.42     0.211    9.40    4.00
ATOM    471  OG1 THR A 102      49.020  96.070  58.473  1.00 21.93    -0.550   11.04  -17.40
ATOM    472  CG2 THR A 102      47.424  97.665  59.317  1.00 20.82     0.007   16.15    4.00
ATOM    473  HN  THR A 102      47.525  93.795  58.276  1.00  0.00     0.248    0.00    0.00
ATOM    474  HG1 THR A 102      49.208  96.742  57.812  1.00  0.00     0.310    0.00    0.00
ATOM    475  N   THR A 103      44.821  95.023  59.713  1.00 20.26    -0.520    9.00  -17.40
ATOM    476  CA  THR A 103      43.458  95.212  60.136  1.00 14.17     0.268    9.40    4.00
ATOM    477  C   THR A 103      43.253  94.461  61.441  1.00 13.85     0.526    9.82    4.00
ATOM    478  O   THR A 103      42.795  95.023  62.388  1.00 12.95    -0.500    8.17  -17.40
ATOM    479  CB  THR A 103      42.531  94.732  59.023  1.00 15.08     0.211    9.40    4.00
ATOM    480  OG1 THR A 103      42.939  95.376  57.817  1.00 14.66    -0.550   11.04  -17.40
ATOM    481  CG2 THR A 103      41.085  95.105  59.286  1.00 11.32     0.007   16.15    4.00
ATOM    482  HN  THR A 103      44.984  94.511  58.829  1.00  0.00     0.248    0.00    0.00
ATOM    483  HG1 THR A 103      42.331  95.048  57.141  1.00  0.00     0.310    0.00    0.00
ATOM    484  N   GLN A 104      43.634  93.193  61.492  1.00 12.33    -0.520    9.00  -17.40
ATOM    485  CA  GLN A 104      43.483  92.439  62.724  1.00 18.08     0.210    9.40    4.00
ATOM    486  C   GLN A 104      44.172  93.200  63.843  1.00 21.08     0.526    9.82    4.00
ATOM    487  O   GLN A 104      43.667  93.296  64.937  1.00 24.02    -0.500    8.17  -17.40
ATOM    488  CB  GLN A 104      44.126  91.058  62.623  1.00 19.10     0.053   12.77    4.00
ATOM    489  CG  GLN A 104      43.935  90.186  63.873  1.00 18.72    -0.043   12.77    4.00
ATOM    490  CD  GLN A 104      42.509  89.668  64.007  1.00 20.82     0.675    9.82    4.00
ATOM    491  OE1 GLN A 104      41.990  89.045  63.093  1.00 18.16    -0.470    8.17  -17.40
ATOM    492  NE2 GLN A 104      41.869  89.938  65.148  1.00 17.62    -0.867   13.25  -17.40
ATOM    493  HN  GLN A 104      44.036  92.718  60.684  1.00  0.00     0.248    0.00    0.00
ATOM    494 1HE2 GLN A 104      40.956  89.644  65.315  1.00  0.00     0.344    0.00    0.00
ATOM    495 2HE2 GLN A 104      42.388  90.472  65.843  1.00  0.00     0.344    0.00    0.00
ATOM    496  N   HIS A 105      45.335  93.753  63.543  1.00 23.59    -0.520    9.00  -17.40
ATOM    497  CA  HIS A 105      46.070  94.502  64.535  1.00 25.01     0.219    9.40    4.00
ATOM    498  C   HIS A 105      45.289  95.714  65.041  1.00 26.13     0.526    9.82    4.00
ATOM    499  O   HIS A 105      45.221  95.953  66.248  1.00 28.12    -0.500    8.17  -17.40
ATOM    500  CB  HIS A 105      47.435  94.921  63.989  1.00 27.67     0.060   12.77    4.00
ATOM    501  CG  HIS A 105      48.321  95.540  65.027  1.00 28.35     0.089    7.26    0.60
ATOM    502  ND1 HIS A 105      48.946  94.796  66.007  1.00 27.91    -0.444    9.25  -17.40
ATOM    503  CD2 HIS A 105      48.619  96.837  65.289  1.00 28.49     0.145   10.80    0.60
ATOM    504  CE1 HIS A 105      49.578  95.610  66.835  1.00 28.48     0.384   10.80    0.60
ATOM    505  NE2 HIS A 105      49.398  96.852  66.420  1.00 29.35    -0.527    9.25  -17.40
ATOM    506  HN  HIS A 105      45.743  93.666  62.606  1.00  0.00     0.248    0.00    0.00
ATOM    507  HD1 HIS A 105      48.918  93.811  66.069  1.00  0.00     0.320    0.00    0.00
ATOM    508  N   ARG A 106      44.698  96.484  64.136  1.00 27.80    -0.520    9.00  -17.40
ATOM    509  CA  ARG A 106      43.916  97.634  64.547  1.00 27.46     0.237    9.40    4.00
ATOM    510  C   ARG A 106      42.706  97.194  65.345  1.00 25.49     0.526    9.82    4.00
ATOM    511  O   ARG A 106      42.302  97.880  66.282  1.00 23.32    -0.500    8.17  -17.40
ATOM    512  CB  ARG A 106      43.493  98.430  63.344  1.00 31.02     0.049   12.77    4.00
ATOM    513  CG  ARG A 106      44.676  98.930  62.561  1.00 39.15     0.058   12.77    4.00
ATOM    514  CD  ARG A 106      44.196  99.938  61.567  1.00 48.04     0.111   12.77    4.00
ATOM    515  NE  ARG A 106      45.189 100.286  60.551  1.00 56.36    -0.493    9.00  -24.67
ATOM    516  CZ  ARG A 106      44.988 100.134  59.240  1.00 59.87     0.814    6.95    4.00
ATOM    517  NH1 ARG A 106      43.835  99.623  58.798  1.00 61.24    -0.634    9.00  -24.67
ATOM    518  NH2 ARG A 106      45.901 100.576  58.365  1.00 62.30    -0.634    9.00  -24.67
ATOM    519  HN  ARG A 106      44.777  96.289  63.135  1.00  0.00     0.248    0.00    0.00
ATOM    520  HE  ARG A 106      46.093 100.671  60.897  1.00  0.00     0.294    0.00    0.00
ATOM    521 1HH1 ARG A 106      43.683  99.509  57.816  1.00  0.00     0.361    0.00    0.00
ATOM    522 2HH1 ARG A 106      43.127  99.356  59.449  1.00  0.00     0.361    0.00    0.00
ATOM    523 1HH2 ARG A 106      45.750 100.462  57.386  1.00  0.00     0.361    0.00    0.00
ATOM    524 2HH2 ARG A 106      46.731 101.019  58.700  1.00  0.00     0.361    0.00    0.00
ATOM    525  N   LEU A 107      42.133  96.052  64.975  1.00 23.62    -0.520    9.00  -17.40
ATOM    526  CA  LEU A 107      40.973  95.503  65.686  1.00 23.02     0.204    9.40    4.00
ATOM    527  C   LEU A 107      41.434  95.203  67.110  1.00 23.98     0.526    9.82    4.00
ATOM    528  O   LEU A 107      40.854  95.697  68.076  1.00 24.35    -0.500    8.17  -17.40
ATOM    529  CB  LEU A 107      40.529  94.191  65.054  1.00 18.64     0.016   12.77    4.00
ATOM    530  CG  LEU A 107      39.102  93.623  65.140  1.00 18.92     0.054    9.40    4.00
ATOM    531  CD1 LEU A 107      39.197  92.133  65.312  1.00 16.85    -0.014   16.15    4.00
ATOM    532  CD2 LEU A 107      38.251  94.227  66.200  1.00 14.73    -0.014   16.15    4.00
ATOM    533  HN  LEU A 107      42.488  95.514  64.172  1.00  0.00     0.248    0.00    0.00
ATOM    534  N   ASP A 108      42.490  94.398  67.218  1.00 23.84    -0.520    9.00  -17.40
ATOM    535  CA  ASP A 108      43.083  93.999  68.501  1.00 25.20     0.246    9.40    4.00
ATOM    536  C   ASP A 108      43.348  95.185  69.438  1.00 26.52     0.526    9.82    4.00
ATOM    537  O   ASP A 108      43.121  95.097  70.656  1.00 27.32    -0.500    8.17  -17.40
ATOM    538  CB  ASP A 108      44.409  93.247  68.284  1.00 21.36    -0.208   12.77    4.00
ATOM    539  CG  ASP A 108      44.236  91.925  67.563  1.00 20.65     0.620    9.82    4.00
ATOM    540  OD1 ASP A 108      43.123  91.366  67.563  1.00 18.26    -0.706    8.17  -18.95
ATOM    541  OD2 ASP A 108      45.238  91.428  67.010  1.00 19.91    -0.706    8.17  -18.95
ATOM    542  HN  ASP A 108      42.943  94.013  66.362  1.00  0.00     0.248    0.00    0.00
ATOM    543  N   GLN A 109      43.887  96.262  68.872  1.00 28.48    -0.520    9.00  -17.40
ATOM    544  CA  GLN A 109      44.203  97.485  69.617  1.00 29.91     0.210    9.40    4.00
ATOM    545  C   GLN A 109      42.979  98.382  69.854  1.00 29.04     0.526    9.82    4.00
ATOM    546  O   GLN A 109      43.088  99.435  70.496  1.00 28.35    -0.500    8.17  -17.40
ATOM    547  CB  GLN A 109      45.281  98.291  68.878  1.00 31.02     0.053   12.77    4.00
ATOM    548  CG  GLN A 109      46.593  97.557  68.676  1.00 32.17    -0.043   12.77    4.00
ATOM    549  CD  GLN A 109      47.256  97.130  69.980  1.00 33.73     0.675    9.82    4.00
ATOM    550  OE1 GLN A 109      48.115  97.825  70.503  1.00 37.13    -0.470    8.17  -17.40
ATOM    551  NE2 GLN A 109      46.887  95.962  70.481  1.00 35.42    -0.867   13.25  -17.40
ATOM    552  HN  GLN A 109      44.106  96.268  67.857  1.00  0.00     0.248    0.00    0.00
ATOM    553 1HE2 GLN A 109      47.261  95.607  71.316  1.00  0.00     0.344    0.00    0.00
ATOM    554 2HE2 GLN A 109      46.188  95.432  69.962  1.00  0.00     0.344    0.00    0.00
ATOM    555  N   GLY A 110      41.833  97.992  69.293  1.00 28.27    -0.520    9.00  -17.40
ATOM    556  CA  GLY A 110      40.603  98.754  69.451  1.00 24.59     0.246    9.40    4.00
ATOM    557  C   GLY A 110      40.571 100.021  68.631  1.00 24.31     0.526    9.82    4.00
ATOM    558  O   GLY A 110      39.777 100.886  68.899  1.00 23.00    -0.500    8.17  -17.40
ATOM    559  HN  GLY A 110      41.790  97.132  68.727  1.00  0.00     0.248    0.00    0.00
ATOM    560  N   GLU A 111      41.431 100.104  67.618  1.00 26.39    -0.520    9.00  -17.40
ATOM    561  CA  GLU A 111      41.503 101.271  66.751  1.00 29.03     0.246    9.40    4.00
ATOM    562  C   GLU A 111      40.340 101.281  65.752  1.00 27.81     0.526    9.82    4.00
ATOM    563  O   GLU A 111      39.991 102.351  65.197  1.00 27.50    -0.500    8.17  -17.40
ATOM    564  CB  GLU A 111      42.860 101.310  66.028  1.00 33.94     0.000   12.77    4.00
ATOM    565  CG  GLU A 111      44.054 101.756  66.918  1.00 40.71    -0.208   12.77    4.00
ATOM    566  CD  GLU A 111      45.455 101.437  66.329  1.00 44.86     0.620    9.82    4.00
ATOM    567  OE1 GLU A 111      45.684 101.637  65.099  1.00 47.22    -0.706    8.17  -18.95
ATOM    568  OE2 GLU A 111      46.332 100.987  67.117  1.00 46.98    -0.706    8.17  -18.95
ATOM    569  HN  GLU A 111      42.083  99.326  67.417  1.00  0.00     0.248    0.00    0.00
ATOM    570  N   ILE A 112      39.780 100.097  65.479  1.00 24.04    -0.520    9.00  -17.40
ATOM    571  CA  ILE A 112      38.641  99.963  64.572  1.00 22.31     0.199    9.40    4.00
ATOM    572  C   ILE A 112      37.645  99.018  65.216  1.00 21.82     0.526    9.82    4.00
ATOM    573  O   ILE A 112      37.972  98.363  66.221  1.00 21.99    -0.500    8.17  -17.40
ATOM    574  CB  ILE A 112      39.012  99.439  63.133  1.00 19.62     0.030    9.40    4.00
ATOM    575  CG1 ILE A 112      39.782  98.136  63.181  1.00 19.55     0.017   12.77    4.00
ATOM    576  CG2 ILE A 112      39.863 100.430  62.402  1.00 20.64     0.001   16.15    4.00
ATOM    577  CD1 ILE A 112      39.994  97.572  61.818  1.00 19.06    -0.001   16.15    4.00
ATOM    578  HN  ILE A 112      40.144  99.233  65.909  1.00  0.00     0.248    0.00    0.00
ATOM    579  N   SER A 113      36.426  98.964  64.675  1.00 21.00    -0.520    9.00  -17.40
ATOM    580  CA  SER A 113      35.411  98.075  65.236  1.00 22.92     0.292    9.40    4.00
ATOM    581  C   SER A 113      35.423  96.743  64.526  1.00 21.12     0.526    9.82    4.00
ATOM    582  O   SER A 113      36.027  96.611  63.446  1.00 23.55    -0.500    8.17  -17.40
ATOM    583  CB  SER A 113      34.021  98.684  65.120  1.00 23.51     0.194   12.77    4.00
ATOM    584  OG  SER A 113      33.645  98.778  63.762  1.00 24.85    -0.550   11.04  -17.40
ATOM    585  HN  SER A 113      36.172  99.532  63.868  1.00  0.00     0.248    0.00    0.00
ATOM    586  HG  SER A 113      32.775  99.162  63.750  1.00  0.00     0.310    0.00    0.00
ATOM    587  N   ALA A 114      34.734  95.772  65.103  1.00 19.30    -0.520    9.00  -17.40
ATOM    588  CA  ALA A 114      34.632  94.437  64.528  1.00 22.75     0.215    9.40    4.00
ATOM    589  C   ALA A 114      34.020  94.453  63.129  1.00 22.70     0.526    9.82    4.00
ATOM    590  O   ALA A 114      34.371  93.635  62.297  1.00 24.48    -0.500    8.17  -17.40
ATOM    591  CB  ALA A 114      33.791  93.557  65.429  1.00 21.29     0.031   16.15    4.00
ATOM    592  HN  ALA A 114      34.237  95.935  65.998  1.00  0.00     0.248    0.00    0.00
ATOM    593  N   GLY A 115      33.061  95.352  62.912  1.00 23.86    -0.520    9.00  -17.40
ATOM    594  CA  GLY A 115      32.381  95.471  61.629  1.00 24.30     0.246    9.40    4.00
ATOM    595  C   GLY A 115      33.236  96.014  60.497  1.00 26.25     0.526    9.82    4.00
ATOM    596  O   GLY A 115      33.030  95.615  59.314  1.00 26.72    -0.500    8.17  -17.40
ATOM    597  HN  GLY A 115      32.769  96.001  63.663  1.00  0.00     0.248    0.00    0.00
ATOM    598  N   ASP A 116      34.146  96.942  60.839  1.00 25.95    -0.520    9.00  -17.40
ATOM    599  CA  ASP A 116      35.093  97.562  59.898  1.00 25.86     0.246    9.40    4.00
ATOM    600  C   ASP A 116      36.077  96.487  59.470  1.00 23.26     0.526    9.82    4.00
ATOM    601  O   ASP A 116      36.430  96.370  58.300  1.00 24.20    -0.500    8.17  -17.40
ATOM    602  CB  ASP A 116      35.927  98.681  60.568  1.00 30.04    -0.208   12.77    4.00
ATOM    603  CG  ASP A 116      35.100  99.900  61.002  1.00 33.54     0.620    9.82    4.00
ATOM    604  OD1 ASP A 116      34.192 100.336  60.255  1.00 35.12    -0.706    8.17  -18.95
ATOM    605  OD2 ASP A 116      35.397 100.442  62.094  1.00 35.10    -0.706    8.17  -18.95
ATOM    606  HN  ASP A 116      34.206  97.262  61.831  1.00  0.00     0.248    0.00    0.00
ATOM    607  N   ALA A 117      36.568  95.740  60.453  1.00 21.74    -0.520    9.00  -17.40
ATOM    608  CA  ALA A 117      37.534  94.685  60.206  1.00 18.65     0.215    9.40    4.00
ATOM    609  C   ALA A 117      36.920  93.583  59.343  1.00 17.75     0.526    9.82    4.00
ATOM    610  O   ALA A 117      37.564  93.064  58.423  1.00 19.38    -0.500    8.17  -17.40
ATOM    611  CB  ALA A 117      38.034  94.139  61.533  1.00 17.88     0.031   16.15    4.00
ATOM    612  HN  ALA A 117      36.271  95.893  61.430  1.00  0.00     0.248    0.00    0.00
ATOM    613  N   ALA A 118      35.651  93.284  59.596  1.00 16.04    -0.520    9.00  -17.40
ATOM    614  CA  ALA A 118      34.935  92.248  58.865  1.00 15.48     0.215    9.40    4.00
ATOM    615  C   ALA A 118      34.778  92.588  57.398  1.00 15.06     0.526    9.82    4.00
ATOM    616  O   ALA A 118      34.860  91.728  56.537  1.00 15.42    -0.500    8.17  -17.40
ATOM    617  CB  ALA A 118      33.571  92.013  59.496  1.00 16.77     0.031   16.15    4.00
ATOM    618  HN  ALA A 118      35.127  93.788  60.333  1.00  0.00     0.248    0.00    0.00
ATOM    619  N   VAL A 119      34.537  93.854  57.126  1.00 17.20    -0.520    9.00  -17.40
ATOM    620  CA  VAL A 119      34.380  94.309  55.772  1.00 20.15     0.201    9.40    4.00
ATOM    621  C   VAL A 119      35.713  94.211  55.062  1.00 20.00     0.526    9.82    4.00
ATOM    622  O   VAL A 119      35.794  93.768  53.946  1.00 19.61    -0.500    8.17  -17.40
ATOM    623  CB  VAL A 119      33.806  95.753  55.731  1.00 21.66     0.033    9.40    4.00
ATOM    624  CG1 VAL A 119      34.855  96.790  56.005  1.00 24.48     0.006   16.15    4.00
ATOM    625  CG2 VAL A 119      33.174  96.019  54.415  1.00 26.14     0.006   16.15    4.00
ATOM    626  HN  VAL A 119      34.455  94.554  57.881  1.00  0.00     0.248    0.00    0.00
ATOM    627  N   VAL A 120      36.781  94.580  55.747  1.00 20.92    -0.520    9.00  -17.40
ATOM    628  CA  VAL A 120      38.085  94.517  55.126  1.00 18.56     0.201    9.40    4.00
ATOM    629  C   VAL A 120      38.503  93.071  54.984  1.00 19.12     0.526    9.82    4.00
ATOM    630  O   VAL A 120      38.987  92.663  53.930  1.00 19.83    -0.500    8.17  -17.40
ATOM    631  CB  VAL A 120      39.132  95.274  55.958  1.00 21.25     0.033    9.40    4.00
ATOM    632  CG1 VAL A 120      40.550  94.965  55.458  1.00 20.33     0.006   16.15    4.00
ATOM    633  CG2 VAL A 120      38.856  96.755  55.895  1.00 20.29     0.006   16.15    4.00
ATOM    634  HN  VAL A 120      36.718  94.911  56.709  1.00  0.00     0.248    0.00    0.00
ATOM    635  N   MET A 121      38.323  92.298  56.050  1.00 16.15    -0.520    9.00  -17.40
ATOM    636  CA  MET A 121      38.695  90.888  56.047  1.00 14.58     0.137    9.40    4.00
ATOM    637  C   MET A 121      37.981  90.112  54.927  1.00 15.81     0.526    9.82    4.00
ATOM    638  O   MET A 121      38.613  89.330  54.200  1.00 11.90    -0.500    8.17  -17.40
ATOM    639  CB  MET A 121      38.382  90.294  57.420  1.00 17.00     0.037   12.77    4.00
ATOM    640  CG  MET A 121      39.530  89.551  58.082  1.00 18.06     0.090   12.77    4.00
ATOM    641  SD  MET A 121      41.199  90.198  57.853  1.00 17.88    -0.025   16.39   -6.40
ATOM    642  CE  MET A 121      41.637  90.795  59.491  1.00 17.51     0.007   16.15    4.00
ATOM    643  HN  MET A 121      37.912  92.676  56.916  1.00  0.00     0.248    0.00    0.00
ATOM    644  N   THR A 122      36.678  90.355  54.766  1.00 14.36    -0.520    9.00  -17.40
ATOM    645  CA  THR A 122      35.873  89.694  53.728  1.00 13.48     0.268    9.40    4.00
ATOM    646  C   THR A 122      36.344  90.044  52.305  1.00 12.52     0.526    9.82    4.00
ATOM    647  O   THR A 122      36.524  89.176  51.465  1.00 14.42    -0.500    8.17  -17.40
ATOM    648  CB  THR A 122      34.400  90.105  53.874  1.00 14.16     0.211    9.40    4.00
ATOM    649  OG1 THR A 122      33.942  89.727  55.178  1.00 14.95    -0.550   11.04  -17.40
ATOM    650  CG2 THR A 122      33.531  89.489  52.780  1.00 13.79     0.007   16.15    4.00
ATOM    651  HN  THR A 122      36.187  91.028  55.378  1.00  0.00     0.248    0.00    0.00
ATOM    652  HG1 THR A 122      33.032  90.003  55.213  1.00  0.00     0.310    0.00    0.00
ATOM    653  N   SER A 123      36.516  91.332  52.069  1.00 10.17    -0.520    9.00  -17.40
ATOM    654  CA  SER A 123      36.957  91.895  50.809  1.00 15.44     0.292    9.40    4.00
ATOM    655  C   SER A 123      38.342  91.339  50.402  1.00 15.46     0.526    9.82    4.00
ATOM    656  O   SER A 123      38.570  90.999  49.230  1.00 18.47    -0.500    8.17  -17.40
ATOM    657  CB  SER A 123      36.974  93.425  50.993  1.00 17.11     0.194   12.77    4.00
ATOM    658  OG  SER A 123      37.403  94.127  49.844  1.00 25.13    -0.550   11.04  -17.40
ATOM    659  HN  SER A 123      36.324  92.027  52.842  1.00  0.00     0.248    0.00    0.00
ATOM    660  HG  SER A 123      37.382  95.024  50.041  1.00  0.00     0.310    0.00    0.00
ATOM    661  N   ALA A 124      39.242  91.194  51.374  1.00 15.31    -0.520    9.00  -17.40
ATOM    662  CA  ALA A 124      40.588  90.675  51.144  1.00 12.89     0.215    9.40    4.00
ATOM    663  C   ALA A 124      40.598  89.181  50.849  1.00 13.96     0.526    9.82    4.00
ATOM    664  O   ALA A 124      41.352  88.720  49.970  1.00 13.70    -0.500    8.17  -17.40
ATOM    665  CB  ALA A 124      41.490  90.992  52.334  1.00  9.65     0.031   16.15    4.00
ATOM    666  HN  ALA A 124      39.002  91.454  52.351  1.00  0.00     0.248    0.00    0.00
ATOM    667  N   GLN A 125      39.776  88.408  51.557  1.00 13.04    -0.520    9.00  -17.40
ATOM    668  CA  GLN A 125      39.720  86.971  51.302  1.00 13.51     0.210    9.40    4.00
ATOM    669  C   GLN A 125      39.276  86.681  49.889  1.00 11.85     0.526    9.82    4.00
ATOM    670  O   GLN A 125      39.515  85.607  49.377  1.00 13.65    -0.500    8.17  -17.40
ATOM    671  CB  GLN A 125      38.816  86.241  52.287  1.00 12.75     0.053   12.77    4.00
ATOM    672  CG  GLN A 125      39.483  85.988  53.631  1.00 14.28    -0.043   12.77    4.00
ATOM    673  CD  GLN A 125      40.787  85.212  53.522  1.00 13.46     0.675    9.82    4.00
ATOM    674  OE1 GLN A 125      41.802  85.613  54.095  1.00 13.99    -0.470    8.17  -17.40
ATOM    675  NE2 GLN A 125      40.761  84.088  52.811  1.00 12.69    -0.867   13.25  -17.40
ATOM    676  HN  GLN A 125      39.173  88.789  52.284  1.00  0.00     0.248    0.00    0.00
ATOM    677 1HE2 GLN A 125      41.553  83.528  52.689  1.00  0.00     0.344    0.00    0.00
ATOM    678 2HE2 GLN A 125      39.869  83.830  52.392  1.00  0.00     0.344    0.00    0.00
ATOM    679  N   ILE A 126      38.572  87.632  49.290  1.00 12.94    -0.520    9.00  -17.40
ATOM    680  CA  ILE A 126      38.126  87.485  47.912  1.00 13.97     0.199    9.40    4.00
ATOM    681  C   ILE A 126      39.386  87.599  47.037  1.00 13.66     0.526    9.82    4.00
ATOM    682  O   ILE A 126      39.609  86.764  46.183  1.00 14.15    -0.500    8.17  -17.40
ATOM    683  CB  ILE A 126      37.080  88.547  47.540  1.00 14.01     0.030    9.40    4.00
ATOM    684  CG1 ILE A 126      35.730  88.199  48.180  1.00 12.04     0.017   12.77    4.00
ATOM    685  CG2 ILE A 126      36.999  88.722  46.022  1.00 13.10     0.001   16.15    4.00
ATOM    686  CD1 ILE A 126      35.064  86.994  47.589  1.00 13.31    -0.001   16.15    4.00
ATOM    687  HN  ILE A 126      38.321  88.499  49.780  1.00  0.00     0.248    0.00    0.00
ATOM    688  N   THR A 127      40.234  88.588  47.326  1.00 13.15    -0.520    9.00  -17.40
ATOM    689  CA  THR A 127      41.489  88.778  46.603  1.00 13.24     0.268    9.40    4.00
ATOM    690  C   THR A 127      42.433  87.567  46.799  1.00 13.56     0.526    9.82    4.00
ATOM    691  O   THR A 127      43.089  87.115  45.835  1.00 13.86    -0.500    8.17  -17.40
ATOM    692  CB  THR A 127      42.246  90.055  47.063  1.00 14.04     0.211    9.40    4.00
ATOM    693  OG1 THR A 127      41.362  91.174  47.114  1.00 15.03    -0.550   11.04  -17.40
ATOM    694  CG2 THR A 127      43.364  90.379  46.110  1.00 13.02     0.007   16.15    4.00
ATOM    695  HN  THR A 127      40.021  89.258  48.083  1.00  0.00     0.248    0.00    0.00
ATOM    696  HG1 THR A 127      41.882  91.898  47.395  1.00  0.00     0.310    0.00    0.00
ATOM    697  N   MET A 128      42.501  87.038  48.026  1.00 12.56    -0.520    9.00  -17.40
ATOM    698  CA  MET A 128      43.360  85.896  48.327  1.00 11.07     0.137    9.40    4.00
ATOM    699  C   MET A 128      43.011  84.612  47.610  1.00 11.46     0.526    9.82    4.00
ATOM    700  O   MET A 128      43.888  83.876  47.243  1.00 11.76    -0.500    8.17  -17.40
ATOM    701  CB  MET A 128      43.395  85.616  49.824  1.00 10.07     0.037   12.77    4.00
ATOM    702  CG  MET A 128      43.912  86.767  50.672  1.00 11.92     0.090   12.77    4.00
ATOM    703  SD  MET A 128      45.686  87.188  50.432  1.00 14.92    -0.025   16.39   -6.40
ATOM    704  CE  MET A 128      46.419  85.828  51.106  1.00  7.85     0.007   16.15    4.00
ATOM    705  HN  MET A 128      41.943  87.428  48.798  1.00  0.00     0.248    0.00    0.00
ATOM    706  N   GLY A 129      41.718  84.337  47.431  1.00 12.71    -0.520    9.00  -17.40
ATOM    707  CA  GLY A 129      41.326  83.094  46.781  1.00 12.51     0.246    9.40    4.00
ATOM    708  C   GLY A 129      41.088  83.082  45.279  1.00 11.58     0.526    9.82    4.00
ATOM    709  O   GLY A 129      40.876  82.011  44.697  1.00 11.91    -0.500    8.17  -17.40
ATOM    710  HN  GLY A 129      40.987  84.973  47.736  1.00  0.00     0.248    0.00    0.00
ATOM    711  N   MET A 130      41.108  84.262  44.664  1.00 13.65    -0.520    9.00  -17.40
ATOM    712  CA  MET A 130      40.866  84.437  43.227  1.00 13.79     0.137    9.40    4.00
ATOM    713  C   MET A 130      41.677  83.500  42.364  1.00 14.39     0.526    9.82    4.00
ATOM    714  O   MET A 130      41.105  82.789  41.534  1.00 18.28    -0.500    8.17  -17.40
ATOM    715  CB  MET A 130      41.128  85.881  42.821  1.00 15.26     0.037   12.77    4.00
ATOM    716  CG  MET A 130      40.383  86.333  41.608  1.00 17.36     0.090   12.77    4.00
ATOM    717  SD  MET A 130      41.142  85.806  40.144  1.00 24.03    -0.025   16.39   -6.40
ATOM    718  CE  MET A 130      40.267  86.864  38.972  1.00 14.94     0.007   16.15    4.00
ATOM    719  HN  MET A 130      41.304  85.131  45.207  1.00  0.00     0.248    0.00    0.00
ATOM    720  N   PRO A 131      43.015  83.457  42.557  1.00 13.13    -0.257    9.00  -17.40
ATOM    721  CA  PRO A 131      43.845  82.559  41.754  1.00 12.20     0.112    9.40    4.00
ATOM    722  C   PRO A 131      43.453  81.074  41.882  1.00 12.21     0.526    9.82    4.00
ATOM    723  O   PRO A 131      43.509  80.335  40.923  1.00 14.31    -0.500    8.17  -17.40
ATOM    724  CB  PRO A 131      45.238  82.814  42.315  1.00 10.60    -0.001   12.77    4.00
ATOM    725  CG  PRO A 131      45.170  84.215  42.723  1.00  9.36     0.036   12.77    4.00
ATOM    726  CD  PRO A 131      43.868  84.285  43.426  1.00 10.61     0.084   12.77    4.00
ATOM    727  N   TYR A 132      43.055  80.650  43.076  1.00 12.18    -0.520    9.00  -17.40
ATOM    728  CA  TYR A 132      42.662  79.264  43.333  1.00  9.83     0.245    9.40    4.00
ATOM    729  C   TYR A 132      41.351  78.978  42.630  1.00 10.72     0.526    9.82    4.00
ATOM    730  O   TYR A 132      41.169  77.903  42.033  1.00 14.34    -0.500    8.17  -17.40
ATOM    731  CB  TYR A 132      42.455  79.025  44.841  1.00 13.53     0.022   12.77    4.00
ATOM    732  CG  TYR A 132      43.612  79.371  45.773  1.00 14.69    -0.001    7.26    0.60
ATOM    733  CD1 TYR A 132      44.940  79.304  45.332  1.00 15.83    -0.035   10.80    0.60
ATOM    734  CD2 TYR A 132      43.379  79.729  47.112  1.00 15.41    -0.035   10.80    0.60
ATOM    735  CE1 TYR A 132      46.015  79.576  46.181  1.00 16.54     0.100   10.80    0.60
ATOM    736  CE2 TYR A 132      44.459  80.007  47.986  1.00 18.51     0.100   10.80    0.60
ATOM    737  CZ  TYR A 132      45.776  79.920  47.493  1.00 18.98    -0.121    7.26    0.60
ATOM    738  OH  TYR A 132      46.871  80.141  48.284  1.00 21.69    -0.368   10.94  -17.40
ATOM    739  HN  TYR A 132      43.010  81.304  43.880  1.00  0.00     0.248    0.00    0.00
ATOM    740  HH  TYR A 132      46.562  80.374  49.180  1.00  0.00     0.339    0.00    0.00
ATOM    741  N   ALA A 133      40.421  79.923  42.744  1.00 12.24    -0.520    9.00  -17.40
ATOM    742  CA  ALA A 133      39.104  79.790  42.127  1.00 14.21     0.215    9.40    4.00
ATOM    743  C   ALA A 133      39.179  79.707  40.596  1.00 14.64     0.526    9.82    4.00
ATOM    744  O   ALA A 133      38.630  78.749  40.010  1.00 15.26    -0.500    8.17  -17.40
ATOM    745  CB  ALA A 133      38.204  80.929  42.567  1.00 13.98     0.031   16.15    4.00
ATOM    746  HN  ALA A 133      40.606  80.786  43.278  1.00  0.00     0.248    0.00    0.00
ATOM    747  N   VAL A 134      39.840  80.664  39.925  1.00 14.45    -0.520    9.00  -17.40
ATOM    748  CA  VAL A 134      39.912  80.539  38.461  1.00 15.53     0.201    9.40    4.00
ATOM    749  C   VAL A 134      40.639  79.289  38.033  1.00 14.91     0.526    9.82    4.00
ATOM    750  O   VAL A 134      40.224  78.627  37.112  1.00 18.64    -0.500    8.17  -17.40
ATOM    751  CB  VAL A 134      40.573  81.714  37.688  1.00 16.59     0.033    9.40    4.00
ATOM    752  CG1 VAL A 134      39.566  82.761  37.350  1.00 17.93     0.006   16.15    4.00
ATOM    753  CG2 VAL A 134      41.780  82.264  38.414  1.00 17.58     0.006   16.15    4.00
ATOM    754  HN  VAL A 134      40.276  81.442  40.369  1.00  0.00     0.248    0.00    0.00
ATOM    755  N   THR A 135      41.756  78.988  38.680  1.00 16.88    -0.520    9.00  -17.40
ATOM    756  CA  THR A 135      42.507  77.792  38.329  1.00 16.76     0.268    9.40    4.00
ATOM    757  C   THR A 135      41.563  76.620  38.381  1.00 15.18     0.526    9.82    4.00
ATOM    758  O   THR A 135      41.509  75.831  37.457  1.00 13.38    -0.500    8.17  -17.40
ATOM    759  CB  THR A 135      43.668  77.518  39.324  1.00 20.55     0.211    9.40    4.00
ATOM    760  OG1 THR A 135      44.635  78.567  39.227  1.00 23.32    -0.550   11.04  -17.40
ATOM    761  CG2 THR A 135      44.345  76.188  39.026  1.00 19.52     0.007   16.15    4.00
ATOM    762  HN  THR A 135      42.118  79.577  39.432  1.00  0.00     0.248    0.00    0.00
ATOM    763  HG1 THR A 135      45.308  78.344  39.850  1.00  0.00     0.310    0.00    0.00
ATOM    764  N   ASP A 136      40.818  76.510  39.475  1.00 16.31    -0.520    9.00  -17.40
ATOM    765  CA  ASP A 136      39.880  75.411  39.615  1.00 17.56     0.246    9.40    4.00
ATOM    766  C   ASP A 136      38.831  75.443  38.511  1.00 17.39     0.526    9.82    4.00
ATOM    767  O   ASP A 136      38.492  74.413  37.939  1.00 18.06    -0.500    8.17  -17.40
ATOM    768  CB  ASP A 136      39.180  75.454  40.977  1.00 20.10    -0.208   12.77    4.00
ATOM    769  CG  ASP A 136      38.321  74.213  41.225  1.00 22.04     0.620    9.82    4.00
ATOM    770  OD1 ASP A 136      37.153  74.188  40.756  1.00 20.80    -0.706    8.17  -18.95
ATOM    771  OD2 ASP A 136      38.830  73.254  41.860  1.00 22.47    -0.706    8.17  -18.95
ATOM    772  HN  ASP A 136      40.884  77.186  40.238  1.00  0.00     0.248    0.00    0.00
ATOM    773  N   ALA A 137      38.315  76.637  38.230  1.00 20.44    -0.520    9.00  -17.40
ATOM    774  CA  ALA A 137      37.283  76.829  37.212  1.00 18.82     0.215    9.40    4.00
ATOM    775  C   ALA A 137      37.746  76.397  35.827  1.00 18.50     0.526    9.82    4.00
ATOM    776  O   ALA A 137      37.024  75.688  35.122  1.00 22.12    -0.500    8.17  -17.40
ATOM    777  CB  ALA A 137      36.830  78.278  37.193  1.00 14.42     0.031   16.15    4.00
ATOM    778  HN  ALA A 137      38.637  77.482  38.735  1.00  0.00     0.248    0.00    0.00
ATOM    779  N   VAL A 138      38.951  76.812  35.454  1.00 15.12    -0.520    9.00  -17.40
ATOM    780  CA  VAL A 138      39.524  76.492  34.158  1.00 15.43     0.201    9.40    4.00
ATOM    781  C   VAL A 138      40.011  75.040  34.085  1.00 17.32     0.526    9.82    4.00
ATOM    782  O   VAL A 138      40.126  74.427  32.995  1.00 20.02    -0.500    8.17  -17.40
ATOM    783  CB  VAL A 138      40.663  77.481  33.841  1.00 15.31     0.033    9.40    4.00
ATOM    784  CG1 VAL A 138      41.512  76.980  32.736  1.00 19.97     0.006   16.15    4.00
ATOM    785  CG2 VAL A 138      40.090  78.823  33.431  1.00 16.07     0.006   16.15    4.00
ATOM    786  HN  VAL A 138      39.528  77.390  36.095  1.00  0.00     0.248    0.00    0.00
ATOM    787  N   LEU A 139      40.269  74.454  35.242  1.00 19.81    -0.520    9.00  -17.40
ATOM    788  CA  LEU A 139      40.758  73.087  35.295  1.00 19.67     0.204    9.40    4.00
ATOM    789  C   LEU A 139      39.620  72.079  35.230  1.00 17.41     0.526    9.82    4.00
ATOM    790  O   LEU A 139      39.718  71.074  34.560  1.00 17.06    -0.500    8.17  -17.40
ATOM    791  CB  LEU A 139      41.544  72.895  36.590  1.00 22.57     0.016   12.77    4.00
ATOM    792  CG  LEU A 139      42.654  71.861  36.625  1.00 25.96     0.054    9.40    4.00
ATOM    793  CD1 LEU A 139      43.815  72.327  35.716  1.00 28.92    -0.014   16.15    4.00
ATOM    794  CD2 LEU A 139      43.116  71.708  38.060  1.00 25.37    -0.014   16.15    4.00
ATOM    795  HN  LEU A 139      40.132  74.945  36.134  1.00  0.00     0.248    0.00    0.00
ATOM    796  N   ALA A 140      38.534  72.379  35.926  1.00 17.21    -0.520    9.00  -17.40
ATOM    797  CA  ALA A 140      37.388  71.492  35.995  1.00 20.41     0.215    9.40    4.00
ATOM    798  C   ALA A 140      37.018  70.689  34.715  1.00 22.43     0.526    9.82    4.00
ATOM    799  O   ALA A 140      36.933  69.475  34.746  1.00 20.65    -0.500    8.17  -17.40
ATOM    800  CB  ALA A 140      36.189  72.247  36.554  1.00 19.79     0.031   16.15    4.00
ATOM    801  HN  ALA A 140      38.473  73.271  36.449  1.00  0.00     0.248    0.00    0.00
ATOM    802  N   PRO A 141      36.827  71.362  33.577  1.00 22.55    -0.257    9.00  -17.40
ATOM    803  CA  PRO A 141      36.480  70.640  32.349  1.00 23.25     0.112    9.40    4.00
ATOM    804  C   PRO A 141      37.405  69.508  31.864  1.00 25.52     0.526    9.82    4.00
ATOM    805  O   PRO A 141      36.968  68.630  31.128  1.00 26.35    -0.500    8.17  -17.40
ATOM    806  CB  PRO A 141      36.369  71.763  31.321  1.00 23.96    -0.001   12.77    4.00
ATOM    807  CG  PRO A 141      37.043  72.958  31.986  1.00 21.74     0.036   12.77    4.00
ATOM    808  CD  PRO A 141      36.672  72.810  33.391  1.00 20.30     0.084   12.77    4.00
ATOM    809  N   HIS A 142      38.676  69.533  32.252  1.00 27.34    -0.520    9.00  -17.40
ATOM    810  CA  HIS A 142      39.626  68.491  31.836  1.00 26.35     0.219    9.40    4.00
ATOM    811  C   HIS A 142      39.654  67.285  32.744  1.00 25.09     0.526    9.82    4.00
ATOM    812  O   HIS A 142      40.174  66.270  32.369  1.00 25.21    -0.500    8.17  -17.40
ATOM    813  CB  HIS A 142      41.048  69.018  31.821  1.00 27.13     0.060   12.77    4.00
ATOM    814  CG  HIS A 142      41.261  70.130  30.863  1.00 27.90     0.089    7.26    0.60
ATOM    815  ND1 HIS A 142      40.916  71.432  31.151  1.00 29.62    -0.444    9.25  -17.40
ATOM    816  CD2 HIS A 142      41.818  70.149  29.633  1.00 29.24     0.145   10.80    0.60
ATOM    817  CE1 HIS A 142      41.258  72.208  30.137  1.00 30.54     0.384   10.80    0.60
ATOM    818  NE2 HIS A 142      41.808  71.454  29.204  1.00 30.73    -0.527    9.25  -17.40
ATOM    819  HN  HIS A 142      39.037  70.281  32.856  1.00  0.00     0.248    0.00    0.00
ATOM    820  HD1 HIS A 142      40.481  71.728  31.988  1.00  0.00     0.320    0.00    0.00
ATOM    821  N   ILE A 143      39.131  67.431  33.955  1.00 24.50    -0.520    9.00  -17.40
ATOM    822  CA  ILE A 143      39.146  66.361  34.936  1.00 23.19     0.199    9.40    4.00
ATOM    823  C   ILE A 143      38.078  65.347  34.602  1.00 23.30     0.526    9.82    4.00
ATOM    824  O   ILE A 143      36.898  65.677  34.541  1.00 27.49    -0.500    8.17  -17.40
ATOM    825  CB  ILE A 143      38.880  66.913  36.360  1.00 24.07     0.030    9.40    4.00
ATOM    826  CG1 ILE A 143      39.859  68.040  36.679  1.00 23.74     0.017   12.77    4.00
ATOM    827  CG2 ILE A 143      38.991  65.805  37.412  1.00 23.13     0.001   16.15    4.00
ATOM    828  CD1 ILE A 143      41.297  67.632  36.518  1.00 24.04    -0.001   16.15    4.00
ATOM    829  HN  ILE A 143      38.692  68.325  34.236  1.00  0.00     0.248    0.00    0.00
ATOM    830  N   GLY A 144      38.494  64.118  34.369  1.00 21.34    -0.520    9.00  -17.40
ATOM    831  CA  GLY A 144      37.531  63.082  34.074  1.00 21.02     0.246    9.40    4.00
ATOM    832  C   GLY A 144      37.302  62.265  35.322  1.00 22.33     0.526    9.82    4.00
ATOM    833  O   GLY A 144      37.553  62.723  36.420  1.00 21.42    -0.500    8.17  -17.40
ATOM    834  HN  GLY A 144      39.482  63.868  34.389  1.00  0.00     0.248    0.00    0.00
ATOM    835  N   GLY A 145      36.869  61.026  35.139  1.00 23.60    -0.520    9.00  -17.40
ATOM    836  CA  GLY A 145      36.611  60.163  36.270  1.00 24.20     0.246    9.40    4.00
ATOM    837  C   GLY A 145      37.857  59.621  36.940  1.00 27.07     0.526    9.82    4.00
ATOM    838  O   GLY A 145      38.971  59.611  36.362  1.00 25.64    -0.500    8.17  -17.40
ATOM    839  HN  GLY A 145      36.707  60.650  34.199  1.00  0.00     0.248    0.00    0.00
ATOM    840  N   GLU A 146      37.656  59.159  38.170  1.00 30.00    -0.520    9.00  -17.40
ATOM    841  CA  GLU A 146      38.706  58.595  38.993  1.00 33.50     0.246    9.40    4.00
ATOM    842  C   GLU A 146      39.107  57.237  38.471  1.00 38.16     0.526    9.82    4.00
ATOM    843  O   GLU A 146      38.270  56.474  37.915  1.00 35.28    -0.500    8.17  -17.40
ATOM    844  CB  GLU A 146      38.251  58.442  40.459  1.00 33.28     0.000   12.77    4.00
ATOM    845  CG  GLU A 146      38.401  59.712  41.330  1.00 32.69    -0.208   12.77    4.00
ATOM    846  CD  GLU A 146      37.807  59.570  42.728  1.00 31.19     0.620    9.82    4.00
ATOM    847  OE1 GLU A 146      37.346  58.451  43.064  1.00 30.08    -0.706    8.17  -18.95
ATOM    848  OE2 GLU A 146      37.801  60.583  43.476  1.00 29.79    -0.706    8.17  -18.95
ATOM    849  HN  GLU A 146      36.699  59.194  38.587  1.00  0.00     0.248    0.00    0.00
ATOM    850  N   ALA A 147      40.401  56.972  38.630  1.00 44.02    -0.520    9.00  -17.40
ATOM    851  CA  ALA A 147      41.041  55.722  38.248  1.00 47.99     0.215    9.40    4.00
ATOM    852  C   ALA A 147      41.628  55.118  39.553  1.00 51.59     0.526    9.82    4.00
ATOM    853  O   ALA A 147      41.518  53.883  39.742  1.00 54.48    -0.500    8.17  -17.40
ATOM    854  CB  ALA A 147      42.137  55.993  37.237  1.00 44.81     0.031   16.15    4.00
ATOM    855  HN  ALA A 147      41.026  57.700  39.059  1.00  0.00     0.248    0.00    0.00
ATOM    856  N   GLY A 148      42.164  56.011  40.459  1.00 54.44    -0.520    9.00  -17.40
ATOM    857 4H46 GLY A 148      43.110  56.310  40.370  1.00  0.00     0.000    0.00    0.00
ATOM    858 4H46 GLY A 148      41.591  56.406  41.171  1.00  0.00     0.000    0.00    0.00
ATOM    859  N   ALA A 154      51.680  54.617  35.923  1.00 42.35    -0.520    9.00  -17.40
ATOM    860  CA  ALA A 154      52.026  55.904  36.603  1.00 42.56     0.215    9.40    4.00
ATOM    861  C   ALA A 154      51.228  57.018  35.889  1.00 41.34     0.526    9.82    4.00
ATOM    862  O   ALA A 154      50.907  56.874  34.692  1.00 43.52    -0.500    8.17  -17.40
ATOM    863  CB  ALA A 154      53.533  56.146  36.508  1.00 40.09     0.031   16.15    4.00
ATOM    864 4H46 ALA A 154      52.153  53.904  36.335  1.00  0.00     0.000    0.00    0.00
ATOM    865 4H46 ALA A 154      51.921  54.669  35.006  1.00  0.00     0.000    0.00    0.00
ATOM    866  N   PRO A 155      50.873  58.117  36.597  1.00 38.31    -0.257    9.00  -17.40
ATOM    867  CA  PRO A 155      50.105  59.199  35.969  1.00 37.11     0.112    9.40    4.00
ATOM    868  C   PRO A 155      50.898  59.978  34.921  1.00 36.02     0.526    9.82    4.00
ATOM    869  O   PRO A 155      52.126  60.152  35.059  1.00 38.87    -0.500    8.17  -17.40
ATOM    870  CB  PRO A 155      49.724  60.072  37.161  1.00 35.35    -0.001   12.77    4.00
ATOM    871  CG  PRO A 155      50.906  59.947  38.042  1.00 34.41     0.036   12.77    4.00
ATOM    872  CD  PRO A 155      51.188  58.460  37.995  1.00 36.57     0.084   12.77    4.00
ATOM    873  N   ALA A 156      50.205  60.450  33.884  1.00 31.46    -0.520    9.00  -17.40
ATOM    874  CA  ALA A 156      50.853  61.194  32.822  1.00 29.38     0.215    9.40    4.00
ATOM    875  C   ALA A 156      51.346  62.555  33.321  1.00 31.27     0.526    9.82    4.00
ATOM    876  O   ALA A 156      52.350  63.091  32.797  1.00 31.80    -0.500    8.17  -17.40
ATOM    877  CB  ALA A 156      49.911  61.369  31.658  1.00 28.73     0.031   16.15    4.00
ATOM    878  HN  ALA A 156      49.191  60.297  33.813  1.00  0.00     0.248    0.00    0.00
ATOM    879  N   LEU A 157      50.653  63.118  34.317  1.00 28.95    -0.520    9.00  -17.40
ATOM    880  CA  LEU A 157      51.022  64.408  34.887  1.00 25.35     0.204    9.40    4.00
ATOM    881  C   LEU A 157      50.663  64.433  36.365  1.00 23.87     0.526    9.82    4.00
ATOM    882  O   LEU A 157      49.638  63.865  36.780  1.00 23.11    -0.500    8.17  -17.40
ATOM    883  CB  LEU A 157      50.281  65.530  34.148  1.00 24.90     0.016   12.77    4.00
ATOM    884  CG  LEU A 157      50.653  66.993  34.390  1.00 25.44     0.054    9.40    4.00
ATOM    885  CD1 LEU A 157      52.134  67.239  34.248  1.00 24.40    -0.014   16.15    4.00
ATOM    886  CD2 LEU A 157      49.909  67.859  33.409  1.00 26.47    -0.014   16.15    4.00
ATOM    887  HN  LEU A 157      49.826  62.644  34.713  1.00  0.00     0.248    0.00    0.00
ATOM    888  N   THR A 158      51.523  65.058  37.158  1.00 22.12    -0.520    9.00  -17.40
ATOM    889  CA  THR A 158      51.298  65.205  38.585  1.00 19.37     0.268    9.40    4.00
ATOM    890  C   THR A 158      51.305  66.697  38.881  1.00 20.31     0.526    9.82    4.00
ATOM    891  O   THR A 158      52.288  67.368  38.603  1.00 20.83    -0.500    8.17  -17.40
ATOM    892  CB  THR A 158      52.397  64.520  39.383  1.00 18.84     0.211    9.40    4.00
ATOM    893  OG1 THR A 158      52.395  63.123  39.070  1.00 23.05    -0.550   11.04  -17.40
ATOM    894  CG2 THR A 158      52.169  64.706  40.880  1.00 17.77     0.007   16.15    4.00
ATOM    895  HN  THR A 158      52.394  65.465  36.773  1.00  0.00     0.248    0.00    0.00
ATOM    896  HG1 THR A 158      53.097  62.744  39.593  1.00  0.00     0.310    0.00    0.00
ATOM    897  N   LEU A 159      50.195  67.233  39.377  1.00 18.59    -0.520    9.00  -17.40
ATOM    898  CA  LEU A 159      50.138  68.657  39.680  1.00 19.29     0.204    9.40    4.00
ATOM    899  C   LEU A 159      50.184  68.814  41.164  1.00 20.17     0.526    9.82    4.00
ATOM    900  O   LEU A 159      49.342  68.248  41.860  1.00 20.54    -0.500    8.17  -17.40
ATOM    901  CB  LEU A 159      48.842  69.287  39.181  1.00 20.40     0.016   12.77    4.00
ATOM    902  CG  LEU A 159      48.796  70.057  37.865  1.00 22.81     0.054    9.40    4.00
ATOM    903  CD1 LEU A 159      47.351  70.453  37.631  1.00 23.06    -0.014   16.15    4.00
ATOM    904  CD2 LEU A 159      49.679  71.302  37.885  1.00 21.89    -0.014   16.15    4.00
ATOM    905  HN  LEU A 159      49.362  66.672  39.558  1.00  0.00     0.248    0.00    0.00
ATOM    906  N   ILE A 160      51.154  69.593  41.633  1.00 20.38    -0.520    9.00  -17.40
ATOM    907  CA  ILE A 160      51.366  69.882  43.056  1.00 20.57     0.199    9.40    4.00
ATOM    908  C   ILE A 160      50.920  71.322  43.242  1.00 18.79     0.526    9.82    4.00
ATOM    909  O   ILE A 160      51.527  72.228  42.709  1.00 18.81    -0.500    8.17  -17.40
ATOM    910  CB  ILE A 160      52.888  69.811  43.443  1.00 22.99     0.030    9.40    4.00
ATOM    911  CG1 ILE A 160      53.478  68.449  43.069  1.00 24.26     0.017   12.77    4.00
ATOM    912  CG2 ILE A 160      53.092  70.058  44.941  1.00 22.51     0.001   16.15    4.00
ATOM    913  CD1 ILE A 160      52.979  67.282  43.902  1.00 23.72    -0.001   16.15    4.00
ATOM    914  HN  ILE A 160      51.826  70.044  40.969  1.00  0.00     0.248    0.00    0.00
ATOM    915  N   PHE A 161      49.832  71.523  43.963  1.00 17.02    -0.520    9.00  -17.40
ATOM    916  CA  PHE A 161      49.332  72.862  44.187  1.00 16.00     0.214    9.40    4.00
ATOM    917  C   PHE A 161      49.734  73.368  45.521  1.00 14.67     0.526    9.82    4.00
ATOM    918  O   PHE A 161      49.751  72.629  46.445  1.00 17.34    -0.500    8.17  -17.40
ATOM    919  CB  PHE A 161      47.822  72.865  44.205  1.00 13.67     0.038   12.77    4.00
ATOM    920  CG  PHE A 161      47.216  72.619  42.903  1.00 14.50     0.011    7.26    0.60
ATOM    921  CD1 PHE A 161      46.958  71.330  42.484  1.00 16.33    -0.011   10.80    0.60
ATOM    922  CD2 PHE A 161      46.824  73.677  42.106  1.00 17.45    -0.011   10.80    0.60
ATOM    923  CE1 PHE A 161      46.304  71.088  41.283  1.00 17.16     0.004   10.80    0.60
ATOM    924  CE2 PHE A 161      46.169  73.449  40.891  1.00 18.00     0.004   10.80    0.60
ATOM    925  CZ  PHE A 161      45.909  72.148  40.486  1.00 15.81    -0.003   10.80    0.60
ATOM    926  HN  PHE A 161      49.314  70.742  44.381  1.00  0.00     0.248    0.00    0.00
ATOM    927  N   ASP A 162      50.004  74.657  45.615  1.00 16.64    -0.520    9.00  -17.40
ATOM    928  CA  ASP A 162      50.310  75.229  46.900  1.00 18.91     0.246    9.40    4.00
ATOM    929  C   ASP A 162      48.964  75.756  47.374  1.00 17.79     0.526    9.82    4.00
ATOM    930  O   ASP A 162      48.563  76.856  47.007  1.00 19.55    -0.500    8.17  -17.40
ATOM    931  CB  ASP A 162      51.289  76.371  46.762  1.00 21.04    -0.208   12.77    4.00
ATOM    932  CG  ASP A 162      51.791  76.846  48.092  1.00 25.24     0.620    9.82    4.00
ATOM    933  OD1 ASP A 162      51.030  76.826  49.081  1.00 28.77    -0.706    8.17  -18.95
ATOM    934  OD2 ASP A 162      52.964  77.232  48.160  1.00 26.61    -0.706    8.17  -18.95
ATOM    935  HN  ASP A 162      50.003  75.268  44.798  1.00  0.00     0.248    0.00    0.00
ATOM    936  N   ARG A 163      48.286  74.941  48.182  1.00 17.93    -0.520    9.00  -17.40
ATOM    937  CA  ARG A 163      46.955  75.210  48.744  1.00 17.57     0.237    9.40    4.00
ATOM    938  C   ARG A 163      45.731  74.975  47.807  1.00 19.24     0.526    9.82    4.00
ATOM    939  O   ARG A 163      45.837  75.060  46.554  1.00 16.54    -0.500    8.17  -17.40
ATOM    940  CB  ARG A 163      46.906  76.591  49.414  1.00 19.89     0.049   12.77    4.00
ATOM    941  CG  ARG A 163      47.951  76.777  50.510  1.00 19.91     0.058   12.77    4.00
ATOM    942  CD  ARG A 163      48.059  78.224  50.939  1.00 21.39     0.111   12.77    4.00
ATOM    943  NE  ARG A 163      47.498  78.406  52.263  1.00 27.04    -0.493    9.00  -24.67
ATOM    944  CZ  ARG A 163      48.185  78.351  53.401  1.00 28.54     0.814    6.95    4.00
ATOM    945  NH1 ARG A 163      49.483  78.142  53.414  1.00 31.48    -0.634    9.00  -24.67
ATOM    946  NH2 ARG A 163      47.547  78.404  54.548  1.00 33.03    -0.634    9.00  -24.67
ATOM    947  HN  ARG A 163      48.716  74.018  48.458  1.00  0.00     0.248    0.00    0.00
ATOM    948  HE  ARG A 163      46.460  78.596  52.304  1.00  0.00     0.294    0.00    0.00
ATOM    949 1HH1 ARG A 163      49.994  78.102  54.271  1.00  0.00     0.361    0.00    0.00
ATOM    950 2HH1 ARG A 163      49.973  78.020  52.541  1.00  0.00     0.361    0.00    0.00
ATOM    951 1HH2 ARG A 163      48.060  78.363  55.421  1.00  0.00     0.361    0.00    0.00
ATOM    952 2HH2 ARG A 163      46.549  78.485  54.582  1.00  0.00     0.361    0.00    0.00
ATOM    953  N   HIS A 164      44.600  74.569  48.408  1.00 16.38    -0.520    9.00  -17.40
ATOM    954  CA  HIS A 164      43.345  74.321  47.685  1.00 12.91     0.219    9.40    4.00
ATOM    955  C   HIS A 164      42.386  75.503  47.892  1.00 11.70     0.526    9.82    4.00
ATOM    956  O   HIS A 164      42.564  76.276  48.803  1.00 12.96    -0.500    8.17  -17.40
ATOM    957  CB  HIS A 164      42.689  73.037  48.221  1.00 12.49     0.060   12.77    4.00
ATOM    958  CG  HIS A 164      41.423  72.626  47.499  1.00 12.86     0.089    7.26    0.60
ATOM    959  ND1 HIS A 164      40.162  73.001  47.921  1.00 10.82    -0.444    9.25  -17.40
ATOM    960  CD2 HIS A 164      41.227  71.830  46.420  1.00  9.91     0.145   10.80    0.60
ATOM    961  CE1 HIS A 164      39.251  72.454  47.136  1.00  7.71     0.384   10.80    0.60
ATOM    962  NE2 HIS A 164      39.870  71.738  46.221  1.00  7.60    -0.527    9.25  -17.40
ATOM    963  HN  HIS A 164      44.584  74.415  49.434  1.00  0.00     0.248    0.00    0.00
ATOM    964  HD1 HIS A 164      39.983  73.591  48.696  1.00  0.00     0.320    0.00    0.00
ATOM    965  N   PRO A 165      41.410  75.693  46.987  1.00 10.82    -0.257    9.00  -17.40
ATOM    966  CA  PRO A 165      40.429  76.778  47.107  1.00  9.36     0.112    9.40    4.00
ATOM    967  C   PRO A 165      39.815  76.901  48.485  1.00  9.44     0.526    9.82    4.00
ATOM    968  O   PRO A 165      39.569  78.019  48.935  1.00 11.22    -0.500    8.17  -17.40
ATOM    969  CB  PRO A 165      39.374  76.395  46.076  1.00  9.93    -0.001   12.77    4.00
ATOM    970  CG  PRO A 165      40.240  75.922  44.928  1.00 10.24     0.036   12.77    4.00
ATOM    971  CD  PRO A 165      41.390  75.137  45.613  1.00 10.89     0.084   12.77    4.00
ATOM    972  N   ILE A 166      39.574  75.772  49.158  1.00 11.05    -0.520    9.00  -17.40
ATOM    973  CA  ILE A 166      38.992  75.822  50.509  1.00 12.02     0.199    9.40    4.00
ATOM    974  C   ILE A 166      39.846  76.594  51.518  1.00 11.76     0.526    9.82    4.00
ATOM    975  O   ILE A 166      39.330  77.094  52.484  1.00 12.74    -0.500    8.17  -17.40
ATOM    976  CB  ILE A 166      38.580  74.433  51.087  1.00 13.39     0.030    9.40    4.00
ATOM    977  CG1 ILE A 166      39.793  73.520  51.271  1.00 12.34     0.017   12.77    4.00
ATOM    978  CG2 ILE A 166      37.507  73.784  50.193  1.00 13.27     0.001   16.15    4.00
ATOM    979  CD1 ILE A 166      39.489  72.276  52.079  1.00 12.93    -0.001   16.15    4.00
ATOM    980  HN  ILE A 166      39.781  74.857  48.765  1.00  0.00     0.248    0.00    0.00
ATOM    981  N   ALA A 167      41.129  76.793  51.231  1.00 12.18    -0.520    9.00  -17.40
ATOM    982  CA  ALA A 167      41.952  77.566  52.144  1.00  9.89     0.215    9.40    4.00
ATOM    983  C   ALA A 167      41.392  78.991  52.233  1.00 10.38     0.526    9.82    4.00
ATOM    984  O   ALA A 167      41.161  79.511  53.337  1.00 10.85    -0.500    8.17  -17.40
ATOM    985  CB  ALA A 167      43.379  77.587  51.672  1.00 11.82     0.031   16.15    4.00
ATOM    986  HN  ALA A 167      41.557  76.421  50.389  1.00  0.00     0.248    0.00    0.00
ATOM    987  N   ALA A 168      41.103  79.603  51.088  1.00  7.36    -0.520    9.00  -17.40
ATOM    988  CA  ALA A 168      40.578  80.961  51.065  1.00  7.60     0.215    9.40    4.00
ATOM    989  C   ALA A 168      39.061  81.091  51.159  1.00  7.65     0.526    9.82    4.00
ATOM    990  O   ALA A 168      38.551  82.164  51.460  1.00  7.27    -0.500    8.17  -17.40
ATOM    991  CB  ALA A 168      41.062  81.674  49.821  1.00 11.78     0.031   16.15    4.00
ATOM    992  HN  ALA A 168      41.243  79.132  50.185  1.00  0.00     0.248    0.00    0.00
ATOM    993  N   LEU A 169      38.341  80.030  50.827  1.00  7.32    -0.520    9.00  -17.40
ATOM    994  CA  LEU A 169      36.887  80.069  50.882  1.00  9.28     0.204    9.40    4.00
ATOM    995  C   LEU A 169      36.286  79.422  52.115  1.00 11.01     0.526    9.82    4.00
ATOM    996  O   LEU A 169      35.099  79.479  52.305  1.00 15.37    -0.500    8.17  -17.40
ATOM    997  CB  LEU A 169      36.288  79.430  49.636  1.00  8.57     0.016   12.77    4.00
ATOM    998  CG  LEU A 169      36.431  80.220  48.341  1.00 11.38     0.054    9.40    4.00
ATOM    999  CD1 LEU A 169      36.307  79.284  47.139  1.00 14.06    -0.014   16.15    4.00
ATOM   1000  CD2 LEU A 169      35.402  81.333  48.285  1.00 10.14    -0.014   16.15    4.00
ATOM   1001  HN  LEU A 169      38.783  79.156  50.524  1.00  0.00     0.248    0.00    0.00
ATOM   1002  N   LEU A 170      37.101  78.785  52.942  1.00 11.77    -0.520    9.00  -17.40
ATOM   1003  CA  LEU A 170      36.598  78.150  54.147  1.00 10.01     0.204    9.40    4.00
ATOM   1004  C   LEU A 170      37.510  78.306  55.348  1.00 10.16     0.526    9.82    4.00
ATOM   1005  O   LEU A 170      37.122  78.863  56.353  1.00  9.46    -0.500    8.17  -17.40
ATOM   1006  CB  LEU A 170      36.353  76.645  53.911  1.00  9.88     0.016   12.77    4.00
ATOM   1007  CG  LEU A 170      36.138  75.704  55.118  1.00 11.34     0.054    9.40    4.00
ATOM   1008  CD1 LEU A 170      34.877  76.060  55.917  1.00 12.65    -0.014   16.15    4.00
ATOM   1009  CD2 LEU A 170      36.066  74.255  54.650  1.00 10.44    -0.014   16.15    4.00
ATOM   1010  HN  LEU A 170      38.109  78.722  52.755  1.00  0.00     0.248    0.00    0.00
ATOM   1011  N   CYS A 171      38.741  77.834  55.215  1.00 11.75    -0.520    9.00  -17.40
ATOM   1012  CA  CYS A 171      39.671  77.832  56.336  1.00 12.29     0.146    9.40    4.00
ATOM   1013  C   CYS A 171      40.108  79.166  56.902  1.00 12.21     0.526    9.82    4.00
ATOM   1014  O   CYS A 171      39.952  79.408  58.087  1.00 10.41    -0.500    8.17  -17.40
ATOM   1015  CB  CYS A 171      40.858  76.933  56.017  1.00 11.97     0.100   12.77    4.00
ATOM   1016  SG  CYS A 171      40.345  75.276  55.592  1.00 12.82    -0.135   19.93   -6.40
ATOM   1017  HN  CYS A 171      39.075  77.457  54.320  1.00  0.00     0.248    0.00    0.00
ATOM   1018  HG  CYS A 171      41.443  74.522  55.318  1.00  0.00     0.135    0.00    0.00
ATOM   1019  N   TYR A 172      40.648  80.048  56.075  1.00 13.16    -0.520    9.00  -17.40
ATOM   1020  CA  TYR A 172      41.042  81.314  56.632  1.00 11.32     0.245    9.40    4.00
ATOM   1021  C   TYR A 172      39.860  82.123  57.091  1.00 13.38     0.526    9.82    4.00
ATOM   1022  O   TYR A 172      39.951  82.812  58.137  1.00 17.65    -0.500    8.17  -17.40
ATOM   1023  CB  TYR A 172      42.013  82.066  55.742  1.00  9.43     0.022   12.77    4.00
ATOM   1024  CG  TYR A 172      43.410  81.516  55.919  1.00  8.90    -0.001    7.26    0.60
ATOM   1025  CD1 TYR A 172      43.792  80.318  55.298  1.00  8.32    -0.035   10.80    0.60
ATOM   1026  CD2 TYR A 172      44.343  82.170  56.725  1.00  6.88    -0.035   10.80    0.60
ATOM   1027  CE1 TYR A 172      45.058  79.786  55.471  1.00  5.37     0.100   10.80    0.60
ATOM   1028  CE2 TYR A 172      45.624  81.641  56.900  1.00  7.27     0.100   10.80    0.60
ATOM   1029  CZ  TYR A 172      45.967  80.457  56.268  1.00  9.46    -0.121    7.26    0.60
ATOM   1030  OH  TYR A 172      47.238  79.964  56.402  1.00 11.62    -0.368   10.94  -17.40
ATOM   1031  HN  TYR A 172      40.788  79.869  55.099  1.00  0.00     0.248    0.00    0.00
ATOM   1032  HH  TYR A 172      47.741  80.536  56.981  1.00  0.00     0.339    0.00    0.00
ATOM   1033  N   PRO A 173      38.755  82.133  56.319  1.00 13.06    -0.257    9.00  -17.40
ATOM   1034  CA  PRO A 173      37.584  82.899  56.775  1.00 11.01     0.112    9.40    4.00
ATOM   1035  C   PRO A 173      37.123  82.404  58.159  1.00 10.83     0.526    9.82    4.00
ATOM   1036  O   PRO A 173      36.856  83.191  59.037  1.00 15.83    -0.500    8.17  -17.40
ATOM   1037  CB  PRO A 173      36.549  82.595  55.696  1.00 11.17    -0.001   12.77    4.00
ATOM   1038  CG  PRO A 173      37.427  82.572  54.451  1.00 11.12     0.036   12.77    4.00
ATOM   1039  CD  PRO A 173      38.645  81.802  54.884  1.00  9.00     0.084   12.77    4.00
ATOM   1040  N   ALA A 174      37.059  81.090  58.346  1.00 13.12    -0.520    9.00  -17.40
ATOM   1041  CA  ALA A 174      36.662  80.479  59.631  1.00 13.50     0.215    9.40    4.00
ATOM   1042  C   ALA A 174      37.605  80.916  60.775  1.00 15.59     0.526    9.82    4.00
ATOM   1043  O   ALA A 174      37.151  81.236  61.899  1.00 15.63    -0.500    8.17  -17.40
ATOM   1044  CB  ALA A 174      36.663  78.936  59.507  1.00  8.92     0.031   16.15    4.00
ATOM   1045  HN  ALA A 174      37.291  80.433  57.578  1.00  0.00     0.248    0.00    0.00
ATOM   1046  N   ALA A 175      38.911  80.915  60.496  1.00 13.83    -0.520    9.00  -17.40
ATOM   1047  CA  ALA A 175      39.906  81.321  61.466  1.00 12.97     0.215    9.40    4.00
ATOM   1048  C   ALA A 175      39.693  82.778  61.795  1.00 12.54     0.526    9.82    4.00
ATOM   1049  O   ALA A 175      39.757  83.147  62.934  1.00 14.56    -0.500    8.17  -17.40
ATOM   1050  CB  ALA A 175      41.292  81.102  60.929  1.00 11.43     0.031   16.15    4.00
ATOM   1051  HN  ALA A 175      39.245  80.619  59.564  1.00  0.00     0.248    0.00    0.00
ATOM   1052  N   ARG A 176      39.432  83.606  60.786  1.00 12.23    -0.520    9.00  -17.40
ATOM   1053  CA  ARG A 176      39.205  85.030  61.033  1.00 13.22     0.237    9.40    4.00
ATOM   1054  C   ARG A 176      37.920  85.270  61.830  1.00 14.71     0.526    9.82    4.00
ATOM   1055  O   ARG A 176      37.827  86.211  62.602  1.00 13.55    -0.500    8.17  -17.40
ATOM   1056  CB  ARG A 176      39.235  85.830  59.738  1.00 12.38     0.049   12.77    4.00
ATOM   1057  CG  ARG A 176      40.636  85.884  59.109  1.00 11.11     0.058   12.77    4.00
ATOM   1058  CD  ARG A 176      41.610  86.679  59.994  1.00 14.17     0.111   12.77    4.00
ATOM   1059  NE  ARG A 176      43.007  86.721  59.514  1.00 12.46    -0.493    9.00  -24.67
ATOM   1060  CZ  ARG A 176      44.019  87.305  60.165  1.00 10.81     0.814    6.95    4.00
ATOM   1061  NH1 ARG A 176      43.820  87.934  61.324  1.00  8.66    -0.634    9.00  -24.67
ATOM   1062  NH2 ARG A 176      45.256  87.177  59.699  1.00  7.93    -0.634    9.00  -24.67
ATOM   1063  HN  ARG A 176      39.383  83.277  59.821  1.00  0.00     0.248    0.00    0.00
ATOM   1064  HE  ARG A 176      43.186  86.251  58.595  1.00  0.00     0.294    0.00    0.00
ATOM   1065 1HH1 ARG A 176      44.577  88.365  61.801  1.00  0.00     0.361    0.00    0.00
ATOM   1066 2HH1 ARG A 176      42.894  87.966  61.708  1.00  0.00     0.361    0.00    0.00
ATOM   1067 1HH2 ARG A 176      46.022  87.614  60.184  1.00  0.00     0.361    0.00    0.00
ATOM   1068 2HH2 ARG A 176      45.435  86.650  58.870  1.00  0.00     0.361    0.00    0.00
ATOM   1069  N   TYR A 177      36.921  84.418  61.639  1.00 15.01    -0.520    9.00  -17.40
ATOM   1070  CA  TYR A 177      35.700  84.552  62.430  1.00 14.93     0.245    9.40    4.00
ATOM   1071  C   TYR A 177      36.153  84.244  63.876  1.00 11.92     0.526    9.82    4.00
ATOM   1072  O   TYR A 177      35.905  85.001  64.767  1.00 11.57    -0.500    8.17  -17.40
ATOM   1073  CB  TYR A 177      34.617  83.579  61.929  1.00 13.53     0.022   12.77    4.00
ATOM   1074  CG  TYR A 177      33.595  83.206  62.970  1.00 15.63    -0.001    7.26    0.60
ATOM   1075  CD1 TYR A 177      32.646  84.120  63.410  1.00 15.33    -0.035   10.80    0.60
ATOM   1076  CD2 TYR A 177      33.615  81.950  63.554  1.00 15.68    -0.035   10.80    0.60
ATOM   1077  CE1 TYR A 177      31.758  83.786  64.405  1.00 14.67     0.100   10.80    0.60
ATOM   1078  CE2 TYR A 177      32.726  81.612  64.549  1.00 15.22     0.100   10.80    0.60
ATOM   1079  CZ  TYR A 177      31.814  82.526  64.970  1.00 15.48    -0.121    7.26    0.60
ATOM   1080  OH  TYR A 177      30.955  82.170  65.985  1.00 19.23    -0.368   10.94  -17.40
ATOM   1081  HN  TYR A 177      36.970  83.668  60.958  1.00  0.00     0.248    0.00    0.00
ATOM   1082  HH  TYR A 177      31.128  81.280  66.254  1.00  0.00     0.339    0.00    0.00
ATOM   1083  N   LEU A 178      36.918  83.175  64.048  1.00 10.80    -0.520    9.00  -17.40
ATOM   1084  CA  LEU A 178      37.435  82.812  65.356  1.00 13.02     0.204    9.40    4.00
ATOM   1085  C   LEU A 178      38.246  83.938  65.986  1.00 14.55     0.526    9.82    4.00
ATOM   1086  O   LEU A 178      38.456  83.938  67.174  1.00 20.84    -0.500    8.17  -17.40
ATOM   1087  CB  LEU A 178      38.320  81.577  65.247  1.00 16.38     0.016   12.77    4.00
ATOM   1088  CG  LEU A 178      37.792  80.219  65.671  1.00 16.74     0.054    9.40    4.00
ATOM   1089  CD1 LEU A 178      36.298  80.193  65.531  1.00 16.86    -0.014   16.15    4.00
ATOM   1090  CD2 LEU A 178      38.451  79.132  64.870  1.00 17.02    -0.014   16.15    4.00
ATOM   1091  HN  LEU A 178      37.169  82.568  63.253  1.00  0.00     0.248    0.00    0.00
ATOM   1092  N   MET A 179      38.719  84.876  65.176  1.00 15.81    -0.520    9.00  -17.40
ATOM   1093  CA  MET A 179      39.512  86.008  65.636  1.00 14.04     0.137    9.40    4.00
ATOM   1094  C   MET A 179      38.648  87.249  65.742  1.00 14.95     0.526    9.82    4.00
ATOM   1095  O   MET A 179      39.158  88.369  65.927  1.00 17.03    -0.500    8.17  -17.40
ATOM   1096  CB  MET A 179      40.646  86.309  64.655  1.00 15.35     0.037   12.77    4.00
ATOM   1097  CG  MET A 179      41.703  85.247  64.506  1.00 14.33     0.090   12.77    4.00
ATOM   1098  SD  MET A 179      42.790  85.141  65.920  1.00 14.14    -0.025   16.39   -6.40
ATOM   1099  CE  MET A 179      43.524  86.726  65.935  1.00 11.22     0.007   16.15    4.00
ATOM   1100  HN  MET A 179      38.529  84.826  64.152  1.00  0.00     0.248    0.00    0.00
ATOM   1101  N   GLY A 180      37.349  87.083  65.553  1.00 15.00    -0.520    9.00  -17.40
ATOM   1102  CA  GLY A 180      36.454  88.222  65.649  1.00 13.26     0.246    9.40    4.00
ATOM   1103  C   GLY A 180      36.475  89.198  64.494  1.00 12.75     0.526    9.82    4.00
ATOM   1104  O   GLY A 180      35.859  90.232  64.587  1.00 13.53    -0.500    8.17  -17.40
ATOM   1105  HN  GLY A 180      36.946  86.171  65.339  1.00  0.00     0.248    0.00    0.00
ATOM   1106  N   SER A 181      37.149  88.860  63.398  1.00 13.89    -0.520    9.00  -17.40
ATOM   1107  CA  SER A 181      37.232  89.756  62.255  1.00 14.96     0.292    9.40    4.00
ATOM   1108  C   SER A 181      36.493  89.363  60.962  1.00 18.34     0.526    9.82    4.00
ATOM   1109  O   SER A 181      36.766  89.916  59.890  1.00 18.10    -0.500    8.17  -17.40
ATOM   1110  CB  SER A 181      38.689  90.097  61.949  1.00 13.84     0.194   12.77    4.00
ATOM   1111  OG  SER A 181      39.477  88.941  61.798  1.00 15.31    -0.550   11.04  -17.40
ATOM   1112  HN  SER A 181      37.630  87.954  63.329  1.00  0.00     0.248    0.00    0.00
ATOM   1113  HG  SER A 181      40.351  89.222  61.614  1.00  0.00     0.310    0.00    0.00
ATOM   1114  N   MET A 182      35.555  88.424  61.063  1.00 20.17    -0.520    9.00  -17.40
ATOM   1115  CA  MET A 182      34.744  88.011  59.930  1.00 21.26     0.137    9.40    4.00
ATOM   1116  C   MET A 182      33.431  87.462  60.481  1.00 22.44     0.526    9.82    4.00
ATOM   1117  O   MET A 182      33.456  86.665  61.429  1.00 23.16    -0.500    8.17  -17.40
ATOM   1118  CB  MET A 182      35.448  86.934  59.122  1.00 22.03     0.037   12.77    4.00
ATOM   1119  CG  MET A 182      34.558  86.322  58.058  1.00 24.21     0.090   12.77    4.00
ATOM   1120  SD  MET A 182      35.275  86.212  56.397  1.00 26.20    -0.025   16.39   -6.40
ATOM   1121  CE  MET A 182      36.892  86.888  56.646  1.00 20.79     0.007   16.15    4.00
ATOM   1122  HN  MET A 182      35.377  87.956  61.969  1.00  0.00     0.248    0.00    0.00
ATOM   1123  N   THR A 183      32.300  87.892  59.910  1.00 20.34    -0.520    9.00  -17.40
ATOM   1124  CA  THR A 183      30.977  87.423  60.346  1.00 19.01     0.268    9.40    4.00
ATOM   1125  C   THR A 183      30.785  85.965  59.926  1.00 15.89     0.526    9.82    4.00
ATOM   1126  O   THR A 183      31.344  85.552  58.945  1.00 16.56    -0.500    8.17  -17.40
ATOM   1127  CB  THR A 183      29.862  88.259  59.694  1.00 19.98     0.211    9.40    4.00
ATOM   1128  OG1 THR A 183      29.827  87.987  58.291  1.00 20.65    -0.550   11.04  -17.40
ATOM   1129  CG2 THR A 183      30.115  89.747  59.905  1.00 17.77     0.007   16.15    4.00
ATOM   1130  HN  THR A 183      32.325  88.573  59.138  1.00  0.00     0.248    0.00    0.00
ATOM   1131  HG1 THR A 183      29.127  88.526  57.947  1.00  0.00     0.310    0.00    0.00
ATOM   1132  N   PRO A 184      30.047  85.151  60.714  1.00 15.92    -0.257    9.00  -17.40
ATOM   1133  CA  PRO A 184      29.889  83.760  60.254  1.00 15.65     0.112    9.40    4.00
ATOM   1134  C   PRO A 184      28.996  83.701  59.004  1.00 15.34     0.526    9.82    4.00
ATOM   1135  O   PRO A 184      29.031  82.708  58.257  1.00 15.61    -0.500    8.17  -17.40
ATOM   1136  CB  PRO A 184      29.286  83.043  61.475  1.00 12.27    -0.001   12.77    4.00
ATOM   1137  CG  PRO A 184      28.563  84.137  62.191  1.00 11.51     0.036   12.77    4.00
ATOM   1138  CD  PRO A 184      29.479  85.326  62.063  1.00 14.05     0.084   12.77    4.00
ATOM   1139  N   GLN A 185      28.200  84.754  58.769  1.00 12.73    -0.520    9.00  -17.40
ATOM   1140  CA  GLN A 185      27.364  84.810  57.569  1.00 10.89     0.210    9.40    4.00
ATOM   1141  C   GLN A 185      28.280  84.973  56.358  1.00 10.60     0.526    9.82    4.00
ATOM   1142  O   GLN A 185      27.977  84.496  55.297  1.00 11.25    -0.500    8.17  -17.40
ATOM   1143  CB  GLN A 185      26.404  85.992  57.593  1.00  8.34     0.053   12.77    4.00
ATOM   1144  CG  GLN A 185      25.322  85.928  58.650  1.00 12.71    -0.043   12.77    4.00
ATOM   1145  CD  GLN A 185      25.692  86.694  59.899  1.00 16.41     0.675    9.82    4.00
ATOM   1146  OE1 GLN A 185      26.803  86.531  60.454  1.00 17.79    -0.470    8.17  -17.40
ATOM   1147  NE2 GLN A 185      24.792  87.559  60.343  1.00 14.32    -0.867   13.25  -17.40
ATOM   1148  HN  GLN A 185      28.156  85.541  59.418  1.00  0.00     0.248    0.00    0.00
ATOM   1149 1HE2 GLN A 185      24.943  88.106  61.152  1.00  0.00     0.344    0.00    0.00
ATOM   1150 2HE2 GLN A 185      23.925  87.649  59.821  1.00  0.00     0.344    0.00    0.00
ATOM   1151  N   ALA A 186      29.379  85.702  56.529  1.00  9.35    -0.520    9.00  -17.40
ATOM   1152  CA  ALA A 186      30.329  85.916  55.449  1.00 10.70     0.215    9.40    4.00
ATOM   1153  C   ALA A 186      31.006  84.586  55.205  1.00 10.62     0.526    9.82    4.00
ATOM   1154  O   ALA A 186      31.057  84.116  54.074  1.00 14.55    -0.500    8.17  -17.40
ATOM   1155  CB  ALA A 186      31.338  87.000  55.803  1.00  5.00     0.031   16.15    4.00
ATOM   1156  HN  ALA A 186      29.588  86.138  57.439  1.00  0.00     0.248    0.00    0.00
ATOM   1157  N   VAL A 187      31.419  83.937  56.289  1.00 10.38    -0.520    9.00  -17.40
ATOM   1158  CA  VAL A 187      32.057  82.639  56.220  1.00 10.12     0.201    9.40    4.00
ATOM   1159  C   VAL A 187      31.177  81.659  55.472  1.00 12.23     0.526    9.82    4.00
ATOM   1160  O   VAL A 187      31.689  80.915  54.623  1.00 13.14    -0.500    8.17  -17.40
ATOM   1161  CB  VAL A 187      32.382  82.057  57.617  1.00 10.25     0.033    9.40    4.00
ATOM   1162  CG1 VAL A 187      33.045  80.679  57.474  1.00  8.80     0.006   16.15    4.00
ATOM   1163  CG2 VAL A 187      33.325  82.993  58.372  1.00 10.97     0.006   16.15    4.00
ATOM   1164  HN  VAL A 187      31.291  84.354  57.229  1.00  0.00     0.248    0.00    0.00
ATOM   1165  N   LEU A 188      29.871  81.622  55.772  1.00  9.82    -0.520    9.00  -17.40
ATOM   1166  CA  LEU A 188      28.976  80.693  55.063  1.00  8.63     0.204    9.40    4.00
ATOM   1167  C   LEU A 188      28.695  81.091  53.593  1.00  9.82     0.526    9.82    4.00
ATOM   1168  O   LEU A 188      28.363  80.230  52.779  1.00 12.47    -0.500    8.17  -17.40
ATOM   1169  CB  LEU A 188      27.701  80.415  55.852  1.00  7.31     0.016   12.77    4.00
ATOM   1170  CG  LEU A 188      28.010  79.593  57.103  1.00  6.98     0.054    9.40    4.00
ATOM   1171  CD1 LEU A 188      26.750  79.307  57.866  1.00  5.53    -0.014   16.15    4.00
ATOM   1172  CD2 LEU A 188      28.719  78.314  56.712  1.00  4.83    -0.014   16.15    4.00
ATOM   1173  HN  LEU A 188      29.467  82.222  56.484  1.00  0.00     0.248    0.00    0.00
ATOM   1174  N   ALA A 189      28.802  82.385  53.269  1.00 10.65    -0.520    9.00  -17.40
ATOM   1175  CA  ALA A 189      28.669  82.863  51.895  1.00 11.95     0.215    9.40    4.00
ATOM   1176  C   ALA A 189      29.839  82.281  51.051  1.00 11.42     0.526    9.82    4.00
ATOM   1177  O   ALA A 189      29.645  81.846  49.906  1.00 11.10    -0.500    8.17  -17.40
ATOM   1178  CB  ALA A 189      28.689  84.402  51.857  1.00 12.23     0.031   16.15    4.00
ATOM   1179  HN  ALA A 189      28.985  83.094  53.999  1.00  0.00     0.248    0.00    0.00
ATOM   1180  N   PHE A 190      31.050  82.275  51.606  1.00 11.15    -0.520    9.00  -17.40
ATOM   1181  CA  PHE A 190      32.217  81.702  50.905  1.00 10.16     0.214    9.40    4.00
ATOM   1182  C   PHE A 190      32.047  80.188  50.741  1.00  8.25     0.526    9.82    4.00
ATOM   1183  O   PHE A 190      32.370  79.629  49.723  1.00 10.46    -0.500    8.17  -17.40
ATOM   1184  CB  PHE A 190      33.511  82.000  51.675  1.00 11.13     0.038   12.77    4.00
ATOM   1185  CG  PHE A 190      34.011  83.413  51.536  1.00 13.94     0.011    7.26    0.60
ATOM   1186  CD1 PHE A 190      33.936  84.082  50.328  1.00 17.11    -0.011   10.80    0.60
ATOM   1187  CD2 PHE A 190      34.589  84.059  52.603  1.00 15.18    -0.011   10.80    0.60
ATOM   1188  CE1 PHE A 190      34.434  85.342  50.205  1.00 17.24     0.004   10.80    0.60
ATOM   1189  CE2 PHE A 190      35.091  85.335  52.478  1.00 15.88     0.004   10.80    0.60
ATOM   1190  CZ  PHE A 190      35.014  85.971  51.289  1.00 16.78    -0.003   10.80    0.60
ATOM   1191  HN  PHE A 190      31.214  82.668  52.539  1.00  0.00     0.248    0.00    0.00
ATOM   1192  N   VAL A 191      31.544  79.527  51.782  1.00 10.45    -0.520    9.00  -17.40
ATOM   1193  CA  VAL A 191      31.278  78.090  51.752  1.00  7.69     0.201    9.40    4.00
ATOM   1194  C   VAL A 191      30.306  77.766  50.630  1.00  7.65     0.526    9.82    4.00
ATOM   1195  O   VAL A 191      30.536  76.875  49.869  1.00 13.11    -0.500    8.17  -17.40
ATOM   1196  CB  VAL A 191      30.674  77.600  53.078  1.00  8.49     0.033    9.40    4.00
ATOM   1197  CG1 VAL A 191      30.101  76.186  52.919  1.00  7.61     0.006   16.15    4.00
ATOM   1198  CG2 VAL A 191      31.733  77.630  54.165  1.00  7.41     0.006   16.15    4.00
ATOM   1199  HN  VAL A 191      31.322  80.026  52.663  1.00  0.00     0.248    0.00    0.00
ATOM   1200  N   ALA A 192      29.216  78.521  50.556  1.00 10.55    -0.520    9.00  -17.40
ATOM   1201  CA  ALA A 192      28.192  78.359  49.542  1.00 10.54     0.215    9.40    4.00
ATOM   1202  C   ALA A 192      28.817  78.508  48.172  1.00 13.95     0.526    9.82    4.00
ATOM   1203  O   ALA A 192      28.282  78.016  47.180  1.00 16.90    -0.500    8.17  -17.40
ATOM   1204  CB  ALA A 192      27.133  79.396  49.707  1.00 10.48     0.031   16.15    4.00
ATOM   1205  HN  ALA A 192      29.064  79.282  51.257  1.00  0.00     0.248    0.00    0.00
ATOM   1206  N   LEU A 193      29.926  79.226  48.096  1.00 13.96    -0.520    9.00  -17.40
ATOM   1207  CA  LEU A 193      30.581  79.417  46.814  1.00 12.21     0.204    9.40    4.00
ATOM   1208  C   LEU A 193      31.675  78.414  46.541  1.00 10.86     0.526    9.82    4.00
ATOM   1209  O   LEU A 193      32.267  78.484  45.514  1.00 12.96    -0.500    8.17  -17.40
ATOM   1210  CB  LEU A 193      31.132  80.840  46.688  1.00 12.86     0.016   12.77    4.00
ATOM   1211  CG  LEU A 193      30.095  81.977  46.669  1.00 13.75     0.054    9.40    4.00
ATOM   1212  CD1 LEU A 193      30.771  83.290  46.911  1.00  9.61    -0.014   16.15    4.00
ATOM   1213  CD2 LEU A 193      29.306  81.981  45.371  1.00 10.90    -0.014   16.15    4.00
ATOM   1214  HN  LEU A 193      30.346  79.659  48.919  1.00  0.00     0.248    0.00    0.00
ATOM   1215  N   ILE A 194      31.927  77.467  47.445  1.00 12.75    -0.520    9.00  -17.40
ATOM   1216  CA  ILE A 194      32.987  76.486  47.203  1.00 14.41     0.199    9.40    4.00
ATOM   1217  C   ILE A 194      32.601  75.667  45.984  1.00 18.19     0.526    9.82    4.00
ATOM   1218  O   ILE A 194      31.500  75.120  45.918  1.00 18.99    -0.500    8.17  -17.40
ATOM   1219  CB  ILE A 194      33.247  75.517  48.401  1.00 14.00     0.030    9.40    4.00
ATOM   1220  CG1 ILE A 194      33.818  76.259  49.621  1.00 13.57     0.017   12.77    4.00
ATOM   1221  CG2 ILE A 194      34.260  74.484  48.002  1.00 13.53     0.001   16.15    4.00
ATOM   1222  CD1 ILE A 194      33.821  75.410  50.886  1.00 10.94    -0.001   16.15    4.00
ATOM   1223  HN  ILE A 194      31.402  77.398  48.313  1.00  0.00     0.248    0.00    0.00
ATOM   1224  N   PRO A 195      33.498  75.581  44.991  1.00 20.22    -0.257    9.00  -17.40
ATOM   1225  CA  PRO A 195      33.214  74.817  43.775  1.00 18.96     0.112    9.40    4.00
ATOM   1226  C   PRO A 195      33.002  73.305  43.994  1.00 20.04     0.526    9.82    4.00
ATOM   1227  O   PRO A 195      33.527  72.711  44.946  1.00 23.30    -0.500    8.17  -17.40
ATOM   1228  CB  PRO A 195      34.409  75.154  42.870  1.00 19.04    -0.001   12.77    4.00
ATOM   1229  CG  PRO A 195      35.504  75.478  43.806  1.00 21.04     0.036   12.77    4.00
ATOM   1230  CD  PRO A 195      34.808  76.259  44.901  1.00 19.99     0.084   12.77    4.00
ATOM   1231  N   PRO A 196      32.189  72.661  43.140  1.00 19.81    -0.257    9.00  -17.40
ATOM   1232  CA  PRO A 196      31.980  71.235  43.338  1.00 19.99     0.112    9.40    4.00
ATOM   1233  C   PRO A 196      33.317  70.514  43.384  1.00 18.04     0.526    9.82    4.00
ATOM   1234  O   PRO A 196      34.241  70.903  42.730  1.00 18.28    -0.500    8.17  -17.40
ATOM   1235  CB  PRO A 196      31.140  70.854  42.125  1.00 20.34    -0.001   12.77    4.00
ATOM   1236  CG  PRO A 196      30.337  72.098  41.890  1.00 17.16     0.036   12.77    4.00
ATOM   1237  CD  PRO A 196      31.413  73.136  41.981  1.00 19.38     0.084   12.77    4.00
ATOM   1238  N   THR A 197      33.420  69.529  44.258  1.00 17.40    -0.520    9.00  -17.40
ATOM   1239  CA  THR A 197      34.652  68.770  44.414  1.00 18.97     0.268    9.40    4.00
ATOM   1240  C   THR A 197      34.843  67.740  43.301  1.00 19.44     0.526    9.82    4.00
ATOM   1241  O   THR A 197      34.092  66.739  43.196  1.00 20.11    -0.500    8.17  -17.40
ATOM   1242  CB  THR A 197      34.698  68.128  45.812  1.00 19.00     0.211    9.40    4.00
ATOM   1243  OG1 THR A 197      34.427  69.149  46.783  1.00 19.03    -0.550   11.04  -17.40
ATOM   1244  CG2 THR A 197      36.074  67.504  46.085  1.00 18.94     0.007   16.15    4.00
ATOM   1245  HN  THR A 197      32.625  69.266  44.861  1.00  0.00     0.248    0.00    0.00
ATOM   1246  HG1 THR A 197      34.467  68.702  47.626  1.00  0.00     0.310    0.00    0.00
ATOM   1247  N   LEU A 198      35.814  68.037  42.440  1.00 21.14    -0.520    9.00  -17.40
ATOM   1248  CA  LEU A 198      36.173  67.219  41.292  1.00 19.78     0.204    9.40    4.00
ATOM   1249  C   LEU A 198      36.741  65.894  41.746  1.00 21.22     0.526    9.82    4.00
ATOM   1250  O   LEU A 198      37.148  65.755  42.881  1.00 22.57    -0.500    8.17  -17.40
ATOM   1251  CB  LEU A 198      37.267  67.934  40.493  1.00 21.53     0.016   12.77    4.00
ATOM   1252  CG  LEU A 198      36.939  69.267  39.830  1.00 23.26     0.054    9.40    4.00
ATOM   1253  CD1 LEU A 198      38.202  69.904  39.303  1.00 21.27    -0.014   16.15    4.00
ATOM   1254  CD2 LEU A 198      35.921  69.031  38.728  1.00 21.34    -0.014   16.15    4.00
ATOM   1255  HN  LEU A 198      36.373  68.915  42.577  1.00  0.00     0.248    0.00    0.00
ATOM   1256  N   PRO A 199      36.702  64.875  40.876  1.00 20.37    -0.257    9.00  -17.40
ATOM   1257  CA  PRO A 199      37.256  63.584  41.267  1.00 18.86     0.112    9.40    4.00
ATOM   1258  C   PRO A 199      38.758  63.726  41.515  1.00 17.46     0.526    9.82    4.00
ATOM   1259  O   PRO A 199      39.361  64.669  41.050  1.00 14.76    -0.500    8.17  -17.40
ATOM   1260  CB  PRO A 199      36.974  62.724  40.038  1.00 20.73    -0.001   12.77    4.00
ATOM   1261  CG  PRO A 199      35.655  63.242  39.592  1.00 20.73     0.036   12.77    4.00
ATOM   1262  CD  PRO A 199      35.865  64.733  39.670  1.00 19.83     0.084   12.77    4.00
ATOM   1263  N   GLY A 200      39.313  62.824  42.321  1.00 14.79    -0.520    9.00  -17.40
ATOM   1264  CA  GLY A 200      40.730  62.839  42.598  1.00 11.37     0.246    9.40    4.00
ATOM   1265  C   GLY A 200      41.268  64.080  43.265  1.00 13.62     0.526    9.82    4.00
ATOM   1266  O   GLY A 200      42.335  64.514  42.929  1.00 11.09    -0.500    8.17  -17.40
ATOM   1267  HN  GLY A 200      38.742  62.093  42.766  1.00  0.00     0.248    0.00    0.00
ATOM   1268  N   THR A 201      40.522  64.649  44.210  1.00 13.63    -0.520    9.00  -17.40
ATOM   1269  CA  THR A 201      40.980  65.839  44.914  1.00 13.23     0.268    9.40    4.00
ATOM   1270  C   THR A 201      41.661  65.368  46.174  1.00 14.61     0.526    9.82    4.00
ATOM   1271  O   THR A 201      40.969  65.102  47.192  1.00 15.34    -0.500    8.17  -17.40
ATOM   1272  CB  THR A 201      39.831  66.787  45.359  1.00 13.24     0.211    9.40    4.00
ATOM   1273  OG1 THR A 201      39.012  67.131  44.248  1.00 13.62    -0.550   11.04  -17.40
ATOM   1274  CG2 THR A 201      40.399  68.069  45.912  1.00 13.98     0.007   16.15    4.00
ATOM   1275  HN  THR A 201      39.606  64.265  44.467  1.00  0.00     0.248    0.00    0.00
ATOM   1276  HG1 THR A 201      38.347  67.698  44.586  1.00  0.00     0.310    0.00    0.00
ATOM   1277  N   ASN A 202      42.990  65.241  46.119  1.00 14.39    -0.520    9.00  -17.40
ATOM   1278  CA  ASN A 202      43.807  64.784  47.265  1.00 14.06     0.217    9.40    4.00
ATOM   1279  C   ASN A 202      44.363  65.987  47.986  1.00 14.07     0.526    9.82    4.00
ATOM   1280  O   ASN A 202      45.041  66.788  47.355  1.00 16.35    -0.500    8.17  -17.40
ATOM   1281  CB  ASN A 202      44.963  63.914  46.780  1.00 12.92     0.003   12.77    4.00
ATOM   1282  CG  ASN A 202      44.516  62.840  45.838  1.00 10.30     0.675    9.82    4.00
ATOM   1283  OD1 ASN A 202      43.732  61.972  46.194  1.00 13.08    -0.470    8.17  -17.40
ATOM   1284  ND2 ASN A 202      44.989  62.910  44.613  1.00 12.39    -0.867   13.25  -17.40
ATOM   1285  HN  ASN A 202      43.505  65.465  45.248  1.00  0.00     0.248    0.00    0.00
ATOM   1286 1HD2 ASN A 202      44.753  62.244  43.910  1.00  0.00     0.344    0.00    0.00
ATOM   1287 2HD2 ASN A 202      45.618  63.674  44.382  1.00  0.00     0.344    0.00    0.00
ATOM   1288  N   ILE A 203      44.067  66.119  49.288  1.00 15.06    -0.520    9.00  -17.40
ATOM   1289  CA  ILE A 203      44.514  67.262  50.091  1.00 13.78     0.199    9.40    4.00
ATOM   1290  C   ILE A 203      45.477  66.763  51.137  1.00 15.25     0.526    9.82    4.00
ATOM   1291  O   ILE A 203      45.149  65.845  51.904  1.00 12.79    -0.500    8.17  -17.40
ATOM   1292  CB  ILE A 203      43.345  67.938  50.849  1.00 15.86     0.030    9.40    4.00
ATOM   1293  CG1 ILE A 203      42.221  68.295  49.889  1.00 17.97     0.017   12.77    4.00
ATOM   1294  CG2 ILE A 203      43.804  69.241  51.471  1.00 14.31     0.001   16.15    4.00
ATOM   1295  CD1 ILE A 203      42.516  69.526  49.081  1.00 18.41    -0.001   16.15    4.00
ATOM   1296  HN  ILE A 203      43.502  65.400  49.770  1.00  0.00     0.248    0.00    0.00
ATOM   1297  N   VAL A 204      46.679  67.335  51.142  1.00 15.94    -0.520    9.00  -17.40
ATOM   1298  CA  VAL A 204      47.701  66.950  52.104  1.00 14.09     0.201    9.40    4.00
ATOM   1299  C   VAL A 204      47.656  68.018  53.161  1.00 12.76     0.526    9.82    4.00
ATOM   1300  O   VAL A 204      47.742  69.173  52.851  1.00 15.28    -0.500    8.17  -17.40
ATOM   1301  CB  VAL A 204      49.134  66.862  51.471  1.00 12.64     0.033    9.40    4.00
ATOM   1302  CG1 VAL A 204      50.171  66.706  52.564  1.00 12.84     0.006   16.15    4.00
ATOM   1303  CG2 VAL A 204      49.250  65.669  50.494  1.00 11.15     0.006   16.15    4.00
ATOM   1304  HN  VAL A 204      46.919  68.069  50.462  1.00  0.00     0.248    0.00    0.00
ATOM   1305  N   LEU A 205      47.420  67.628  54.403  1.00 12.58    -0.520    9.00  -17.40
ATOM   1306  CA  LEU A 205      47.373  68.602  55.473  1.00 13.67     0.204    9.40    4.00
ATOM   1307  C   LEU A 205      48.595  68.325  56.357  1.00 17.05     0.526    9.82    4.00
ATOM   1308  O   LEU A 205      49.150  67.253  56.303  1.00 17.28    -0.500    8.17  -17.40
ATOM   1309  CB  LEU A 205      46.062  68.462  56.251  1.00 11.09     0.016   12.77    4.00
ATOM   1310  CG  LEU A 205      44.762  68.859  55.563  1.00  9.09     0.054    9.40    4.00
ATOM   1311  CD1 LEU A 205      43.604  68.698  56.530  1.00  8.59    -0.014   16.15    4.00
ATOM   1312  CD2 LEU A 205      44.874  70.298  55.132  1.00  8.52    -0.014   16.15    4.00
ATOM   1313  HN  LEU A 205      47.267  66.646  54.638  1.00  0.00     0.248    0.00    0.00
ATOM   1314  N   GLY A 206      49.006  69.276  57.190  1.00 21.44    -0.520    9.00  -17.40
ATOM   1315  CA  GLY A 206      50.193  69.038  58.000  1.00 23.62     0.246    9.40    4.00
ATOM   1316  C   GLY A 206      50.075  68.792  59.494  1.00 26.14     0.526    9.82    4.00
ATOM   1317  O   GLY A 206      49.074  69.196  60.142  1.00 26.53    -0.500    8.17  -17.40
ATOM   1318  HN  GLY A 206      48.526  70.161  57.284  1.00  0.00     0.248    0.00    0.00
ATOM   1319  N   ALA A 207      51.084  68.106  60.042  1.00 26.26    -0.520    9.00  -17.40
ATOM   1320  CA  ALA A 207      51.162  67.816  61.482  1.00 27.89     0.215    9.40    4.00
ATOM   1321  C   ALA A 207      52.450  68.440  62.002  1.00 26.38     0.526    9.82    4.00
ATOM   1322  O   ALA A 207      53.531  68.199  61.434  1.00 29.80    -0.500    8.17  -17.40
ATOM   1323  CB  ALA A 207      51.174  66.324  61.735  1.00 28.55     0.031   16.15    4.00
ATOM   1324  HN  ALA A 207      51.858  67.751  59.454  1.00  0.00     0.248    0.00    0.00
ATOM   1325  N   LEU A 208      52.348  69.249  63.049  1.00 23.91    -0.520    9.00  -17.40
ATOM   1326  CA  LEU A 208      53.519  69.913  63.620  1.00 21.33     0.204    9.40    4.00
ATOM   1327  C   LEU A 208      53.117  70.494  64.967  1.00 20.78     0.526    9.82    4.00
ATOM   1328  O   LEU A 208      52.181  71.208  65.017  1.00 20.65    -0.500    8.17  -17.40
ATOM   1329  CB  LEU A 208      53.977  71.052  62.688  1.00 20.16     0.016   12.77    4.00
ATOM   1330  CG  LEU A 208      55.227  71.857  63.099  1.00 21.38     0.054    9.40    4.00
ATOM   1331  CD1 LEU A 208      56.460  70.965  63.125  1.00 19.17    -0.014   16.15    4.00
ATOM   1332  CD2 LEU A 208      55.466  73.018  62.177  1.00 18.91    -0.014   16.15    4.00
ATOM   1333  HN  LEU A 208      51.438  69.435  63.493  1.00  0.00     0.248    0.00    0.00
ATOM   1334  N   PRO A 209      53.797  70.106  66.079  1.00 22.27    -0.257    9.00  -17.40
ATOM   1335  CA  PRO A 209      53.549  70.569  67.459  1.00 21.00     0.112    9.40    4.00
ATOM   1336  C   PRO A 209      53.610  72.063  67.499  1.00 22.23     0.526    9.82    4.00
ATOM   1337  O   PRO A 209      54.479  72.642  66.875  1.00 24.89    -0.500    8.17  -17.40
ATOM   1338  CB  PRO A 209      54.708  69.961  68.231  1.00 21.61    -0.001   12.77    4.00
ATOM   1339  CG  PRO A 209      54.884  68.674  67.564  1.00 21.32     0.036   12.77    4.00
ATOM   1340  CD  PRO A 209      54.795  69.020  66.089  1.00 22.22     0.084   12.77    4.00
ATOM   1341  N   GLU A 210      52.742  72.685  68.290  1.00 24.31    -0.520    9.00  -17.40
ATOM   1342  CA  GLU A 210      52.672  74.146  68.322  1.00 29.43     0.246    9.40    4.00
ATOM   1343  C   GLU A 210      53.945  74.966  68.531  1.00 29.13     0.526    9.82    4.00
ATOM   1344  O   GLU A 210      54.169  75.924  67.807  1.00 29.67    -0.500    8.17  -17.40
ATOM   1345  CB  GLU A 210      51.573  74.630  69.275  1.00 33.01     0.000   12.77    4.00
ATOM   1346  CG  GLU A 210      51.118  76.095  69.031  1.00 39.33    -0.208   12.77    4.00
ATOM   1347  CD  GLU A 210      49.993  76.558  69.985  1.00 45.07     0.620    9.82    4.00
ATOM   1348  OE1 GLU A 210      50.217  76.527  71.232  1.00 46.61    -0.706    8.17  -18.95
ATOM   1349  OE2 GLU A 210      48.891  76.946  69.483  1.00 46.86    -0.706    8.17  -18.95
ATOM   1350  HN  GLU A 210      52.101  72.166  68.896  1.00  0.00     0.248    0.00    0.00
ATOM   1351  N   ASP A 211      54.768  74.603  69.514  1.00 32.22    -0.520    9.00  -17.40
ATOM   1352  CA  ASP A 211      55.996  75.355  69.790  1.00 32.84     0.246    9.40    4.00
ATOM   1353  C   ASP A 211      57.001  75.246  68.628  1.00 29.62     0.526    9.82    4.00
ATOM   1354  O   ASP A 211      57.689  76.200  68.300  1.00 26.91    -0.500    8.17  -17.40
ATOM   1355  CB  ASP A 211      56.595  74.951  71.153  1.00 36.73    -0.208   12.77    4.00
ATOM   1356  CG  ASP A 211      57.331  73.622  71.113  1.00 44.11     0.620    9.82    4.00
ATOM   1357  OD1 ASP A 211      56.739  72.568  70.736  1.00 46.85    -0.706    8.17  -18.95
ATOM   1358  OD2 ASP A 211      58.533  73.631  71.474  1.00 51.10    -0.706    8.17  -18.95
ATOM   1359  HN  ASP A 211      54.569  73.790  70.105  1.00  0.00     0.248    0.00    0.00
ATOM   1360  N   ARG A 212      56.991  74.097  67.960  1.00 28.13    -0.520    9.00  -17.40
ATOM   1361  CA  ARG A 212      57.851  73.840  66.816  1.00 27.87     0.237    9.40    4.00
ATOM   1362  C   ARG A 212      57.313  74.658  65.630  1.00 26.35     0.526    9.82    4.00
ATOM   1363  O   ARG A 212      58.088  75.205  64.831  1.00 22.32    -0.500    8.17  -17.40
ATOM   1364  CB  ARG A 212      57.839  72.340  66.503  1.00 29.51     0.049   12.77    4.00
ATOM   1365  CG  ARG A 212      59.200  71.766  66.145  1.00 34.17     0.058   12.77    4.00
ATOM   1366  CD  ARG A 212      59.608  72.198  64.739  1.00 38.38     0.111   12.77    4.00
ATOM   1367  NE  ARG A 212      60.966  71.787  64.387  1.00 40.36    -0.493    9.00  -24.67
ATOM   1368  CZ  ARG A 212      61.261  70.956  63.394  1.00 42.14     0.814    6.95    4.00
ATOM   1369  NH1 ARG A 212      60.302  70.435  62.655  1.00 44.83    -0.634    9.00  -24.67
ATOM   1370  NH2 ARG A 212      62.523  70.680  63.105  1.00 44.83    -0.634    9.00  -24.67
ATOM   1371  HN  ARG A 212      56.349  73.331  68.247  1.00  0.00     0.248    0.00    0.00
ATOM   1372  HE  ARG A 212      61.735  72.190  64.973  1.00  0.00     0.294    0.00    0.00
ATOM   1373 1HH1 ARG A 212      60.521  69.804  61.901  1.00  0.00     0.361    0.00    0.00
ATOM   1374 2HH1 ARG A 212      59.342  70.662  62.837  1.00  0.00     0.361    0.00    0.00
ATOM   1375 1HH2 ARG A 212      62.749  70.052  62.355  1.00  0.00     0.361    0.00    0.00
ATOM   1376 2HH2 ARG A 212      63.263  71.098  63.636  1.00  0.00     0.361    0.00    0.00
ATOM   1377  N   HIS A 213      55.985  74.768  65.547  1.00 23.65    -0.520    9.00  -17.40
ATOM   1378  CA  HIS A 213      55.324  75.535  64.496  1.00 23.02     0.219    9.40    4.00
ATOM   1379  C   HIS A 213      55.618  77.027  64.712  1.00 22.51     0.526    9.82    4.00
ATOM   1380  O   HIS A 213      55.847  77.764  63.754  1.00 22.86    -0.500    8.17  -17.40
ATOM   1381  CB  HIS A 213      53.810  75.273  64.538  1.00 24.49     0.060   12.77    4.00
ATOM   1382  CG  HIS A 213      53.039  75.893  63.407  1.00 25.51     0.089    7.26    0.60
ATOM   1383  ND1 HIS A 213      51.705  75.623  63.186  1.00 26.89    -0.444    9.25  -17.40
ATOM   1384  CD2 HIS A 213      53.409  76.753  62.429  1.00 24.60     0.145   10.80    0.60
ATOM   1385  CE1 HIS A 213      51.288  76.280  62.124  1.00 24.45     0.384   10.80    0.60
ATOM   1386  NE2 HIS A 213      52.302  76.976  61.646  1.00 25.85    -0.527    9.25  -17.40
ATOM   1387  HN  HIS A 213      55.377  74.301  66.242  1.00  0.00     0.248    0.00    0.00
ATOM   1388  HD1 HIS A 213      51.155  75.021  63.751  1.00  0.00     0.320    0.00    0.00
ATOM   1389  N   ILE A 214      55.547  77.484  65.960  1.00 21.78    -0.520    9.00  -17.40
ATOM   1390  CA  ILE A 214      55.850  78.878  66.294  1.00 21.34     0.199    9.40    4.00
ATOM   1391  C   ILE A 214      57.285  79.212  65.808  1.00 20.20     0.526    9.82    4.00
ATOM   1392  O   ILE A 214      57.492  80.241  65.144  1.00 19.00    -0.500    8.17  -17.40
ATOM   1393  CB  ILE A 214      55.711  79.127  67.831  1.00 21.79     0.030    9.40    4.00
ATOM   1394  CG1 ILE A 214      54.253  79.006  68.256  1.00 23.84     0.017   12.77    4.00
ATOM   1395  CG2 ILE A 214      56.212  80.517  68.231  1.00 21.50     0.001   16.15    4.00
ATOM   1396  CD1 ILE A 214      54.060  79.086  69.747  1.00 25.11    -0.001   16.15    4.00
ATOM   1397  HN  ILE A 214      55.274  76.864  66.737  1.00  0.00     0.248    0.00    0.00
ATOM   1398  N   ASP A 215      58.236  78.311  66.089  1.00 20.64    -0.520    9.00  -17.40
ATOM   1399  CA  ASP A 215      59.636  78.455  65.685  1.00 23.35     0.246    9.40    4.00
ATOM   1400  C   ASP A 215      59.700  78.620  64.166  1.00 23.79     0.526    9.82    4.00
ATOM   1401  O   ASP A 215      60.370  79.525  63.657  1.00 22.77    -0.500    8.17  -17.40
ATOM   1402  CB  ASP A 215      60.459  77.228  66.109  1.00 25.73    -0.208   12.77    4.00
ATOM   1403  CG  ASP A 215      60.640  77.116  67.632  1.00 30.51     0.620    9.82    4.00
ATOM   1404  OD1 ASP A 215      60.816  78.153  68.328  1.00 30.32    -0.706    8.17  -18.95
ATOM   1405  OD2 ASP A 215      60.621  75.965  68.138  1.00 32.28    -0.706    8.17  -18.95
ATOM   1406  HN  ASP A 215      57.992  77.451  66.624  1.00  0.00     0.248    0.00    0.00
ATOM   1407  N   ARG A 216      58.996  77.744  63.454  1.00 25.07    -0.520    9.00  -17.40
ATOM   1408  CA  ARG A 216      58.913  77.792  61.986  1.00 24.19     0.237    9.40    4.00
ATOM   1409  C   ARG A 216      58.173  79.042  61.521  1.00 22.24     0.526    9.82    4.00
ATOM   1410  O   ARG A 216      58.637  79.738  60.669  1.00 21.83    -0.500    8.17  -17.40
ATOM   1411  CB  ARG A 216      58.223  76.541  61.448  1.00 22.34     0.049   12.77    4.00
ATOM   1412  CG  ARG A 216      59.135  75.696  60.613  1.00 23.83     0.058   12.77    4.00
ATOM   1413  CD  ARG A 216      58.642  74.272  60.488  1.00 26.45     0.111   12.77    4.00
ATOM   1414  NE  ARG A 216      59.734  73.311  60.660  1.00 27.18    -0.493    9.00  -24.67
ATOM   1415  CZ  ARG A 216      59.741  72.082  60.160  1.00 27.59     0.814    6.95    4.00
ATOM   1416  NH1 ARG A 216      58.706  71.649  59.446  1.00 31.28    -0.634    9.00  -24.67
ATOM   1417  NH2 ARG A 216      60.790  71.295  60.351  1.00 25.88    -0.634    9.00  -24.67
ATOM   1418  HN  ARG A 216      58.472  76.983  63.922  1.00  0.00     0.248    0.00    0.00
ATOM   1419  HE  ARG A 216      60.554  73.647  61.223  1.00  0.00     0.294    0.00    0.00
ATOM   1420 1HH1 ARG A 216      58.707  70.719  59.066  1.00  0.00     0.361    0.00    0.00
ATOM   1421 2HH1 ARG A 216      57.922  72.248  59.285  1.00  0.00     0.361    0.00    0.00
ATOM   1422 1HH2 ARG A 216      60.801  70.362  59.974  1.00  0.00     0.361    0.00    0.00
ATOM   1423 2HH2 ARG A 216      61.579  71.622  60.871  1.00  0.00     0.361    0.00    0.00
ATOM   1424  N   LEU A 217      57.009  79.310  62.090  1.00 25.67    -0.520    9.00  -17.40
ATOM   1425  CA  LEU A 217      56.245  80.501  61.731  1.00 28.64     0.204    9.40    4.00
ATOM   1426  C   LEU A 217      57.235  81.678  61.723  1.00 32.34     0.526    9.82    4.00
ATOM   1427  O   LEU A 217      57.359  82.406  60.737  1.00 33.65    -0.500    8.17  -17.40
ATOM   1428  CB  LEU A 217      55.164  80.759  62.792  1.00 27.72     0.016   12.77    4.00
ATOM   1429  CG  LEU A 217      53.867  81.490  62.415  1.00 27.98     0.054    9.40    4.00
ATOM   1430  CD1 LEU A 217      53.203  82.117  63.645  1.00 26.84    -0.014   16.15    4.00
ATOM   1431  CD2 LEU A 217      54.131  82.539  61.370  1.00 27.43    -0.014   16.15    4.00
ATOM   1432  HN  LEU A 217      56.605  78.688  62.803  1.00  0.00     0.248    0.00    0.00
ATOM   1433  N   ALA A 218      57.965  81.831  62.823  1.00 35.59    -0.520    9.00  -17.40
ATOM   1434  CA  ALA A 218      58.942  82.908  62.961  1.00 37.03     0.215    9.40    4.00
ATOM   1435  C   ALA A 218      59.950  82.955  61.805  1.00 38.60     0.526    9.82    4.00
ATOM   1436  O   ALA A 218      60.284  84.042  61.317  1.00 36.18    -0.500    8.17  -17.40
ATOM   1437  CB  ALA A 218      59.665  82.785  64.309  1.00 36.18     0.031   16.15    4.00
ATOM   1438  HN  ALA A 218      57.861  81.185  63.622  1.00  0.00     0.248    0.00    0.00
ATOM   1439  N   LYS A 219      60.418  81.781  61.370  1.00 41.06    -0.520    9.00  -17.40
ATOM   1440  CA  LYS A 219      61.395  81.659  60.275  1.00 43.85     0.227    9.40    4.00
ATOM   1441  C   LYS A 219      60.849  82.314  59.000  1.00 46.36     0.526    9.82    4.00
ATOM   1442  O   LYS A 219      61.527  83.147  58.419  1.00 48.36    -0.500    8.17  -17.40
ATOM   1443  CB  LYS A 219      61.778  80.173  60.014  1.00 43.68     0.039   12.77    4.00
ATOM   1444  CG  LYS A 219      61.649  79.682  58.512  1.00 43.33     0.053   12.77    4.00
ATOM   1445  CD  LYS A 219      60.793  78.373  58.325  1.00 39.83     0.048   12.77    4.00
ATOM   1446  CE  LYS A 219      59.706  78.467  57.181  1.00 35.76     0.218   12.77    4.00
ATOM   1447  NZ  LYS A 219      58.497  79.355  57.432  1.00 28.23    -0.272   13.25  -39.20
ATOM   1448  HN  LYS A 219      60.097  80.895  61.804  1.00  0.00     0.248    0.00    0.00
ATOM   1449  HZ1 LYS A 219      57.911  79.327  56.663  1.00  0.00     0.311    0.00    0.00
ATOM   1450  HZ2 LYS A 219      58.083  78.976  58.316  1.00  0.00     0.311    0.00    0.00
ATOM   1451  HZ3 LYS A 219      58.911  80.295  57.638  1.00  0.00     0.311    0.00    0.00
ATOM   1452  N   ARG A 220      59.646  81.937  58.552  1.00 47.87    -0.520    9.00  -17.40
ATOM   1453  CA  ARG A 220      59.116  82.581  57.358  1.00 48.68     0.237    9.40    4.00
ATOM   1454  C   ARG A 220      57.688  83.122  57.331  1.00 45.14     0.526    9.82    4.00
ATOM   1455  O   ARG A 220      56.681  82.415  57.133  1.00 44.58    -0.500    8.17  -17.40
ATOM   1456  CB  ARG A 220      59.490  81.837  56.051  1.00 53.15     0.049   12.77    4.00
ATOM   1457  CG  ARG A 220      60.219  82.739  54.960  1.00 54.13     0.058   12.77    4.00
ATOM   1458  CD  ARG A 220      60.809  84.034  55.597  1.00 54.82     0.111   12.77    4.00
ATOM   1459  NE  ARG A 220      62.001  84.568  54.932  1.00 55.96    -0.493    9.00  -24.67
ATOM   1460  CZ  ARG A 220      62.808  85.496  55.459  1.00 55.46     0.814    6.95    4.00
ATOM   1461  NH1 ARG A 220      62.562  86.005  56.672  1.00 54.31    -0.634    9.00  -24.67
ATOM   1462  NH2 ARG A 220      63.866  85.920  54.769  1.00 54.55    -0.634    9.00  -24.67
ATOM   1463  HN  ARG A 220      59.097  81.228  59.009  1.00  0.00     0.248    0.00    0.00
ATOM   1464  HE  ARG A 220      62.212  84.181  53.983  1.00  0.00     0.294    0.00    0.00
ATOM   1465 1HH1 ARG A 220      63.165  86.694  57.058  1.00  0.00     0.361    0.00    0.00
ATOM   1466 2HH1 ARG A 220      61.764  85.683  57.183  1.00  0.00     0.361    0.00    0.00
ATOM   1467 1HH2 ARG A 220      64.473  86.615  55.161  1.00  0.00     0.361    0.00    0.00
ATOM   1468 2HH2 ARG A 220      64.056  85.547  53.862  1.00  0.00     0.361    0.00    0.00
ATOM   1469  N   GLN A 221      57.679  84.439  57.440  1.00 41.09    -0.520    9.00  -17.40
ATOM   1470  CA  GLN A 221      56.513  85.280  57.421  1.00 39.56     0.210    9.40    4.00
ATOM   1471  C   GLN A 221      56.553  85.958  56.054  1.00 37.92     0.526    9.82    4.00
ATOM   1472  O   GLN A 221      57.632  86.384  55.607  1.00 39.08    -0.500    8.17  -17.40
ATOM   1473  CB  GLN A 221      56.676  86.358  58.486  1.00 37.52     0.053   12.77    4.00
ATOM   1474  CG  GLN A 221      56.849  85.824  59.873  1.00 37.33    -0.043   12.77    4.00
ATOM   1475  CD  GLN A 221      55.640  86.082  60.690  1.00 36.05     0.675    9.82    4.00
ATOM   1476  OE1 GLN A 221      54.906  85.175  61.028  1.00 38.61    -0.470    8.17  -17.40
ATOM   1477  NE2 GLN A 221      55.400  87.345  60.992  1.00 37.25    -0.867   13.25  -17.40
ATOM   1478  HN  GLN A 221      58.610  84.943  57.553  1.00  0.00     0.248    0.00    0.00
ATOM   1479 1HE2 GLN A 221      54.613  87.626  61.537  1.00  0.00     0.344    0.00    0.00
ATOM   1480 2HE2 GLN A 221      56.046  88.050  60.653  1.00  0.00     0.344    0.00    0.00
ATOM   1481  N   ARG A 222      55.403  86.043  55.389  1.00 34.42    -0.520    9.00  -17.40
ATOM   1482  CA  ARG A 222      55.297  86.687  54.080  1.00 31.16     0.237    9.40    4.00
ATOM   1483  C   ARG A 222      55.376  88.216  54.254  1.00 30.47     0.526    9.82    4.00
ATOM   1484  O   ARG A 222      55.186  88.731  55.359  1.00 32.75    -0.500    8.17  -17.40
ATOM   1485  CB  ARG A 222      53.958  86.312  53.437  1.00 29.14     0.049   12.77    4.00
ATOM   1486  CG  ARG A 222      53.702  84.819  53.308  1.00 26.65     0.058   12.77    4.00
ATOM   1487  CD  ARG A 222      54.849  84.160  52.595  1.00 25.29     0.111   12.77    4.00
ATOM   1488  NE  ARG A 222      54.567  82.797  52.145  1.00 24.67    -0.493    9.00  -24.67
ATOM   1489  CZ  ARG A 222      54.315  81.764  52.943  1.00 22.72     0.814    6.95    4.00
ATOM   1490  NH1 ARG A 222      54.272  81.927  54.261  1.00 23.37    -0.634    9.00  -24.67
ATOM   1491  NH2 ARG A 222      54.255  80.539  52.428  1.00 20.91    -0.634    9.00  -24.67
ATOM   1492  HN  ARG A 222      54.533  85.648  55.788  1.00  0.00     0.248    0.00    0.00
ATOM   1493  HE  ARG A 222      54.570  82.651  51.101  1.00  0.00     0.294    0.00    0.00
ATOM   1494 1HH1 ARG A 222      54.082  81.149  54.863  1.00  0.00     0.361    0.00    0.00
ATOM   1495 2HH1 ARG A 222      54.430  82.833  54.656  1.00  0.00     0.361    0.00    0.00
ATOM   1496 1HH2 ARG A 222      54.065  79.751  53.026  1.00  0.00     0.361    0.00    0.00
ATOM   1497 2HH2 ARG A 222      54.397  80.392  51.451  1.00  0.00     0.361    0.00    0.00
ATOM   1498  N   PRO A 223      55.703  88.964  53.184  1.00 29.66    -0.257    9.00  -17.40
ATOM   1499  CA  PRO A 223      55.775  90.427  53.324  1.00 29.13     0.112    9.40    4.00
ATOM   1500  C   PRO A 223      54.460  91.015  53.825  1.00 28.78     0.526    9.82    4.00
ATOM   1501  O   PRO A 223      53.382  90.841  53.157  1.00 31.07    -0.500    8.17  -17.40
ATOM   1502  CB  PRO A 223      56.091  90.905  51.903  1.00 27.65    -0.001   12.77    4.00
ATOM   1503  CG  PRO A 223      55.759  89.718  51.026  1.00 29.43     0.036   12.77    4.00
ATOM   1504  CD  PRO A 223      56.180  88.551  51.858  1.00 28.33     0.084   12.77    4.00
ATOM   1505  N   GLY A 224      54.513  91.667  54.985  1.00 22.95    -0.520    9.00  -17.40
ATOM   1506  CA  GLY A 224      53.316  92.251  55.555  1.00 22.34     0.246    9.40    4.00
ATOM   1507  C   GLY A 224      52.726  91.491  56.739  1.00 22.59     0.526    9.82    4.00
ATOM   1508  O   GLY A 224      51.868  92.003  57.425  1.00 24.33    -0.500    8.17  -17.40
ATOM   1509  HN  GLY A 224      55.392  91.771  55.497  1.00  0.00     0.248    0.00    0.00
ATOM   1510  N   GLU A 225      53.155  90.255  56.953  1.00 22.51    -0.520    9.00  -17.40
ATOM   1511  CA  GLU A 225      52.682  89.453  58.076  1.00 22.78     0.246    9.40    4.00
ATOM   1512  C   GLU A 225      53.123  90.019  59.414  1.00 23.25     0.526    9.82    4.00
ATOM   1513  O   GLU A 225      54.169  90.682  59.502  1.00 27.14    -0.500    8.17  -17.40
ATOM   1514  CB  GLU A 225      53.329  88.082  58.034  1.00 22.74     0.000   12.77    4.00
ATOM   1515  CG  GLU A 225      52.695  87.078  57.170  1.00 26.41    -0.208   12.77    4.00
ATOM   1516  CD  GLU A 225      52.977  85.686  57.679  1.00 27.35     0.620    9.82    4.00
ATOM   1517  OE1 GLU A 225      52.928  85.489  58.920  1.00 27.83    -0.706    8.17  -18.95
ATOM   1518  OE2 GLU A 225      53.238  84.792  56.842  1.00 28.41    -0.706    8.17  -18.95
ATOM   1519  HN  GLU A 225      53.847  89.817  56.322  1.00  0.00     0.248    0.00    0.00
ATOM   1520  N   ARG A 226      52.405  89.642  60.472  1.00 22.73    -0.520    9.00  -17.40
ATOM   1521  CA  ARG A 226      52.749  90.004  61.854  1.00 20.93     0.237    9.40    4.00
ATOM   1522  C   ARG A 226      52.612  88.688  62.615  1.00 20.31     0.526    9.82    4.00
ATOM   1523  O   ARG A 226      51.645  88.019  62.442  1.00 22.43    -0.500    8.17  -17.40
ATOM   1524  CB  ARG A 226      51.777  91.035  62.418  1.00 20.78     0.049   12.77    4.00
ATOM   1525  CG  ARG A 226      51.757  92.309  61.637  1.00 21.02     0.058   12.77    4.00
ATOM   1526  CD  ARG A 226      50.679  93.255  62.103  1.00 25.38     0.111   12.77    4.00
ATOM   1527  NE  ARG A 226      50.623  94.457  61.265  1.00 27.61    -0.493    9.00  -24.67
ATOM   1528  CZ  ARG A 226      50.890  95.694  61.685  1.00 29.25     0.814    6.95    4.00
ATOM   1529  NH1 ARG A 226      51.232  95.935  62.950  1.00 30.51    -0.634    9.00  -24.67
ATOM   1530  NH2 ARG A 226      50.862  96.698  60.823  1.00 30.24    -0.634    9.00  -24.67
ATOM   1531  HN  ARG A 226      51.552  89.061  60.345  1.00  0.00     0.248    0.00    0.00
ATOM   1532  HE  ARG A 226      50.349  94.302  60.262  1.00  0.00     0.294    0.00    0.00
ATOM   1533 1HH1 ARG A 226      51.429  96.860  63.255  1.00  0.00     0.361    0.00    0.00
ATOM   1534 2HH1 ARG A 226      51.288  95.167  63.593  1.00  0.00     0.361    0.00    0.00
ATOM   1535 1HH2 ARG A 226      51.063  97.636  61.133  1.00  0.00     0.361    0.00    0.00
ATOM   1536 2HH2 ARG A 226      50.643  96.538  59.861  1.00  0.00     0.361    0.00    0.00
ATOM   1537  N   LEU A 227      53.630  88.259  63.356  1.00 18.97    -0.520    9.00  -17.40
ATOM   1538  CA  LEU A 227      53.523  87.004  64.103  1.00 19.62     0.204    9.40    4.00
ATOM   1539  C   LEU A 227      52.321  87.252  64.974  1.00 19.88     0.526    9.82    4.00
ATOM   1540  O   LEU A 227      52.215  88.312  65.594  1.00 22.60    -0.500    8.17  -17.40
ATOM   1541  CB  LEU A 227      54.760  86.741  64.986  1.00 19.50     0.016   12.77    4.00
ATOM   1542  CG  LEU A 227      55.797  85.697  64.570  1.00 17.92     0.054    9.40    4.00
ATOM   1543  CD1 LEU A 227      57.101  85.946  65.293  1.00 18.46    -0.014   16.15    4.00
ATOM   1544  CD2 LEU A 227      55.316  84.312  64.891  1.00 19.51    -0.014   16.15    4.00
ATOM   1545  HN  LEU A 227      54.503  88.781  63.426  1.00  0.00     0.248    0.00    0.00
ATOM   1546  N   ASP A 228      51.357  86.349  64.906  1.00 19.69    -0.520    9.00  -17.40
ATOM   1547  CA  ASP A 228      50.135  86.485  65.677  1.00 17.51     0.246    9.40    4.00
ATOM   1548  C   ASP A 228      49.884  85.084  66.137  1.00 16.85     0.526    9.82    4.00
ATOM   1549  O   ASP A 228      49.460  84.238  65.349  1.00 21.26    -0.500    8.17  -17.40
ATOM   1550  CB  ASP A 228      49.003  86.962  64.765  1.00 18.13    -0.208   12.77    4.00
ATOM   1551  CG  ASP A 228      47.703  87.219  65.511  1.00 17.15     0.620    9.82    4.00
ATOM   1552  OD1 ASP A 228      47.444  86.577  66.534  1.00 19.40    -0.706    8.17  -18.95
ATOM   1553  OD2 ASP A 228      46.910  88.056  65.058  1.00 19.44    -0.706    8.17  -18.95
ATOM   1554  HN  ASP A 228      51.447  85.519  64.301  1.00  0.00     0.248    0.00    0.00
ATOM   1555  N   LEU A 229      50.210  84.818  67.400  1.00 18.43    -0.520    9.00  -17.40
ATOM   1556  CA  LEU A 229      50.054  83.471  67.982  1.00 18.09     0.204    9.40    4.00
ATOM   1557  C   LEU A 229      48.595  83.079  68.176  1.00 14.90     0.526    9.82    4.00
ATOM   1558  O   LEU A 229      48.268  81.897  68.252  1.00 15.47    -0.500    8.17  -17.40
ATOM   1559  CB  LEU A 229      50.827  83.354  69.304  1.00 16.83     0.016   12.77    4.00
ATOM   1560  CG  LEU A 229      52.308  83.693  69.161  1.00 17.62     0.054    9.40    4.00
ATOM   1561  CD1 LEU A 229      53.010  83.613  70.520  1.00 19.94    -0.014   16.15    4.00
ATOM   1562  CD2 LEU A 229      52.909  82.725  68.184  1.00 18.37    -0.014   16.15    4.00
ATOM   1563  HN  LEU A 229      50.586  85.550  68.019  1.00  0.00     0.248    0.00    0.00
ATOM   1564  N   ALA A 230      47.736  84.084  68.272  1.00 13.61    -0.520    9.00  -17.40
ATOM   1565  CA  ALA A 230      46.312  83.858  68.407  1.00 16.52     0.215    9.40    4.00
ATOM   1566  C   ALA A 230      45.743  83.439  67.014  1.00 17.55     0.526    9.82    4.00
ATOM   1567  O   ALA A 230      44.818  82.634  66.928  1.00 20.28    -0.500    8.17  -17.40
ATOM   1568  CB  ALA A 230      45.645  85.099  68.946  1.00 13.25     0.031   16.15    4.00
ATOM   1569  HN  ALA A 230      48.063  85.063  68.253  1.00  0.00     0.248    0.00    0.00
ATOM   1570  N   MET A 231      46.334  83.936  65.925  1.00 17.62    -0.520    9.00  -17.40
ATOM   1571  CA  MET A 231      45.905  83.530  64.581  1.00 15.41     0.137    9.40    4.00
ATOM   1572  C   MET A 231      46.518  82.150  64.306  1.00 16.10     0.526    9.82    4.00
ATOM   1573  O   MET A 231      45.906  81.301  63.676  1.00 20.84    -0.500    8.17  -17.40
ATOM   1574  CB  MET A 231      46.347  84.553  63.521  1.00 13.43     0.037   12.77    4.00
ATOM   1575  CG  MET A 231      45.946  84.226  62.100  1.00 12.36     0.090   12.77    4.00
ATOM   1576  SD  MET A 231      44.169  84.013  61.884  1.00 13.34    -0.025   16.39   -6.40
ATOM   1577  CE  MET A 231      44.121  83.328  60.271  1.00  9.90     0.007   16.15    4.00
ATOM   1578  HN  MET A 231      47.099  84.611  65.993  1.00  0.00     0.248    0.00    0.00
ATOM   1579  N   LEU A 232      47.699  81.880  64.844  1.00 16.00    -0.520    9.00  -17.40
ATOM   1580  CA  LEU A 232      48.304  80.580  64.614  1.00 13.98     0.204    9.40    4.00
ATOM   1581  C   LEU A 232      47.391  79.555  65.249  1.00 15.39     0.526    9.82    4.00
ATOM   1582  O   LEU A 232      47.132  78.506  64.685  1.00 16.97    -0.500    8.17  -17.40
ATOM   1583  CB  LEU A 232      49.679  80.491  65.269  1.00 16.17     0.016   12.77    4.00
ATOM   1584  CG  LEU A 232      50.771  79.635  64.612  1.00 18.34     0.054    9.40    4.00
ATOM   1585  CD1 LEU A 232      51.383  78.739  65.651  1.00 20.62    -0.014   16.15    4.00
ATOM   1586  CD2 LEU A 232      50.250  78.820  63.463  1.00 18.28    -0.014   16.15    4.00
ATOM   1587  HN  LEU A 232      48.201  82.553  65.415  1.00  0.00     0.248    0.00    0.00
ATOM   1588  N   ALA A 233      46.895  79.890  66.433  1.00 14.04    -0.520    9.00  -17.40
ATOM   1589  CA  ALA A 233      46.020  79.006  67.186  1.00 14.75     0.215    9.40    4.00
ATOM   1590  C   ALA A 233      44.645  78.864  66.498  1.00 12.99     0.526    9.82    4.00
ATOM   1591  O   ALA A 233      44.137  77.763  66.367  1.00 15.18    -0.500    8.17  -17.40
ATOM   1592  CB  ALA A 233      45.882  79.507  68.662  1.00 11.63     0.031   16.15    4.00
ATOM   1593  HN  ALA A 233      47.121  80.805  66.860  1.00  0.00     0.248    0.00    0.00
ATOM   1594  N   ALA A 234      44.065  79.973  66.047  1.00 14.66    -0.520    9.00  -17.40
ATOM   1595  CA  ALA A 234      42.781  79.937  65.344  1.00 11.08     0.215    9.40    4.00
ATOM   1596  C   ALA A 234      42.890  79.104  64.068  1.00 11.68     0.526    9.82    4.00
ATOM   1597  O   ALA A 234      42.055  78.232  63.806  1.00 13.39    -0.500    8.17  -17.40
ATOM   1598  CB  ALA A 234      42.336  81.348  65.011  1.00  9.77     0.031   16.15    4.00
ATOM   1599  HN  ALA A 234      44.503  80.894  66.179  1.00  0.00     0.248    0.00    0.00
ATOM   1600  N   ILE A 235      43.971  79.311  63.320  1.00 13.34    -0.520    9.00  -17.40
ATOM   1601  CA  ILE A 235      44.177  78.591  62.072  1.00 13.63     0.199    9.40    4.00
ATOM   1602  C   ILE A 235      44.508  77.110  62.248  1.00 15.80     0.526    9.82    4.00
ATOM   1603  O   ILE A 235      44.073  76.258  61.448  1.00 15.88    -0.500    8.17  -17.40
ATOM   1604  CB  ILE A 235      45.200  79.327  61.153  1.00 14.81     0.030    9.40    4.00
ATOM   1605  CG1 ILE A 235      45.054  78.832  59.706  1.00 11.20     0.017   12.77    4.00
ATOM   1606  CG2 ILE A 235      46.629  79.169  61.648  1.00 13.81     0.001   16.15    4.00
ATOM   1607  CD1 ILE A 235      43.720  79.200  59.062  1.00  8.82    -0.001   16.15    4.00
ATOM   1608  HN  ILE A 235      44.691  79.987  63.604  1.00  0.00     0.248    0.00    0.00
ATOM   1609  N   ARG A 236      45.290  76.777  63.270  1.00 17.66    -0.520    9.00  -17.40
ATOM   1610  CA  ARG A 236      45.597  75.374  63.532  1.00 16.86     0.237    9.40    4.00
ATOM   1611  C   ARG A 236      44.292  74.717  64.011  1.00 14.56     0.526    9.82    4.00
ATOM   1612  O   ARG A 236      44.022  73.546  63.708  1.00 16.00    -0.500    8.17  -17.40
ATOM   1613  CB  ARG A 236      46.681  75.229  64.611  1.00 17.99     0.049   12.77    4.00
ATOM   1614  CG  ARG A 236      48.001  75.899  64.315  1.00 17.37     0.058   12.77    4.00
ATOM   1615  CD  ARG A 236      49.019  75.586  65.416  1.00 17.88     0.111   12.77    4.00
ATOM   1616  NE  ARG A 236      49.618  74.284  65.156  1.00 18.75    -0.493    9.00  -24.67
ATOM   1617  CZ  ARG A 236      49.702  73.305  66.040  1.00 18.00     0.814    6.95    4.00
ATOM   1618  NH1 ARG A 236      49.251  73.476  67.258  1.00 19.77    -0.634    9.00  -24.67
ATOM   1619  NH2 ARG A 236      50.086  72.105  65.659  1.00 19.60    -0.634    9.00  -24.67
ATOM   1620  HN  ARG A 236      45.692  77.478  63.891  1.00  0.00     0.248    0.00    0.00
ATOM   1621  HE  ARG A 236      50.003  74.141  64.186  1.00  0.00     0.294    0.00    0.00
ATOM   1622 1HH1 ARG A 236      49.311  72.732  67.942  1.00  0.00     0.361    0.00    0.00
ATOM   1623 2HH1 ARG A 236      48.838  74.348  67.536  1.00  0.00     0.361    0.00    0.00
ATOM   1624 1HH2 ARG A 236      50.153  71.350  66.328  1.00  0.00     0.361    0.00    0.00
ATOM   1625 2HH2 ARG A 236      50.317  71.921  64.701  1.00  0.00     0.361    0.00    0.00
ATOM   1626  N   ARG A 237      43.463  75.474  64.727  1.00 15.00    -0.520    9.00  -17.40
ATOM   1627  CA  ARG A 237      42.188  74.930  65.208  1.00 16.80     0.237    9.40    4.00
ATOM   1628  C   ARG A 237      41.326  74.557  63.999  1.00 15.55     0.526    9.82    4.00
ATOM   1629  O   ARG A 237      40.856  73.435  63.880  1.00 17.16    -0.500    8.17  -17.40
ATOM   1630  CB  ARG A 237      41.439  75.937  66.088  1.00 16.19     0.049   12.77    4.00
ATOM   1631  CG  ARG A 237      40.272  75.286  66.787  1.00 16.60     0.058   12.77    4.00
ATOM   1632  CD  ARG A 237      39.219  76.266  67.325  1.00 19.67     0.111   12.77    4.00
ATOM   1633  NE  ARG A 237      38.108  75.469  67.864  1.00 23.82    -0.493    9.00  -24.67
ATOM   1634  CZ  ARG A 237      36.963  75.927  68.369  1.00 22.99     0.814    6.95    4.00
ATOM   1635  NH1 ARG A 237      36.694  77.216  68.445  1.00 22.11    -0.634    9.00  -24.67
ATOM   1636  NH2 ARG A 237      36.065  75.053  68.787  1.00 25.26    -0.634    9.00  -24.67
ATOM   1637  HN  ARG A 237      43.684  76.442  64.961  1.00  0.00     0.248    0.00    0.00
ATOM   1638  HE  ARG A 237      38.261  74.414  67.836  1.00  0.00     0.294    0.00    0.00
ATOM   1639 1HH1 ARG A 237      35.837  77.546  68.823  1.00  0.00     0.361    0.00    0.00
ATOM   1640 2HH1 ARG A 237      37.380  77.875  68.109  1.00  0.00     0.361    0.00    0.00
ATOM   1641 1HH2 ARG A 237      35.185  75.384  69.175  1.00  0.00     0.361    0.00    0.00
ATOM   1642 2HH2 ARG A 237      36.224  74.071  68.733  1.00  0.00     0.361    0.00    0.00
ATOM   1643  N   VAL A 238      41.165  75.506  63.085  1.00 15.64    -0.520    9.00  -17.40
ATOM   1644  CA  VAL A 238      40.384  75.286  61.873  1.00 12.68     0.201    9.40    4.00
ATOM   1645  C   VAL A 238      40.836  74.082  61.054  1.00 11.03     0.526    9.82    4.00
ATOM   1646  O   VAL A 238      40.026  73.231  60.754  1.00 13.68    -0.500    8.17  -17.40
ATOM   1647  CB  VAL A 238      40.318  76.563  61.020  1.00 11.95     0.033    9.40    4.00
ATOM   1648  CG1 VAL A 238      39.741  76.268  59.639  1.00 12.10     0.006   16.15    4.00
ATOM   1649  CG2 VAL A 238      39.474  77.578  61.749  1.00  9.86     0.006   16.15    4.00
ATOM   1650  HN  VAL A 238      41.593  76.438  63.207  1.00  0.00     0.248    0.00    0.00
ATOM   1651  N   TYR A 239      42.129  73.958  60.757  1.00 10.53    -0.520    9.00  -17.40
ATOM   1652  CA  TYR A 239      42.575  72.817  59.974  1.00  8.91     0.245    9.40    4.00
ATOM   1653  C   TYR A 239      42.449  71.523  60.737  1.00 11.00     0.526    9.82    4.00
ATOM   1654  O   TYR A 239      42.333  70.458  60.128  1.00 13.63    -0.500    8.17  -17.40
ATOM   1655  CB  TYR A 239      43.983  72.992  59.398  1.00 10.37     0.022   12.77    4.00
ATOM   1656  CG  TYR A 239      44.037  73.788  58.115  1.00  8.60    -0.001    7.26    0.60
ATOM   1657  CD1 TYR A 239      43.817  73.185  56.869  1.00  9.53    -0.035   10.80    0.60
ATOM   1658  CD2 TYR A 239      44.274  75.156  58.152  1.00  8.76    -0.035   10.80    0.60
ATOM   1659  CE1 TYR A 239      43.826  73.950  55.698  1.00  7.82     0.100   10.80    0.60
ATOM   1660  CE2 TYR A 239      44.288  75.924  56.999  1.00 10.41     0.100   10.80    0.60
ATOM   1661  CZ  TYR A 239      44.066  75.322  55.790  1.00 10.88    -0.121    7.26    0.60
ATOM   1662  OH  TYR A 239      44.085  76.135  54.701  1.00 12.79    -0.368   10.94  -17.40
ATOM   1663  HN  TYR A 239      42.819  74.637  61.060  1.00  0.00     0.248    0.00    0.00
ATOM   1664  HH  TYR A 239      44.261  77.021  54.951  1.00  0.00     0.339    0.00    0.00
ATOM   1665  N   GLY A 240      42.455  71.603  62.067  1.00 12.22    -0.520    9.00  -17.40
ATOM   1666  CA  GLY A 240      42.283  70.401  62.879  1.00 11.42     0.246    9.40    4.00
ATOM   1667  C   GLY A 240      40.837  69.907  62.783  1.00 11.71     0.526    9.82    4.00
ATOM   1668  O   GLY A 240      40.572  68.715  62.604  1.00 11.35    -0.500    8.17  -17.40
ATOM   1669  HN  GLY A 240      42.578  72.493  62.550  1.00  0.00     0.248    0.00    0.00
ATOM   1670  N   LEU A 241      39.900  70.853  62.874  1.00 13.66    -0.520    9.00  -17.40
ATOM   1671  CA  LEU A 241      38.466  70.584  62.766  1.00 10.30     0.204    9.40    4.00
ATOM   1672  C   LEU A 241      38.212  70.067  61.362  1.00 12.11     0.526    9.82    4.00
ATOM   1673  O   LEU A 241      37.555  69.056  61.197  1.00 15.05    -0.500    8.17  -17.40
ATOM   1674  CB  LEU A 241      37.663  71.863  63.021  1.00  8.03     0.016   12.77    4.00
ATOM   1675  CG  LEU A 241      37.761  72.474  64.427  1.00 10.14     0.054    9.40    4.00
ATOM   1676  CD1 LEU A 241      36.939  73.773  64.604  1.00  3.44    -0.014   16.15    4.00
ATOM   1677  CD2 LEU A 241      37.328  71.420  65.415  1.00  7.15    -0.014   16.15    4.00
ATOM   1678  HN  LEU A 241      40.176  71.845  63.030  1.00  0.00     0.248    0.00    0.00
ATOM   1679  N   LEU A 242      38.818  70.705  60.355  1.00 13.69    -0.520    9.00  -17.40
ATOM   1680  CA  LEU A 242      38.640  70.271  58.969  1.00 14.32     0.204    9.40    4.00
ATOM   1681  C   LEU A 242      38.946  68.795  58.803  1.00 15.25     0.526    9.82    4.00
ATOM   1682  O   LEU A 242      38.116  68.044  58.286  1.00 18.37    -0.500    8.17  -17.40
ATOM   1683  CB  LEU A 242      39.507  71.080  57.987  1.00 13.37     0.016   12.77    4.00
ATOM   1684  CG  LEU A 242      39.477  70.617  56.510  1.00 12.52     0.054    9.40    4.00
ATOM   1685  CD1 LEU A 242      38.205  71.062  55.857  1.00 11.17    -0.014   16.15    4.00
ATOM   1686  CD2 LEU A 242      40.671  71.141  55.722  1.00  8.34    -0.014   16.15    4.00
ATOM   1687  HN  LEU A 242      39.422  71.514  60.526  1.00  0.00     0.248    0.00    0.00
ATOM   1688  N   ALA A 243      40.120  68.369  59.260  1.00 16.11    -0.520    9.00  -17.40
ATOM   1689  CA  ALA A 243      40.500  66.973  59.136  1.00 14.20     0.215    9.40    4.00
ATOM   1690  C   ALA A 243      39.499  66.087  59.873  1.00 12.70     0.526    9.82    4.00
ATOM   1691  O   ALA A 243      39.187  64.981  59.434  1.00  9.11    -0.500    8.17  -17.40
ATOM   1692  CB  ALA A 243      41.919  66.753  59.660  1.00 14.03     0.031   16.15    4.00
ATOM   1693  HN  ALA A 243      40.782  69.009  59.708  1.00  0.00     0.248    0.00    0.00
ATOM   1694  N   ASN A 244      38.980  66.589  60.984  1.00 13.80    -0.520    9.00  -17.40
ATOM   1695  CA  ASN A 244      38.004  65.834  61.766  1.00 13.84     0.217    9.40    4.00
ATOM   1696  C   ASN A 244      36.677  65.750  61.029  1.00 14.66     0.526    9.82    4.00
ATOM   1697  O   ASN A 244      35.988  64.732  61.109  1.00 14.61    -0.500    8.17  -17.40
ATOM   1698  CB  ASN A 244      37.748  66.498  63.107  1.00 11.42     0.003   12.77    4.00
ATOM   1699  CG  ASN A 244      38.867  66.292  64.086  1.00 15.00     0.675    9.82    4.00
ATOM   1700  OD1 ASN A 244      39.815  65.555  63.843  1.00 16.19    -0.470    8.17  -17.40
ATOM   1701  ND2 ASN A 244      38.748  66.937  65.232  1.00 15.75    -0.867   13.25  -17.40
ATOM   1702  HN  ASN A 244      39.245  67.518  61.328  1.00  0.00     0.248    0.00    0.00
ATOM   1703 1HD2 ASN A 244      39.437  66.868  65.951  1.00  0.00     0.344    0.00    0.00
ATOM   1704 2HD2 ASN A 244      37.930  67.517  65.379  1.00  0.00     0.344    0.00    0.00
ATOM   1705  N   THR A 245      36.301  66.833  60.349  1.00 12.85    -0.520    9.00  -17.40
ATOM   1706  CA  THR A 245      35.046  66.868  59.616  1.00 11.71     0.268    9.40    4.00
ATOM   1707  C   THR A 245      35.007  65.883  58.460  1.00 10.64     0.526    9.82    4.00
ATOM   1708  O   THR A 245      33.991  65.278  58.210  1.00 11.70    -0.500    8.17  -17.40
ATOM   1709  CB  THR A 245      34.767  68.254  59.084  1.00 11.22     0.211    9.40    4.00
ATOM   1710  OG1 THR A 245      34.903  69.175  60.155  1.00 13.23    -0.550   11.04  -17.40
ATOM   1711  CG2 THR A 245      33.332  68.344  58.564  1.00 12.02     0.007   16.15    4.00
ATOM   1712  HN  THR A 245      36.891  67.674  60.326  1.00  0.00     0.248    0.00    0.00
ATOM   1713  HG1 THR A 245      34.718  70.044  59.776  1.00  0.00     0.310    0.00    0.00
ATOM   1714  N   VAL A 246      36.115  65.752  57.740  1.00 11.27    -0.520    9.00  -17.40
ATOM   1715  CA  VAL A 246      36.183  64.821  56.624  1.00 12.02     0.201    9.40    4.00
ATOM   1716  C   VAL A 246      35.993  63.407  57.141  1.00 14.19     0.526    9.82    4.00
ATOM   1717  O   VAL A 246      35.209  62.668  56.586  1.00 19.00    -0.500    8.17  -17.40
ATOM   1718  CB  VAL A 246      37.515  64.931  55.861  1.00 11.40     0.033    9.40    4.00
ATOM   1719  CG1 VAL A 246      37.533  63.974  54.660  1.00 10.95     0.006   16.15    4.00
ATOM   1720  CG2 VAL A 246      37.705  66.350  55.375  1.00 11.75     0.006   16.15    4.00
ATOM   1721  HN  VAL A 246      36.955  66.304  57.951  1.00  0.00     0.248    0.00    0.00
ATOM   1722  N   ARG A 247      36.701  63.026  58.207  1.00 17.54    -0.520    9.00  -17.40
ATOM   1723  CA  ARG A 247      36.547  61.674  58.783  1.00 17.03     0.237    9.40    4.00
ATOM   1724  C   ARG A 247      35.091  61.475  59.211  1.00 16.05     0.526    9.82    4.00
ATOM   1725  O   ARG A 247      34.494  60.425  58.954  1.00 16.38    -0.500    8.17  -17.40
ATOM   1726  CB  ARG A 247      37.466  61.463  60.002  1.00 19.59     0.049   12.77    4.00
ATOM   1727  CG  ARG A 247      38.973  61.397  59.705  1.00 23.56     0.058   12.77    4.00
ATOM   1728  CD  ARG A 247      39.809  60.864  60.906  1.00 25.96     0.111   12.77    4.00
ATOM   1729  NE  ARG A 247      39.953  61.796  62.036  1.00 27.82    -0.493    9.00  -24.67
ATOM   1730  CZ  ARG A 247      39.436  61.589  63.250  1.00 30.14     0.814    6.95    4.00
ATOM   1731  NH1 ARG A 247      38.725  60.498  63.506  1.00 33.22    -0.634    9.00  -24.67
ATOM   1732  NH2 ARG A 247      39.670  62.441  64.238  1.00 33.20    -0.634    9.00  -24.67
ATOM   1733  HN  ARG A 247      37.370  63.653  58.659  1.00  0.00     0.248    0.00    0.00
ATOM   1734  HE  ARG A 247      40.500  62.666  61.846  1.00  0.00     0.294    0.00    0.00
ATOM   1735 1HH1 ARG A 247      38.339  60.345  64.415  1.00  0.00     0.361    0.00    0.00
ATOM   1736 2HH1 ARG A 247      38.575  59.823  62.780  1.00  0.00     0.361    0.00    0.00
ATOM   1737 1HH2 ARG A 247      39.282  62.285  65.146  1.00  0.00     0.361    0.00    0.00
ATOM   1738 2HH2 ARG A 247      40.241  63.249  64.073  1.00  0.00     0.361    0.00    0.00
ATOM   1739  N   TYR A 248      34.537  62.499  59.865  1.00 15.11    -0.520    9.00  -17.40
ATOM   1740  CA  TYR A 248      33.151  62.516  60.329  1.00 14.23     0.245    9.40    4.00
ATOM   1741  C   TYR A 248      32.184  62.216  59.182  1.00 13.57     0.526    9.82    4.00
ATOM   1742  O   TYR A 248      31.362  61.301  59.264  1.00 12.90    -0.500    8.17  -17.40
ATOM   1743  CB  TYR A 248      32.843  63.892  60.930  1.00 12.22     0.022   12.77    4.00
ATOM   1744  CG  TYR A 248      31.412  64.100  61.402  1.00 14.42    -0.001    7.26    0.60
ATOM   1745  CD1 TYR A 248      30.920  63.462  62.546  1.00 13.85    -0.035   10.80    0.60
ATOM   1746  CD2 TYR A 248      30.562  64.955  60.712  1.00 14.08    -0.035   10.80    0.60
ATOM   1747  CE1 TYR A 248      29.607  63.678  62.986  1.00 14.93     0.100   10.80    0.60
ATOM   1748  CE2 TYR A 248      29.263  65.181  61.138  1.00 16.21     0.100   10.80    0.60
ATOM   1749  CZ  TYR A 248      28.790  64.545  62.271  1.00 14.85    -0.121    7.26    0.60
ATOM   1750  OH  TYR A 248      27.512  64.811  62.679  1.00 14.60    -0.368   10.94  -17.40
ATOM   1751  HN  TYR A 248      35.106  63.351  60.070  1.00  0.00     0.248    0.00    0.00
ATOM   1752  HH  TYR A 248      27.101  65.417  62.082  1.00  0.00     0.339    0.00    0.00
ATOM   1753  N   LEU A 249      32.300  62.990  58.110  1.00 13.80    -0.520    9.00  -17.40
ATOM   1754  CA  LEU A 249      31.448  62.838  56.937  1.00 11.67     0.204    9.40    4.00
ATOM   1755  C   LEU A 249      31.591  61.479  56.262  1.00 12.47     0.526    9.82    4.00
ATOM   1756  O   LEU A 249      30.603  60.868  55.868  1.00 11.74    -0.500    8.17  -17.40
ATOM   1757  CB  LEU A 249      31.733  63.963  55.953  1.00 10.29     0.016   12.77    4.00
ATOM   1758  CG  LEU A 249      31.402  65.340  56.520  1.00 10.47     0.054    9.40    4.00
ATOM   1759  CD1 LEU A 249      31.936  66.464  55.642  1.00  5.20    -0.014   16.15    4.00
ATOM   1760  CD2 LEU A 249      29.896  65.437  56.700  1.00 10.22    -0.014   16.15    4.00
ATOM   1761  HN  LEU A 249      33.015  63.740  58.076  1.00  0.00     0.248    0.00    0.00
ATOM   1762  N   GLN A 250      32.818  60.977  56.199  1.00 13.23    -0.520    9.00  -17.40
ATOM   1763  CA  GLN A 250      33.099  59.680  55.586  1.00 14.78     0.210    9.40    4.00
ATOM   1764  C   GLN A 250      32.580  58.481  56.385  1.00 16.07     0.526    9.82    4.00
ATOM   1765  O   GLN A 250      32.231  57.442  55.825  1.00 15.49    -0.500    8.17  -17.40
ATOM   1766  CB  GLN A 250      34.604  59.569  55.334  1.00 16.78     0.053   12.77    4.00
ATOM   1767  CG  GLN A 250      35.076  60.651  54.364  1.00 20.18    -0.043   12.77    4.00
ATOM   1768  CD  GLN A 250      36.549  60.597  54.026  1.00 24.09     0.675    9.82    4.00
ATOM   1769  OE1 GLN A 250      37.413  60.341  54.905  1.00 25.17    -0.470    8.17  -17.40
ATOM   1770  NE2 GLN A 250      36.867  60.874  52.760  1.00 26.03    -0.867   13.25  -17.40
ATOM   1771  HN  GLN A 250      33.623  61.496  56.587  1.00  0.00     0.248    0.00    0.00
ATOM   1772 1HE2 GLN A 250      37.802  60.864  52.445  1.00  0.00     0.344    0.00    0.00
ATOM   1773 2HE2 GLN A 250      36.110  61.098  52.124  1.00  0.00     0.344    0.00    0.00
ATOM   1774  N   CYS A 251      32.542  58.625  57.704  1.00 20.41    -0.520    9.00  -17.40
ATOM   1775  CA  CYS A 251      32.056  57.566  58.589  1.00 19.23     0.146    9.40    4.00
ATOM   1776  C   CYS A 251      30.569  57.650  58.763  1.00 20.43     0.526    9.82    4.00
ATOM   1777  O   CYS A 251      30.032  57.134  59.711  1.00 22.02    -0.500    8.17  -17.40
ATOM   1778  CB  CYS A 251      32.750  57.619  59.941  1.00 19.42     0.100   12.77    4.00
ATOM   1779  SG  CYS A 251      34.476  57.118  59.838  1.00 25.22    -0.135   19.93   -6.40
ATOM   1780  HN  CYS A 251      32.859  59.501  58.152  1.00  0.00     0.248    0.00    0.00
ATOM   1781  HG  CYS A 251      35.033  57.187  61.069  1.00  0.00     0.135    0.00    0.00
ATOM   1782  N   GLY A 252      29.930  58.385  57.858  1.00 21.15    -0.520    9.00  -17.40
ATOM   1783  CA  GLY A 252      28.493  58.516  57.869  1.00 21.10     0.246    9.40    4.00
ATOM   1784  C   GLY A 252      27.881  59.623  58.690  1.00 22.05     0.526    9.82    4.00
ATOM   1785  O   GLY A 252      26.665  59.725  58.773  1.00 23.01    -0.500    8.17  -17.40
ATOM   1786  HN  GLY A 252      30.452  58.883  57.121  1.00  0.00     0.248    0.00    0.00
ATOM   1787  N   GLY A 253      28.692  60.499  59.248  1.00 21.86    -0.520    9.00  -17.40
ATOM   1788  CA  GLY A 253      28.113  61.555  60.047  1.00 20.83     0.246    9.40    4.00
ATOM   1789  C   GLY A 253      27.120  62.481  59.353  1.00 20.34     0.526    9.82    4.00
ATOM   1790  O   GLY A 253      27.375  62.978  58.225  1.00 18.74    -0.500    8.17  -17.40
ATOM   1791  HN  GLY A 253      29.696  60.463  59.141  1.00  0.00     0.248    0.00    0.00
ATOM   1792  N   SER A 254      25.997  62.730  60.033  1.00 18.93    -0.520    9.00  -17.40
ATOM   1793  CA  SER A 254      24.954  63.638  59.550  1.00 18.03     0.292    9.40    4.00
ATOM   1794  C   SER A 254      24.860  64.806  60.544  1.00 18.41     0.526    9.82    4.00
ATOM   1795  O   SER A 254      24.423  64.624  61.693  1.00 17.24    -0.500    8.17  -17.40
ATOM   1796  CB  SER A 254      23.611  62.902  59.446  1.00 19.26     0.194   12.77    4.00
ATOM   1797  OG  SER A 254      22.553  63.784  59.100  1.00 22.50    -0.550   11.04  -17.40
ATOM   1798  HN  SER A 254      25.829  62.272  60.949  1.00  0.00     0.248    0.00    0.00
ATOM   1799  HG  SER A 254      21.777  63.270  59.056  1.00  0.00     0.310    0.00    0.00
ATOM   1800  N   TRP A 255      25.227  66.012  60.105  1.00 15.93    -0.520    9.00  -17.40
ATOM   1801  CA  TRP A 255      25.199  67.149  61.000  1.00 14.91     0.248    9.40    4.00
ATOM   1802  C   TRP A 255      23.807  67.496  61.458  1.00 17.54     0.526    9.82    4.00
ATOM   1803  O   TRP A 255      23.619  67.908  62.596  1.00 19.44    -0.500    8.17  -17.40
ATOM   1804  CB  TRP A 255      25.913  68.363  60.407  1.00 13.37     0.020   12.77    4.00
ATOM   1805  CG  TRP A 255      25.107  69.167  59.473  1.00 13.70     0.046    7.26    0.60
ATOM   1806  CD1 TRP A 255      25.102  69.075  58.119  1.00 13.03     0.117   10.80    0.60
ATOM   1807  CD2 TRP A 255      24.138  70.177  59.819  1.00 14.75    -0.275    6.80    0.60
ATOM   1808  NE1 TRP A 255      24.181  69.963  57.593  1.00 13.26    -0.330    9.00  -17.40
ATOM   1809  CE2 TRP A 255      23.580  70.650  58.615  1.00 13.66     0.000    6.80    0.60
ATOM   1810  CE3 TRP A 255      23.673  70.706  61.033  1.00 14.33     0.145   10.80    0.60
ATOM   1811  CZ2 TRP A 255      22.581  71.636  58.586  1.00 13.37     0.029   10.80    0.60
ATOM   1812  CZ3 TRP A 255      22.676  71.680  61.006  1.00 13.55    -0.082   10.80    0.60
ATOM   1813  CH2 TRP A 255      22.143  72.131  59.795  1.00 13.00     0.034   10.80    0.60
ATOM   1814  HN  TRP A 255      25.531  66.158  59.143  1.00  0.00     0.248    0.00    0.00
ATOM   1815  HE1 TRP A 255      24.084  69.988  56.667  1.00  0.00     0.294    0.00    0.00
ATOM   1816  N   ARG A 256      22.824  67.341  60.578  1.00 18.20    -0.520    9.00  -17.40
ATOM   1817  CA  ARG A 256      21.450  67.640  60.949  1.00 17.94     0.237    9.40    4.00
ATOM   1818  C   ARG A 256      21.023  66.724  62.064  1.00 19.23     0.526    9.82    4.00
ATOM   1819  O   ARG A 256      20.403  67.152  63.018  1.00 23.20    -0.500    8.17  -17.40
ATOM   1820  CB  ARG A 256      20.520  67.484  59.759  1.00 16.43     0.049   12.77    4.00
ATOM   1821  CG  ARG A 256      20.720  68.565  58.722  1.00 17.23     0.058   12.77    4.00
ATOM   1822  CD  ARG A 256      19.810  68.406  57.522  1.00 17.22     0.111   12.77    4.00
ATOM   1823  NE  ARG A 256      19.894  69.524  56.589  1.00 16.75    -0.493    9.00  -24.67
ATOM   1824  CZ  ARG A 256      19.189  70.646  56.705  1.00 20.42     0.814    6.95    4.00
ATOM   1825  NH1 ARG A 256      18.352  70.801  57.714  1.00 24.49    -0.634    9.00  -24.67
ATOM   1826  NH2 ARG A 256      19.300  71.622  55.818  1.00 21.42    -0.634    9.00  -24.67
ATOM   1827  HN  ARG A 256      23.003  67.011  59.627  1.00  0.00     0.248    0.00    0.00
ATOM   1828  HE  ARG A 256      20.558  69.410  55.788  1.00  0.00     0.294    0.00    0.00
ATOM   1829 1HH1 ARG A 256      17.816  71.648  57.807  1.00  0.00     0.361    0.00    0.00
ATOM   1830 2HH1 ARG A 256      18.242  70.077  58.398  1.00  0.00     0.361    0.00    0.00
ATOM   1831 1HH2 ARG A 256      18.769  72.462  55.909  1.00  0.00     0.361    0.00    0.00
ATOM   1832 2HH2 ARG A 256      19.929  71.513  55.042  1.00  0.00     0.361    0.00    0.00
ATOM   1833  N   GLU A 257      21.435  65.469  61.980  1.00 20.97    -0.520    9.00  -17.40
ATOM   1834  CA  GLU A 257      21.084  64.498  62.993  1.00 23.21     0.246    9.40    4.00
ATOM   1835  C   GLU A 257      21.875  64.675  64.294  1.00 24.15     0.526    9.82    4.00
ATOM   1836  O   GLU A 257      21.335  64.443  65.358  1.00 25.34    -0.500    8.17  -17.40
ATOM   1837  CB  GLU A 257      21.264  63.101  62.431  1.00 28.51     0.000   12.77    4.00
ATOM   1838  CG  GLU A 257      20.654  62.001  63.258  1.00 37.73    -0.208   12.77    4.00
ATOM   1839  CD  GLU A 257      21.695  60.988  63.726  1.00 42.72     0.620    9.82    4.00
ATOM   1840  OE1 GLU A 257      22.523  60.553  62.884  1.00 44.14    -0.706    8.17  -18.95
ATOM   1841  OE2 GLU A 257      21.691  60.643  64.940  1.00 45.57    -0.706    8.17  -18.95
ATOM   1842  HN  GLU A 257      22.016  65.151  61.192  1.00  0.00     0.248    0.00    0.00
ATOM   1843  N   ASP A 258      23.139  65.112  64.209  1.00 23.24    -0.520    9.00  -17.40
ATOM   1844  CA  ASP A 258      23.998  65.308  65.391  1.00 19.95     0.246    9.40    4.00
ATOM   1845  C   ASP A 258      23.978  66.700  65.995  1.00 21.03     0.526    9.82    4.00
ATOM   1846  O   ASP A 258      24.542  66.895  67.042  1.00 24.16    -0.500    8.17  -17.40
ATOM   1847  CB  ASP A 258      25.460  65.004  65.074  1.00 20.65    -0.208   12.77    4.00
ATOM   1848  CG  ASP A 258      25.731  63.541  64.883  1.00 22.69     0.620    9.82    4.00
ATOM   1849  OD1 ASP A 258      24.817  62.712  65.056  1.00 24.01    -0.706    8.17  -18.95
ATOM   1850  OD2 ASP A 258      26.882  63.206  64.560  1.00 23.59    -0.706    8.17  -18.95
ATOM   1851  HN  ASP A 258      23.558  65.330  63.289  1.00  0.00     0.248    0.00    0.00
ATOM   1852  N   TRP A 259      23.358  67.664  65.323  1.00 21.35    -0.520    9.00  -17.40
ATOM   1853  CA  TRP A 259      23.307  69.050  65.786  1.00 22.74     0.248    9.40    4.00
ATOM   1854  C   TRP A 259      22.865  69.286  67.239  1.00 24.38     0.526    9.82    4.00
ATOM   1855  O   TRP A 259      23.345  70.221  67.911  1.00 24.76    -0.500    8.17  -17.40
ATOM   1856  CB  TRP A 259      22.441  69.884  64.837  1.00 21.17     0.020   12.77    4.00
ATOM   1857  CG  TRP A 259      22.413  71.354  65.153  1.00 19.44     0.046    7.26    0.60
ATOM   1858  CD1 TRP A 259      21.407  72.037  65.766  1.00 19.71     0.117   10.80    0.60
ATOM   1859  CD2 TRP A 259      23.379  72.339  64.753  1.00 19.38    -0.275    6.80    0.60
ATOM   1860  NE1 TRP A 259      21.669  73.395  65.753  1.00 18.80    -0.330    9.00  -17.40
ATOM   1861  CE2 TRP A 259      22.874  73.604  65.137  1.00 18.95     0.000    6.80    0.60
ATOM   1862  CE3 TRP A 259      24.617  72.277  64.097  1.00 19.68     0.145   10.80    0.60
ATOM   1863  CZ2 TRP A 259      23.563  74.798  64.885  1.00 18.42     0.029   10.80    0.60
ATOM   1864  CZ3 TRP A 259      25.302  73.472  63.847  1.00 17.14    -0.082   10.80    0.60
ATOM   1865  CH2 TRP A 259      24.768  74.710  64.242  1.00 16.84     0.034   10.80    0.60
ATOM   1866  HN  TRP A 259      22.879  67.455  64.425  1.00  0.00     0.248    0.00    0.00
ATOM   1867  HE1 TRP A 259      21.042  73.962  66.136  1.00  0.00     0.294    0.00    0.00
ATOM   1868  N   GLY A 260      21.938  68.464  67.713  1.00 26.54    -0.520    9.00  -17.40
ATOM   1869  CA  GLY A 260      21.436  68.591  69.069  1.00 26.94     0.246    9.40    4.00
ATOM   1870  C   GLY A 260      22.460  68.317  70.154  1.00 26.94     0.526    9.82    4.00
ATOM   1871  O   GLY A 260      22.335  68.833  71.251  1.00 29.26    -0.500    8.17  -17.40
ATOM   1872  HN  GLY A 260      21.548  67.711  67.129  1.00  0.00     0.248    0.00    0.00
ATOM   1873  N   GLN A 261      23.473  67.514  69.846  1.00 26.24    -0.520    9.00  -17.40
ATOM   1874  CA  GLN A 261      24.509  67.199  70.821  1.00 26.86     0.210    9.40    4.00
ATOM   1875  C   GLN A 261      25.325  68.441  71.184  1.00 26.56     0.526    9.82    4.00
ATOM   1876  O   GLN A 261      26.019  68.442  72.167  1.00 28.17    -0.500    8.17  -17.40
ATOM   1877  CB  GLN A 261      25.464  66.147  70.272  1.00 26.83     0.053   12.77    4.00
ATOM   1878  CG  GLN A 261      24.840  64.864  69.812  1.00 28.99    -0.043   12.77    4.00
ATOM   1879  CD  GLN A 261      25.857  63.913  69.162  1.00 31.80     0.675    9.82    4.00
ATOM   1880  OE1 GLN A 261      27.103  64.139  69.206  1.00 34.13    -0.470    8.17  -17.40
ATOM   1881  NE2 GLN A 261      25.349  62.848  68.553  1.00 33.49    -0.867   13.25  -17.40
ATOM   1882  HN  GLN A 261      23.555  67.093  68.913  1.00  0.00     0.248    0.00    0.00
ATOM   1883 1HE2 GLN A 261      25.923  62.185  68.110  1.00  0.00     0.344    0.00    0.00
ATOM   1884 2HE2 GLN A 261      24.339  62.738  68.559  1.00  0.00     0.344    0.00    0.00
ATOM   1885  N   LEU A 262      25.316  69.450  70.316  1.00 27.64    -0.520    9.00  -17.40
ATOM   1886  CA  LEU A 262      26.066  70.691  70.560  1.00 28.76     0.204    9.40    4.00
ATOM   1887  C   LEU A 262      25.332  71.515  71.595  1.00 32.52     0.526    9.82    4.00
ATOM   1888  O   LEU A 262      25.882  72.432  72.139  1.00 34.17    -0.500    8.17  -17.40
ATOM   1889  CB  LEU A 262      26.192  71.549  69.289  1.00 23.97     0.016   12.77    4.00
ATOM   1890  CG  LEU A 262      26.906  71.053  68.040  1.00 21.05     0.054    9.40    4.00
ATOM   1891  CD1 LEU A 262      26.859  72.142  67.000  1.00 19.26    -0.014   16.15    4.00
ATOM   1892  CD2 LEU A 262      28.341  70.693  68.368  1.00 20.75    -0.014   16.15    4.00
ATOM   1893  HN  LEU A 262      24.779  69.393  69.439  1.00  0.00     0.248    0.00    0.00
ATOM   1894  N   SER A 263      24.038  71.251  71.738  1.00 39.18    -0.520    9.00  -17.40
ATOM   1895  CA  SER A 263      23.207  71.954  72.698  1.00 43.67     0.292    9.40    4.00
ATOM   1896  C   SER A 263      23.274  71.193  74.022  1.00 45.45     0.526    9.82    4.00
ATOM   1897  O   SER A 263      23.375  71.889  75.058  1.00 47.00    -0.500    8.17  -17.40
ATOM   1898  CB  SER A 263      21.755  72.009  72.207  1.00 45.66     0.194   12.77    4.00
ATOM   1899  OG  SER A 263      21.634  72.787  71.021  1.00 51.16    -0.550   11.04  -17.40
ATOM   1900  HN  SER A 263      23.582  70.525  71.159  1.00  0.00     0.248    0.00    0.00
ATOM   1901  HG  SER A 263      20.732  72.775  70.785  1.00  0.00     0.310    0.00    0.00
ATOM   1902  N   GLY A 264      23.271  69.804  74.036  1.00 46.78    -0.520    9.00  -17.40
ATOM   1903  HN  GLY A 264      23.207  69.302  73.173  1.00  0.00     0.248    0.00    0.00
ATOM   1904 5H46 GLY A 264      23.336  69.314  74.894  1.00  0.00     0.000    0.00    0.00
ATOM   1905  N   ALA A 280      32.148  54.549  64.934  1.00 42.56    -0.520    9.00  -17.40
ATOM   1906  CA  ALA A 280      33.433  55.122  65.279  1.00 44.76     0.215    9.40    4.00
ATOM   1907  C   ALA A 280      33.591  56.447  64.493  1.00 45.47     0.526    9.82    4.00
ATOM   1908  O   ALA A 280      33.877  56.415  63.287  1.00 47.76    -0.500    8.17  -17.40
ATOM   1909  CB  ALA A 280      34.555  54.137  64.899  1.00 42.86     0.031   16.15    4.00
ATOM   1910 5H46 ALA A 280      31.411  55.233  65.157  1.00  0.00     0.000    0.00    0.00
ATOM   1911 5H46 ALA A 280      32.132  54.365  63.922  1.00  0.00     0.000    0.00    0.00
ATOM   1912  N   ARG A 281      33.451  57.601  65.160  1.00 43.64    -0.520    9.00  -17.40
ATOM   1913  CA  ARG A 281      33.569  58.895  64.471  1.00 41.92     0.237    9.40    4.00
ATOM   1914  C   ARG A 281      33.762  60.076  65.413  1.00 39.64     0.526    9.82    4.00
ATOM   1915  O   ARG A 281      33.397  60.003  66.591  1.00 40.61    -0.500    8.17  -17.40
ATOM   1916  CB  ARG A 281      32.319  59.165  63.632  1.00 43.41     0.049   12.77    4.00
ATOM   1917  CG  ARG A 281      31.091  59.563  64.442  1.00 45.49     0.058   12.77    4.00
ATOM   1918  CD  ARG A 281      30.024  60.086  63.527  1.00 45.90     0.111   12.77    4.00
ATOM   1919  NE  ARG A 281      29.643  59.051  62.582  1.00 48.48    -0.493    9.00  -24.67
ATOM   1920  CZ  ARG A 281      28.475  58.428  62.615  1.00 50.50     0.814    6.95    4.00
ATOM   1921  NH1 ARG A 281      27.581  58.756  63.549  1.00 51.53    -0.634    9.00  -24.67
ATOM   1922  NH2 ARG A 281      28.214  57.464  61.737  1.00 50.65    -0.634    9.00  -24.67
ATOM   1923  HN  ARG A 281      33.259  57.615  66.164  1.00  0.00     0.248    0.00    0.00
ATOM   1924  HE  ARG A 281      30.346  58.806  61.850  1.00  0.00     0.294    0.00    0.00
ATOM   1925 1HH1 ARG A 281      26.691  58.287  63.580  1.00  0.00     0.361    0.00    0.00
ATOM   1926 2HH1 ARG A 281      27.788  59.465  64.219  1.00  0.00     0.361    0.00    0.00
ATOM   1927 1HH2 ARG A 281      27.329  56.987  61.757  1.00  0.00     0.361    0.00    0.00
ATOM   1928 2HH2 ARG A 281      28.895  57.208  61.053  1.00  0.00     0.361    0.00    0.00
ATOM   1929  N   PRO A 282      34.350  61.179  64.912  1.00 37.41    -0.257    9.00  -17.40
ATOM   1930  CA  PRO A 282      34.559  62.357  65.762  1.00 35.67     0.112    9.40    4.00
ATOM   1931  C   PRO A 282      33.226  62.938  66.268  1.00 33.51     0.526    9.82    4.00
ATOM   1932  O   PRO A 282      32.206  62.826  65.609  1.00 34.36    -0.500    8.17  -17.40
ATOM   1933  CB  PRO A 282      35.246  63.346  64.808  1.00 34.30    -0.001   12.77    4.00
ATOM   1934  CG  PRO A 282      36.012  62.465  63.906  1.00 34.68     0.036   12.77    4.00
ATOM   1935  CD  PRO A 282      35.014  61.363  63.607  1.00 36.29     0.084   12.77    4.00
ATOM   1936  N   HIS A 283      33.233  63.520  67.461  1.00 31.97    -0.520    9.00  -17.40
ATOM   1937  CA  HIS A 283      32.035  64.140  67.979  1.00 29.42     0.219    9.40    4.00
ATOM   1938  C   HIS A 283      31.850  65.400  67.132  1.00 25.07     0.526    9.82    4.00
ATOM   1939  O   HIS A 283      32.810  66.090  66.824  1.00 22.99    -0.500    8.17  -17.40
ATOM   1940  CB  HIS A 283      32.226  64.505  69.441  1.00 35.18     0.060   12.77    4.00
ATOM   1941  CG  HIS A 283      31.023  65.141  70.068  1.00 41.63     0.089    7.26    0.60
ATOM   1942  ND1 HIS A 283      30.967  66.480  70.404  1.00 43.22    -0.444    9.25  -17.40
ATOM   1943  CD2 HIS A 283      29.831  64.609  70.447  1.00 42.80     0.145   10.80    0.60
ATOM   1944  CE1 HIS A 283      29.796  66.746  70.965  1.00 43.18     0.384   10.80    0.60
ATOM   1945  NE2 HIS A 283      29.092  65.626  71.002  1.00 43.36    -0.527    9.25  -17.40
ATOM   1946  HN  HIS A 283      34.078  63.544  68.038  1.00  0.00     0.248    0.00    0.00
ATOM   1947  HD1 HIS A 283      31.694  67.130  70.246  1.00  0.00     0.320    0.00    0.00
ATOM   1948  N   ILE A 284      30.617  65.680  66.738  1.00 19.31    -0.520    9.00  -17.40
ATOM   1949  CA  ILE A 284      30.328  66.851  65.928  1.00 18.26     0.199    9.40    4.00
ATOM   1950  C   ILE A 284      30.896  68.100  66.593  1.00 16.58     0.526    9.82    4.00
ATOM   1951  O   ILE A 284      31.175  69.065  65.946  1.00 16.98    -0.500    8.17  -17.40
ATOM   1952  CB  ILE A 284      28.805  67.003  65.641  1.00 17.70     0.030    9.40    4.00
ATOM   1953  CG1 ILE A 284      28.545  68.180  64.701  1.00 14.73     0.017   12.77    4.00
ATOM   1954  CG2 ILE A 284      28.034  67.164  66.934  1.00 15.56     0.001   16.15    4.00
ATOM   1955  CD1 ILE A 284      27.093  68.340  64.346  1.00 13.54    -0.001   16.15    4.00
ATOM   1956  HN  ILE A 284      29.825  65.074  66.995  1.00  0.00     0.248    0.00    0.00
ATOM   1957  N   GLY A 285      31.105  68.037  67.900  1.00 15.99    -0.520    9.00  -17.40
ATOM   1958  CA  GLY A 285      31.675  69.170  68.609  1.00 13.43     0.246    9.40    4.00
ATOM   1959  C   GLY A 285      33.142  69.347  68.270  1.00 15.26     0.526    9.82    4.00
ATOM   1960  O   GLY A 285      33.762  70.345  68.583  1.00 15.67    -0.500    8.17  -17.40
ATOM   1961  HN  GLY A 285      30.874  67.200  68.441  1.00  0.00     0.248    0.00    0.00
ATOM   1962  N   ASP A 286      33.687  68.347  67.603  1.00 18.56    -0.520    9.00  -17.40
ATOM   1963  CA  ASP A 286      35.062  68.368  67.179  1.00 19.04     0.246    9.40    4.00
ATOM   1964  C   ASP A 286      35.142  68.423  65.653  1.00 18.72     0.526    9.82    4.00
ATOM   1965  O   ASP A 286      36.132  68.003  65.075  1.00 19.04    -0.500    8.17  -17.40
ATOM   1966  CB  ASP A 286      35.790  67.132  67.709  1.00 22.87    -0.208   12.77    4.00
ATOM   1967  CG  ASP A 286      35.879  67.112  69.234  1.00 24.73     0.620    9.82    4.00
ATOM   1968  OD1 ASP A 286      36.221  68.156  69.851  1.00 24.38    -0.706    8.17  -18.95
ATOM   1969  OD2 ASP A 286      35.594  66.045  69.810  1.00 27.11    -0.706    8.17  -18.95
ATOM   1970  HN  ASP A 286      33.127  67.506  67.364  1.00  0.00     0.248    0.00    0.00
ATOM   1971  N   THR A 287      34.104  68.955  65.012  1.00 16.64    -0.520    9.00  -17.40
ATOM   1972  CA  THR A 287      34.078  69.090  63.558  1.00 14.48     0.268    9.40    4.00
ATOM   1973  C   THR A 287      33.839  70.575  63.241  1.00 15.01     0.526    9.82    4.00
ATOM   1974  O   THR A 287      33.544  71.369  64.150  1.00 14.67    -0.500    8.17  -17.40
ATOM   1975  CB  THR A 287      32.953  68.260  62.946  1.00 14.31     0.211    9.40    4.00
ATOM   1976  OG1 THR A 287      31.691  68.832  63.300  1.00 11.91    -0.550   11.04  -17.40
ATOM   1977  CG2 THR A 287      33.001  66.850  63.489  1.00 14.13     0.007   16.15    4.00
ATOM   1978  HN  THR A 287      33.278  69.291  65.531  1.00  0.00     0.248    0.00    0.00
ATOM   1979  HG1 THR A 287      31.035  68.278  62.895  1.00  0.00     0.310    0.00    0.00
ATOM   1980  N   LEU A 288      33.932  70.968  61.970  1.00 12.62    -0.520    9.00  -17.40
ATOM   1981  CA  LEU A 288      33.703  72.366  61.626  1.00 10.25     0.204    9.40    4.00
ATOM   1982  C   LEU A 288      32.297  72.834  61.922  1.00 10.07     0.526    9.82    4.00
ATOM   1983  O   LEU A 288      32.050  74.010  61.996  1.00 11.47    -0.500    8.17  -17.40
ATOM   1984  CB  LEU A 288      34.032  72.650  60.162  1.00  7.79     0.016   12.77    4.00
ATOM   1985  CG  LEU A 288      35.527  72.728  59.923  1.00  8.17     0.054    9.40    4.00
ATOM   1986  CD1 LEU A 288      35.831  72.544  58.474  1.00  8.51    -0.014   16.15    4.00
ATOM   1987  CD2 LEU A 288      36.094  74.016  60.461  1.00  7.00    -0.014   16.15    4.00
ATOM   1988  HN  LEU A 288      34.160  70.319  61.222  1.00  0.00     0.248    0.00    0.00
ATOM   1989  N   PHE A 289      31.370  71.908  62.117  1.00 12.02    -0.520    9.00  -17.40
ATOM   1990  CA  PHE A 289      29.998  72.295  62.363  1.00 10.72     0.214    9.40    4.00
ATOM   1991  C   PHE A 289      29.799  73.061  63.646  1.00 12.44     0.526    9.82    4.00
ATOM   1992  O   PHE A 289      28.982  73.973  63.718  1.00  9.71    -0.500    8.17  -17.40
ATOM   1993  CB  PHE A 289      29.098  71.079  62.260  1.00 11.93     0.038   12.77    4.00
ATOM   1994  CG  PHE A 289      29.111  70.451  60.884  1.00 12.33     0.011    7.26    0.60
ATOM   1995  CD1 PHE A 289      28.472  71.069  59.813  1.00 10.09    -0.011   10.80    0.60
ATOM   1996  CD2 PHE A 289      29.782  69.255  60.655  1.00 12.02    -0.011   10.80    0.60
ATOM   1997  CE1 PHE A 289      28.511  70.509  58.539  1.00  6.88     0.004   10.80    0.60
ATOM   1998  CE2 PHE A 289      29.824  68.690  59.377  1.00  8.99     0.004   10.80    0.60
ATOM   1999  CZ  PHE A 289      29.186  69.322  58.323  1.00  8.34    -0.003   10.80    0.60
ATOM   2000  HN  PHE A 289      31.595  70.912  62.099  1.00  0.00     0.248    0.00    0.00
ATOM   2001  N   THR A 290      30.624  72.765  64.635  1.00 14.95    -0.520    9.00  -17.40
ATOM   2002  CA  THR A 290      30.534  73.447  65.912  1.00 14.73     0.268    9.40    4.00
ATOM   2003  C   THR A 290      30.705  74.980  65.856  1.00 17.15     0.526    9.82    4.00
ATOM   2004  O   THR A 290      30.123  75.691  66.673  1.00 16.99    -0.500    8.17  -17.40
ATOM   2005  CB  THR A 290      31.507  72.825  66.924  1.00 15.78     0.211    9.40    4.00
ATOM   2006  OG1 THR A 290      31.124  73.225  68.245  1.00 20.07    -0.550   11.04  -17.40
ATOM   2007  CG2 THR A 290      32.940  73.263  66.659  1.00 15.38     0.007   16.15    4.00
ATOM   2008  HN  THR A 290      31.351  72.046  64.529  1.00  0.00     0.248    0.00    0.00
ATOM   2009  HG1 THR A 290      31.756  72.814  68.824  1.00  0.00     0.310    0.00    0.00
ATOM   2010  N   LEU A 291      31.434  75.494  64.859  1.00 17.65    -0.520    9.00  -17.40
ATOM   2011  CA  LEU A 291      31.659  76.939  64.722  1.00 15.70     0.204    9.40    4.00
ATOM   2012  C   LEU A 291      30.406  77.682  64.323  1.00 14.57     0.526    9.82    4.00
ATOM   2013  O   LEU A 291      30.229  78.847  64.622  1.00 14.10    -0.500    8.17  -17.40
ATOM   2014  CB  LEU A 291      32.721  77.229  63.652  1.00 16.81     0.016   12.77    4.00
ATOM   2015  CG  LEU A 291      34.154  76.683  63.667  1.00 16.82     0.054    9.40    4.00
ATOM   2016  CD1 LEU A 291      34.864  77.163  62.431  1.00 17.76    -0.014   16.15    4.00
ATOM   2017  CD2 LEU A 291      34.932  77.110  64.877  1.00 16.00    -0.014   16.15    4.00
ATOM   2018  HN  LEU A 291      31.864  74.883  64.150  1.00  0.00     0.248    0.00    0.00
ATOM   2019  N   PHE A 292      29.512  76.979  63.659  1.00 15.84    -0.520    9.00  -17.40
ATOM   2020  CA  PHE A 292      28.294  77.586  63.164  1.00 17.39     0.214    9.40    4.00
ATOM   2021  C   PHE A 292      27.081  77.510  64.086  1.00 17.40     0.526    9.82    4.00
ATOM   2022  O   PHE A 292      25.971  77.747  63.693  1.00 17.65    -0.500    8.17  -17.40
ATOM   2023  CB  PHE A 292      28.039  77.077  61.742  1.00 16.69     0.038   12.77    4.00
ATOM   2024  CG  PHE A 292      29.217  77.309  60.814  1.00 15.55     0.011    7.26    0.60
ATOM   2025  CD1 PHE A 292      29.539  78.601  60.389  1.00 14.09    -0.011   10.80    0.60
ATOM   2026  CD2 PHE A 292      30.055  76.253  60.447  1.00 13.51    -0.011   10.80    0.60
ATOM   2027  CE1 PHE A 292      30.678  78.834  59.621  1.00 11.88     0.004   10.80    0.60
ATOM   2028  CE2 PHE A 292      31.195  76.485  59.676  1.00 13.96     0.004   10.80    0.60
ATOM   2029  CZ  PHE A 292      31.503  77.779  59.266  1.00 11.69    -0.003   10.80    0.60
ATOM   2030  HN  PHE A 292      29.653  75.975  63.472  1.00  0.00     0.248    0.00    0.00
ATOM   2031  N   ARG A 293      27.343  77.203  65.343  1.00 19.33    -0.520    9.00  -17.40
ATOM   2032  CA  ARG A 293      26.329  77.186  66.380  1.00 22.21     0.237    9.40    4.00
ATOM   2033  C   ARG A 293      26.596  78.609  66.874  1.00 21.58     0.526    9.82    4.00
ATOM   2034  O   ARG A 293      26.940  78.803  68.003  1.00 28.03    -0.500    8.17  -17.40
ATOM   2035  CB  ARG A 293      26.750  76.193  67.476  1.00 26.70     0.049   12.77    4.00
ATOM   2036  CG  ARG A 293      25.620  75.454  68.221  1.00 31.39     0.058   12.77    4.00
ATOM   2037  CD  ARG A 293      25.032  76.208  69.416  1.00 33.49     0.111   12.77    4.00
ATOM   2038  NE  ARG A 293      25.860  76.243  70.635  1.00 36.46    -0.493    9.00  -24.67
ATOM   2039  CZ  ARG A 293      25.396  76.003  71.865  1.00 35.06     0.814    6.95    4.00
ATOM   2040  NH1 ARG A 293      24.116  75.675  72.054  1.00 36.75    -0.634    9.00  -24.67
ATOM   2041  NH2 ARG A 293      26.164  76.229  72.920  1.00 34.80    -0.634    9.00  -24.67
ATOM   2042  HN  ARG A 293      28.313  76.957  65.633  1.00  0.00     0.248    0.00    0.00
ATOM   2043  HE  ARG A 293      26.869  76.473  70.496  1.00  0.00     0.294    0.00    0.00
ATOM   2044 1HH1 ARG A 293      23.773  75.497  72.973  1.00  0.00     0.361    0.00    0.00
ATOM   2045 2HH1 ARG A 293      23.503  75.610  71.266  1.00  0.00     0.361    0.00    0.00
ATOM   2046 1HH2 ARG A 293      25.818  76.050  73.845  1.00  0.00     0.361    0.00    0.00
ATOM   2047 2HH2 ARG A 293      27.094  76.580  72.801  1.00  0.00     0.361    0.00    0.00
ATOM   2048  N   ALA A 294      26.602  79.570  65.958  1.00 20.35    -0.520    9.00  -17.40
ATOM   2049  CA  ALA A 294      26.890  80.963  66.275  1.00 17.01     0.215    9.40    4.00
ATOM   2050  C   ALA A 294      25.569  81.708  66.343  1.00 17.90     0.526    9.82    4.00
ATOM   2051  O   ALA A 294      24.759  81.599  65.435  1.00 17.21    -0.500    8.17  -17.40
ATOM   2052  CB  ALA A 294      27.786  81.560  65.201  1.00 13.01     0.031   16.15    4.00
ATOM   2053  HN  ALA A 294      26.396  79.349  64.964  1.00  0.00     0.248    0.00    0.00
ATOM   2054  N   PRO A 295      25.361  82.515  67.412  1.00 16.80    -0.257    9.00  -17.40
ATOM   2055  CA  PRO A 295      24.157  83.302  67.665  1.00 17.08     0.112    9.40    4.00
ATOM   2056  C   PRO A 295      23.651  84.142  66.516  1.00 15.90     0.526    9.82    4.00
ATOM   2057  O   PRO A 295      22.490  84.389  66.418  1.00 15.04    -0.500    8.17  -17.40
ATOM   2058  CB  PRO A 295      24.557  84.159  68.873  1.00 16.84    -0.001   12.77    4.00
ATOM   2059  CG  PRO A 295      26.039  84.236  68.770  1.00 14.41     0.036   12.77    4.00
ATOM   2060  CD  PRO A 295      26.367  82.816  68.447  1.00 14.60     0.084   12.77    4.00
ATOM   2061  N   GLU A 296      24.547  84.592  65.654  1.00 18.75    -0.520    9.00  -17.40
ATOM   2062  CA  GLU A 296      24.124  85.389  64.509  1.00 18.92     0.246    9.40    4.00
ATOM   2063  C   GLU A 296      23.368  84.544  63.488  1.00 17.33     0.526    9.82    4.00
ATOM   2064  O   GLU A 296      22.531  85.066  62.764  1.00 17.60    -0.500    8.17  -17.40
ATOM   2065  CB  GLU A 296      25.331  86.025  63.838  1.00 18.30     0.000   12.77    4.00
ATOM   2066  CG  GLU A 296      26.059  86.987  64.737  1.00 19.00    -0.208   12.77    4.00
ATOM   2067  CD  GLU A 296      27.377  86.453  65.196  1.00 16.81     0.620    9.82    4.00
ATOM   2068  OE1 GLU A 296      27.456  85.299  65.639  1.00 17.40    -0.706    8.17  -18.95
ATOM   2069  OE2 GLU A 296      28.361  87.183  65.073  1.00 22.12    -0.706    8.17  -18.95
ATOM   2070  HN  GLU A 296      25.544  84.400  65.759  1.00  0.00     0.248    0.00    0.00
ATOM   2071  N   LEU A 297      23.614  83.234  63.511  1.00 16.20    -0.520    9.00  -17.40
ATOM   2072  CA  LEU A 297      23.000  82.296  62.576  1.00 13.79     0.204    9.40    4.00
ATOM   2073  C   LEU A 297      21.744  81.628  63.056  1.00 15.68     0.526    9.82    4.00
ATOM   2074  O   LEU A 297      21.170  80.814  62.329  1.00 18.11    -0.500    8.17  -17.40
ATOM   2075  CB  LEU A 297      23.994  81.188  62.238  1.00 10.67     0.016   12.77    4.00
ATOM   2076  CG  LEU A 297      25.354  81.603  61.675  1.00  8.09     0.054    9.40    4.00
ATOM   2077  CD1 LEU A 297      26.149  80.361  61.281  1.00  7.04    -0.014   16.15    4.00
ATOM   2078  CD2 LEU A 297      25.184  82.539  60.505  1.00  6.00    -0.014   16.15    4.00
ATOM   2079  HN  LEU A 297      24.266  82.836  64.213  1.00  0.00     0.248    0.00    0.00
ATOM   2080  N   LEU A 298      21.302  81.971  64.261  1.00 15.39    -0.520    9.00  -17.40
ATOM   2081  CA  LEU A 298      20.145  81.327  64.860  1.00 13.40     0.204    9.40    4.00
ATOM   2082  C   LEU A 298      18.927  82.204  65.021  1.00 14.63     0.526    9.82    4.00
ATOM   2083  O   LEU A 298      19.029  83.414  65.265  1.00 15.18    -0.500    8.17  -17.40
ATOM   2084  CB  LEU A 298      20.534  80.767  66.234  1.00 13.66     0.016   12.77    4.00
ATOM   2085  CG  LEU A 298      21.827  79.946  66.296  1.00 12.67     0.054    9.40    4.00
ATOM   2086  CD1 LEU A 298      22.101  79.544  67.721  1.00 11.79    -0.014   16.15    4.00
ATOM   2087  CD2 LEU A 298      21.711  78.710  65.414  1.00 10.97    -0.014   16.15    4.00
ATOM   2088  HN  LEU A 298      21.771  82.708  64.807  1.00  0.00     0.248    0.00    0.00
ATOM   2089  N   ALA A 299      17.763  81.584  64.882  1.00 14.01    -0.520    9.00  -17.40
ATOM   2090  CA  ALA A 299      16.512  82.282  65.036  1.00 13.66     0.215    9.40    4.00
ATOM   2091  C   ALA A 299      16.281  82.442  66.544  1.00 15.80     0.526    9.82    4.00
ATOM   2092  O   ALA A 299      16.899  81.740  67.361  1.00 16.40    -0.500    8.17  -17.40
ATOM   2093  CB  ALA A 299      15.406  81.461  64.408  1.00 13.67     0.031   16.15    4.00
ATOM   2094  HN  ALA A 299      17.726  80.576  64.658  1.00  0.00     0.248    0.00    0.00
ATOM   2095  N   PRO A 300      15.401  83.379  66.941  1.00 16.91    -0.257    9.00  -17.40
ATOM   2096  CA  PRO A 300      15.081  83.632  68.351  1.00 17.89     0.112    9.40    4.00
ATOM   2097  C   PRO A 300      14.827  82.394  69.218  1.00 16.67     0.526    9.82    4.00
ATOM   2098  O   PRO A 300      15.003  82.455  70.405  1.00 18.46    -0.500    8.17  -17.40
ATOM   2099  CB  PRO A 300      13.835  84.516  68.253  1.00 17.61    -0.001   12.77    4.00
ATOM   2100  CG  PRO A 300      14.143  85.361  67.064  1.00 15.45     0.036   12.77    4.00
ATOM   2101  CD  PRO A 300      14.695  84.343  66.072  1.00 16.62     0.084   12.77    4.00
ATOM   2102  N   ASN A 301      14.382  81.298  68.610  1.00 15.11    -0.520    9.00  -17.40
ATOM   2103  CA  ASN A 301      14.120  80.077  69.326  1.00 13.60     0.217    9.40    4.00
ATOM   2104  C   ASN A 301      15.303  79.157  69.295  1.00 15.38     0.526    9.82    4.00
ATOM   2105  O   ASN A 301      15.170  78.000  69.613  1.00 13.91    -0.500    8.17  -17.40
ATOM   2106  CB  ASN A 301      12.926  79.347  68.739  1.00 18.96     0.003   12.77    4.00
ATOM   2107  CG  ASN A 301      13.211  78.751  67.366  1.00 21.61     0.675    9.82    4.00
ATOM   2108  OD1 ASN A 301      14.318  78.863  66.836  1.00 22.85    -0.470    8.17  -17.40
ATOM   2109  ND2 ASN A 301      12.188  78.130  66.770  1.00 23.86    -0.867   13.25  -17.40
ATOM   2110  HN  ASN A 301      14.212  81.301  67.588  1.00  0.00     0.248    0.00    0.00
ATOM   2111 1HD2 ASN A 301      12.280  77.717  65.885  1.00  0.00     0.344    0.00    0.00
ATOM   2112 2HD2 ASN A 301      11.306  78.102  67.272  1.00  0.00     0.344    0.00    0.00
ATOM   2113  N   GLY A 302      16.436  79.648  68.807  1.00 17.92    -0.520    9.00  -17.40
ATOM   2114  CA  GLY A 302      17.636  78.825  68.762  1.00 19.56     0.246    9.40    4.00
ATOM   2115  C   GLY A 302      17.813  78.007  67.498  1.00 21.21     0.526    9.82    4.00
ATOM   2116  O   GLY A 302      18.862  77.346  67.290  1.00 20.36    -0.500    8.17  -17.40
ATOM   2117  HN  GLY A 302      16.498  80.605  68.454  1.00  0.00     0.248    0.00    0.00
ATOM   2118  N   ASP A 303      16.812  78.044  66.630  1.00 20.94    -0.520    9.00  -17.40
ATOM   2119  CA  ASP A 303      16.903  77.313  65.392  1.00 20.75     0.246    9.40    4.00
ATOM   2120  C   ASP A 303      17.857  77.967  64.426  1.00 17.02     0.526    9.82    4.00
ATOM   2121  O   ASP A 303      17.910  79.161  64.325  1.00 15.99    -0.500    8.17  -17.40
ATOM   2122  CB  ASP A 303      15.536  77.221  64.736  1.00 25.27    -0.208   12.77    4.00
ATOM   2123  CG  ASP A 303      14.736  76.040  65.234  1.00 30.92     0.620    9.82    4.00
ATOM   2124  OD1 ASP A 303      15.263  75.255  66.057  1.00 35.68    -0.706    8.17  -18.95
ATOM   2125  OD2 ASP A 303      13.583  75.875  64.787  1.00 34.41    -0.706    8.17  -18.95
ATOM   2126  HN  ASP A 303      15.964  78.584  66.815  1.00  0.00     0.248    0.00    0.00
ATOM   2127  N   LEU A 304      18.638  77.140  63.752  1.00 17.84    -0.520    9.00  -17.40
ATOM   2128  CA  LEU A 304      19.565  77.594  62.719  1.00 18.67     0.204    9.40    4.00
ATOM   2129  C   LEU A 304      18.663  78.018  61.536  1.00 18.06     0.526    9.82    4.00
ATOM   2130  O   LEU A 304      17.728  77.266  61.165  1.00 17.31    -0.500    8.17  -17.40
ATOM   2131  CB  LEU A 304      20.416  76.404  62.256  1.00 17.26     0.016   12.77    4.00
ATOM   2132  CG  LEU A 304      21.935  76.441  62.142  1.00 18.27     0.054    9.40    4.00
ATOM   2133  CD1 LEU A 304      22.320  75.204  61.416  1.00 17.23    -0.014   16.15    4.00
ATOM   2134  CD2 LEU A 304      22.460  77.644  61.400  1.00 18.61    -0.014   16.15    4.00
ATOM   2135  HN  LEU A 304      18.616  76.119  63.941  1.00  0.00     0.248    0.00    0.00
ATOM   2136  N   TYR A 305      18.864  79.203  60.969  1.00 15.89    -0.520    9.00  -17.40
ATOM   2137  CA  TYR A 305      18.045  79.577  59.814  1.00 14.57     0.245    9.40    4.00
ATOM   2138  C   TYR A 305      18.321  78.589  58.669  1.00 13.66     0.526    9.82    4.00
ATOM   2139  O   TYR A 305      19.446  78.093  58.537  1.00 15.22    -0.500    8.17  -17.40
ATOM   2140  CB  TYR A 305      18.355  81.000  59.368  1.00 13.48     0.022   12.77    4.00
ATOM   2141  CG  TYR A 305      17.752  82.032  60.254  1.00 13.51    -0.001    7.26    0.60
ATOM   2142  CD1 TYR A 305      16.380  82.238  60.273  1.00 13.80    -0.035   10.80    0.60
ATOM   2143  CD2 TYR A 305      18.547  82.785  61.111  1.00 15.15    -0.035   10.80    0.60
ATOM   2144  CE1 TYR A 305      15.815  83.162  61.120  1.00 14.69     0.100   10.80    0.60
ATOM   2145  CE2 TYR A 305      17.986  83.723  61.967  1.00 13.58     0.100   10.80    0.60
ATOM   2146  CZ  TYR A 305      16.629  83.902  61.964  1.00 14.32    -0.121    7.26    0.60
ATOM   2147  OH  TYR A 305      16.066  84.832  62.806  1.00 19.05    -0.368   10.94  -17.40
ATOM   2148  HN  TYR A 305      19.557  79.857  61.300  1.00  0.00     0.248    0.00    0.00
ATOM   2149  HH  TYR A 305      16.754  85.252  63.316  1.00  0.00     0.339    0.00    0.00
ATOM   2150  N   ASN A 306      17.305  78.268  57.863  1.00 13.80    -0.520    9.00  -17.40
ATOM   2151  CA  ASN A 306      17.496  77.326  56.746  1.00  9.19     0.217    9.40    4.00
ATOM   2152  C   ASN A 306      18.606  77.731  55.793  1.00  9.31     0.526    9.82    4.00
ATOM   2153  O   ASN A 306      19.352  76.879  55.379  1.00 10.46    -0.500    8.17  -17.40
ATOM   2154  CB  ASN A 306      16.203  77.092  55.934  1.00 11.82     0.003   12.77    4.00
ATOM   2155  CG  ASN A 306      15.184  76.270  56.672  1.00 10.89     0.675    9.82    4.00
ATOM   2156  OD1 ASN A 306      15.322  75.063  56.798  1.00 14.82    -0.470    8.17  -17.40
ATOM   2157  ND2 ASN A 306      14.130  76.919  57.143  1.00 13.37    -0.867   13.25  -17.40
ATOM   2158  HN  ASN A 306      16.372  78.661  57.993  1.00  0.00     0.248    0.00    0.00
ATOM   2159 1HD2 ASN A 306      13.407  76.465  57.641  1.00  0.00     0.344    0.00    0.00
ATOM   2160 2HD2 ASN A 306      14.081  77.921  56.975  1.00  0.00     0.344    0.00    0.00
ATOM   2161  N   VAL A 307      18.728  79.024  55.464  1.00 11.97    -0.520    9.00  -17.40
ATOM   2162  CA  VAL A 307      19.779  79.483  54.535  1.00 13.45     0.201    9.40    4.00
ATOM   2163  C   VAL A 307      21.129  78.952  54.987  1.00 14.66     0.526    9.82    4.00
ATOM   2164  O   VAL A 307      21.937  78.487  54.178  1.00 16.99    -0.500    8.17  -17.40
ATOM   2165  CB  VAL A 307      20.032  81.008  54.519  1.00 13.03     0.033    9.40    4.00
ATOM   2166  CG1 VAL A 307      19.971  81.550  53.103  1.00 13.28     0.006   16.15    4.00
ATOM   2167  CG2 VAL A 307      19.233  81.734  55.531  1.00 12.66     0.006   16.15    4.00
ATOM   2168  HN  VAL A 307      18.097  79.733  55.846  1.00  0.00     0.248    0.00    0.00
ATOM   2169  N   PHE A 308      21.392  79.110  56.279  1.00 13.18    -0.520    9.00  -17.40
ATOM   2170  CA  PHE A 308      22.644  78.673  56.873  1.00 10.91     0.214    9.40    4.00
ATOM   2171  C   PHE A 308      22.731  77.161  56.948  1.00 12.64     0.526    9.82    4.00
ATOM   2172  O   PHE A 308      23.778  76.589  56.709  1.00 17.45    -0.500    8.17  -17.40
ATOM   2173  CB  PHE A 308      22.790  79.331  58.241  1.00  7.52     0.038   12.77    4.00
ATOM   2174  CG  PHE A 308      22.737  80.838  58.184  1.00  9.96     0.011    7.26    0.60
ATOM   2175  CD1 PHE A 308      23.565  81.550  57.309  1.00 11.32    -0.011   10.80    0.60
ATOM   2176  CD2 PHE A 308      21.862  81.551  58.983  1.00  8.42    -0.011   10.80    0.60
ATOM   2177  CE1 PHE A 308      23.511  82.915  57.242  1.00  9.63     0.004   10.80    0.60
ATOM   2178  CE2 PHE A 308      21.806  82.929  58.916  1.00  8.85     0.004   10.80    0.60
ATOM   2179  CZ  PHE A 308      22.622  83.608  58.054  1.00  9.47    -0.003   10.80    0.60
ATOM   2180  HN  PHE A 308      20.701  79.556  56.907  1.00  0.00     0.248    0.00    0.00
ATOM   2181  N   ALA A 309      21.603  76.500  57.186  1.00 13.86    -0.520    9.00  -17.40
ATOM   2182  CA  ALA A 309      21.584  75.047  57.270  1.00 10.99     0.215    9.40    4.00
ATOM   2183  C   ALA A 309      21.871  74.483  55.900  1.00 12.95     0.526    9.82    4.00
ATOM   2184  O   ALA A 309      22.522  73.448  55.778  1.00 15.28    -0.500    8.17  -17.40
ATOM   2185  CB  ALA A 309      20.238  74.545  57.788  1.00 11.25     0.031   16.15    4.00
ATOM   2186  HN  ALA A 309      20.713  76.996  57.317  1.00  0.00     0.248    0.00    0.00
ATOM   2187  N   TRP A 310      21.428  75.180  54.858  1.00 13.37    -0.520    9.00  -17.40
ATOM   2188  CA  TRP A 310      21.694  74.714  53.491  1.00 14.67     0.248    9.40    4.00
ATOM   2189  C   TRP A 310      23.181  74.903  53.155  1.00 14.60     0.526    9.82    4.00
ATOM   2190  O   TRP A 310      23.772  74.085  52.449  1.00 14.29    -0.500    8.17  -17.40
ATOM   2191  CB  TRP A 310      20.825  75.449  52.457  1.00 15.93     0.020   12.77    4.00
ATOM   2192  CG  TRP A 310      19.366  75.147  52.509  1.00 15.53     0.046    7.26    0.60
ATOM   2193  CD1 TRP A 310      18.777  73.946  52.784  1.00 12.91     0.117   10.80    0.60
ATOM   2194  CD2 TRP A 310      18.298  76.081  52.286  1.00 15.93    -0.275    6.80    0.60
ATOM   2195  NE1 TRP A 310      17.408  74.077  52.751  1.00 14.44    -0.330    9.00  -17.40
ATOM   2196  CE2 TRP A 310      17.088  75.375  52.448  1.00 14.39     0.000    6.80    0.60
ATOM   2197  CE3 TRP A 310      18.251  77.455  51.972  1.00 17.75     0.145   10.80    0.60
ATOM   2198  CZ2 TRP A 310      15.841  75.992  52.307  1.00 17.09     0.029   10.80    0.60
ATOM   2199  CZ3 TRP A 310      17.010  78.074  51.835  1.00 16.20    -0.082   10.80    0.60
ATOM   2200  CH2 TRP A 310      15.825  77.345  52.001  1.00 18.91     0.034   10.80    0.60
ATOM   2201  HN  TRP A 310      20.900  76.043  54.970  1.00  0.00     0.248    0.00    0.00
ATOM   2202  HE1 TRP A 310      16.892  73.322  52.926  1.00  0.00     0.294    0.00    0.00
ATOM   2203  N   ALA A 311      23.792  75.966  53.675  1.00 12.19    -0.520    9.00  -17.40
ATOM   2204  CA  ALA A 311      25.214  76.195  53.422  1.00 11.32     0.215    9.40    4.00
ATOM   2205  C   ALA A 311      26.037  75.140  54.147  1.00 10.45     0.526    9.82    4.00
ATOM   2206  O   ALA A 311      27.160  74.856  53.757  1.00  9.78    -0.500    8.17  -17.40
ATOM   2207  CB  ALA A 311      25.628  77.581  53.847  1.00  9.24     0.031   16.15    4.00
ATOM   2208  HN  ALA A 311      23.296  76.641  54.255  1.00  0.00     0.248    0.00    0.00
ATOM   2209  N   LEU A 312      25.465  74.551  55.204  1.00 12.10    -0.520    9.00  -17.40
ATOM   2210  CA  LEU A 312      26.143  73.491  55.939  1.00 10.06     0.204    9.40    4.00
ATOM   2211  C   LEU A 312      26.040  72.211  55.137  1.00 10.23     0.526    9.82    4.00
ATOM   2212  O   LEU A 312      26.940  71.385  55.155  1.00  8.92    -0.500    8.17  -17.40
ATOM   2213  CB  LEU A 312      25.585  73.319  57.351  1.00  9.36     0.016   12.77    4.00
ATOM   2214  CG  LEU A 312      25.805  74.503  58.303  1.00  8.14     0.054    9.40    4.00
ATOM   2215  CD1 LEU A 312      25.662  74.038  59.766  1.00  8.10    -0.014   16.15    4.00
ATOM   2216  CD2 LEU A 312      27.181  75.062  58.082  1.00  7.22    -0.014   16.15    4.00
ATOM   2217  HN  LEU A 312      24.532  74.833  55.524  1.00  0.00     0.248    0.00    0.00
ATOM   2218  N   ASP A 313      24.946  72.090  54.385  1.00 15.24    -0.520    9.00  -17.40
ATOM   2219  CA  ASP A 313      24.725  70.944  53.496  1.00 15.17     0.246    9.40    4.00
ATOM   2220  C   ASP A 313      25.767  70.968  52.373  1.00 12.19     0.526    9.82    4.00
ATOM   2221  O   ASP A 313      26.277  69.928  51.980  1.00 16.11    -0.500    8.17  -17.40
ATOM   2222  CB  ASP A 313      23.315  70.986  52.889  1.00 15.04    -0.208   12.77    4.00
ATOM   2223  CG  ASP A 313      22.238  70.689  53.900  1.00 17.03     0.620    9.82    4.00
ATOM   2224  OD1 ASP A 313      22.491  69.880  54.813  1.00 17.73    -0.706    8.17  -18.95
ATOM   2225  OD2 ASP A 313      21.128  71.248  53.773  1.00 17.49    -0.706    8.17  -18.95
ATOM   2226  HN  ASP A 313      24.208  72.813  54.407  1.00  0.00     0.248    0.00    0.00
ATOM   2227  N   VAL A 314      26.025  72.151  51.820  1.00 12.68    -0.520    9.00  -17.40
ATOM   2228  CA  VAL A 314      27.031  72.332  50.777  1.00 11.46     0.201    9.40    4.00
ATOM   2229  C   VAL A 314      28.418  71.967  51.364  1.00 14.02     0.526    9.82    4.00
ATOM   2230  O   VAL A 314      29.184  71.186  50.763  1.00 16.88    -0.500    8.17  -17.40
ATOM   2231  CB  VAL A 314      27.044  73.798  50.263  1.00 10.81     0.033    9.40    4.00
ATOM   2232  CG1 VAL A 314      28.172  73.998  49.248  1.00  7.14     0.006   16.15    4.00
ATOM   2233  CG2 VAL A 314      25.685  74.156  49.662  1.00  8.38     0.006   16.15    4.00
ATOM   2234  HN  VAL A 314      25.506  72.996  52.122  1.00  0.00     0.248    0.00    0.00
ATOM   2235  N   LEU A 315      28.717  72.488  52.555  1.00 13.01    -0.520    9.00  -17.40
ATOM   2236  CA  LEU A 315      29.979  72.205  53.226  1.00 12.10     0.204    9.40    4.00
ATOM   2237  C   LEU A 315      30.155  70.717  53.321  1.00 15.29     0.526    9.82    4.00
ATOM   2238  O   LEU A 315      31.201  70.208  52.943  1.00 17.22    -0.500    8.17  -17.40
ATOM   2239  CB  LEU A 315      29.983  72.768  54.649  1.00 13.76     0.016   12.77    4.00
ATOM   2240  CG  LEU A 315      31.214  72.536  55.532  1.00 13.55     0.054    9.40    4.00
ATOM   2241  CD1 LEU A 315      32.453  73.155  54.908  1.00 11.28    -0.014   16.15    4.00
ATOM   2242  CD2 LEU A 315      30.982  73.146  56.893  1.00 15.66    -0.014   16.15    4.00
ATOM   2243  HN  LEU A 315      28.053  73.113  53.038  1.00  0.00     0.248    0.00    0.00
ATOM   2244  N   ALA A 316      29.133  70.024  53.841  1.00 14.90    -0.520    9.00  -17.40
ATOM   2245  CA  ALA A 316      29.189  68.565  54.005  1.00 15.52     0.215    9.40    4.00
ATOM   2246  C   ALA A 316      29.425  67.840  52.681  1.00 15.42     0.526    9.82    4.00
ATOM   2247  O   ALA A 316      30.204  66.928  52.607  1.00 13.43    -0.500    8.17  -17.40
ATOM   2248  CB  ALA A 316      27.910  68.047  54.669  1.00 12.46     0.031   16.15    4.00
ATOM   2249  HN  ALA A 316      28.273  70.499  54.143  1.00  0.00     0.248    0.00    0.00
ATOM   2250  N   LYS A 317      28.768  68.324  51.636  1.00 18.08    -0.520    9.00  -17.40
ATOM   2251  CA  LYS A 317      28.848  67.762  50.302  1.00 17.85     0.227    9.40    4.00
ATOM   2252  C   LYS A 317      30.230  67.954  49.703  1.00 17.60     0.526    9.82    4.00
ATOM   2253  O   LYS A 317      30.807  67.004  49.168  1.00 19.46    -0.500    8.17  -17.40
ATOM   2254  CB  LYS A 317      27.788  68.441  49.443  1.00 20.09     0.039   12.77    4.00
ATOM   2255  CG  LYS A 317      27.555  67.860  48.069  1.00 26.28     0.053   12.77    4.00
ATOM   2256  CD  LYS A 317      26.140  68.236  47.531  1.00 32.25     0.048   12.77    4.00
ATOM   2257  CE  LYS A 317      25.510  69.541  48.146  1.00 34.98     0.218   12.77    4.00
ATOM   2258  NZ  LYS A 317      24.962  70.545  47.133  1.00 32.83    -0.272   13.25  -39.20
ATOM   2259  HN  LYS A 317      28.149  69.160  51.754  1.00  0.00     0.248    0.00    0.00
ATOM   2260  HZ1 LYS A 317      24.596  71.314  47.623  1.00  0.00     0.311    0.00    0.00
ATOM   2261  HZ2 LYS A 317      25.771  70.777  46.520  1.00  0.00     0.311    0.00    0.00
ATOM   2262  HZ3 LYS A 317      24.254  70.014  46.585  1.00  0.00     0.311    0.00    0.00
ATOM   2263  N   ARG A 318      30.767  69.164  49.817  1.00 16.62    -0.520    9.00  -17.40
ATOM   2264  CA  ARG A 318      32.094  69.487  49.277  1.00 16.47     0.237    9.40    4.00
ATOM   2265  C   ARG A 318      33.245  68.712  49.963  1.00 15.23     0.526    9.82    4.00
ATOM   2266  O   ARG A 318      34.085  68.094  49.300  1.00 13.46    -0.500    8.17  -17.40
ATOM   2267  CB  ARG A 318      32.365  71.001  49.392  1.00 14.90     0.049   12.77    4.00
ATOM   2268  CG  ARG A 318      31.306  71.938  48.812  1.00 13.69     0.058   12.77    4.00
ATOM   2269  CD  ARG A 318      31.453  72.217  47.324  1.00 13.84     0.111   12.77    4.00
ATOM   2270  NE  ARG A 318      30.556  71.354  46.606  1.00 18.29    -0.493    9.00  -24.67
ATOM   2271  CZ  ARG A 318      29.424  71.703  46.014  1.00 13.01     0.814    6.95    4.00
ATOM   2272  NH1 ARG A 318      28.991  72.942  45.965  1.00 14.31    -0.634    9.00  -24.67
ATOM   2273  NH2 ARG A 318      28.611  70.742  45.684  1.00 15.37    -0.634    9.00  -24.67
ATOM   2274  HN  ARG A 318      30.261  69.927  50.296  1.00  0.00     0.248    0.00    0.00
ATOM   2275  HE  ARG A 318      30.850  70.326  46.555  1.00  0.00     0.294    0.00    0.00
ATOM   2276 1HH1 ARG A 318      28.141  73.188  45.518  1.00  0.00     0.361    0.00    0.00
ATOM   2277 2HH1 ARG A 318      29.552  73.664  46.402  1.00  0.00     0.361    0.00    0.00
ATOM   2278 1HH2 ARG A 318      27.713  70.975  45.218  1.00  0.00     0.361    0.00    0.00
ATOM   2279 2HH2 ARG A 318      28.793  69.778  45.851  1.00  0.00     0.361    0.00    0.00
ATOM   2280  N   LEU A 319      33.232  68.692  51.291  1.00 13.13    -0.520    9.00  -17.40
ATOM   2281  CA  LEU A 319      34.273  68.028  52.058  1.00 11.15     0.204    9.40    4.00
ATOM   2282  C   LEU A 319      34.309  66.521  52.052  1.00 12.14     0.526    9.82    4.00
ATOM   2283  O   LEU A 319      35.378  65.926  52.051  1.00 14.40    -0.500    8.17  -17.40
ATOM   2284  CB  LEU A 319      34.236  68.509  53.504  1.00 10.24     0.016   12.77    4.00
ATOM   2285  CG  LEU A 319      34.378  70.014  53.731  1.00  9.61     0.054    9.40    4.00
ATOM   2286  CD1 LEU A 319      34.387  70.330  55.215  1.00  7.25    -0.014   16.15    4.00
ATOM   2287  CD2 LEU A 319      35.633  70.495  53.079  1.00  9.54    -0.014   16.15    4.00
ATOM   2288  HN  LEU A 319      32.474  69.152  51.819  1.00  0.00     0.248    0.00    0.00
ATOM   2289  N   ARG A 320      33.145  65.899  52.059  1.00 13.99    -0.520    9.00  -17.40
ATOM   2290  CA  ARG A 320      33.052  64.452  52.117  1.00 14.28     0.237    9.40    4.00
ATOM   2291  C   ARG A 320      33.761  63.699  51.026  1.00 15.46     0.526    9.82    4.00
ATOM   2292  O   ARG A 320      34.196  62.556  51.235  1.00 16.31    -0.500    8.17  -17.40
ATOM   2293  CB  ARG A 320      31.594  64.008  52.108  1.00 18.62     0.049   12.77    4.00
ATOM   2294  CG  ARG A 320      31.402  62.483  52.207  1.00 27.11     0.058   12.77    4.00
ATOM   2295  CD  ARG A 320      29.985  62.049  51.790  1.00 36.18     0.111   12.77    4.00
ATOM   2296  NE  ARG A 320      28.963  62.510  52.740  1.00 48.34    -0.493    9.00  -24.67
ATOM   2297  CZ  ARG A 320      28.138  63.563  52.572  1.00 53.38     0.814    6.95    4.00
ATOM   2298  NH1 ARG A 320      28.168  64.307  51.450  1.00 54.76    -0.634    9.00  -24.67
ATOM   2299  NH2 ARG A 320      27.326  63.932  53.581  1.00 53.48    -0.634    9.00  -24.67
ATOM   2300  HN  ARG A 320      32.258  66.429  52.023  1.00  0.00     0.248    0.00    0.00
ATOM   2301  HE  ARG A 320      28.885  61.948  53.632  1.00  0.00     0.294    0.00    0.00
ATOM   2302 1HH1 ARG A 320      27.560  65.071  51.344  1.00  0.00     0.361    0.00    0.00
ATOM   2303 2HH1 ARG A 320      28.825  64.057  50.736  1.00  0.00     0.361    0.00    0.00
ATOM   2304 1HH2 ARG A 320      26.716  64.711  53.456  1.00  0.00     0.361    0.00    0.00
ATOM   2305 2HH2 ARG A 320      27.341  63.428  54.438  1.00  0.00     0.361    0.00    0.00
ATOM   2306  N   SER A 321      33.820  64.277  49.838  1.00 14.86    -0.520    9.00  -17.40
ATOM   2307  CA  SER A 321      34.450  63.568  48.736  1.00 17.36     0.292    9.40    4.00
ATOM   2308  C   SER A 321      35.924  63.852  48.603  1.00 17.13     0.526    9.82    4.00
ATOM   2309  O   SER A 321      36.543  63.406  47.633  1.00 20.59    -0.500    8.17  -17.40
ATOM   2310  CB  SER A 321      33.732  63.853  47.407  1.00 18.26     0.194   12.77    4.00
ATOM   2311  OG  SER A 321      33.732  65.235  47.084  1.00 18.95    -0.550   11.04  -17.40
ATOM   2312  HN  SER A 321      33.441  65.201  49.663  1.00  0.00     0.248    0.00    0.00
ATOM   2313  HG  SER A 321      33.284  65.324  46.276  1.00  0.00     0.310    0.00    0.00
ATOM   2314  N   MET A 322      36.494  64.578  49.555  1.00 14.07    -0.520    9.00  -17.40
ATOM   2315  CA  MET A 322      37.914  64.875  49.495  1.00 15.48     0.137    9.40    4.00
ATOM   2316  C   MET A 322      38.723  63.711  50.033  1.00 15.92     0.526    9.82    4.00
ATOM   2317  O   MET A 322      38.203  62.862  50.743  1.00 18.77    -0.500    8.17  -17.40
ATOM   2318  CB  MET A 322      38.228  66.134  50.291  1.00 17.03     0.037   12.77    4.00
ATOM   2319  CG  MET A 322      37.855  67.391  49.556  1.00 18.05     0.090   12.77    4.00
ATOM   2320  SD  MET A 322      38.144  68.839  50.504  1.00 19.42    -0.025   16.39   -6.40
ATOM   2321  CE  MET A 322      37.412  69.998  49.449  1.00 18.99     0.007   16.15    4.00
ATOM   2322  HN  MET A 322      35.960  64.943  50.345  1.00  0.00     0.248    0.00    0.00
ATOM   2323  N   HIS A 323      39.973  63.609  49.605  1.00 16.00    -0.520    9.00  -17.40
ATOM   2324  CA  HIS A 323      40.845  62.549  50.081  1.00 15.82     0.219    9.40    4.00
ATOM   2325  C   HIS A 323      41.938  63.302  50.819  1.00 17.55     0.526    9.82    4.00
ATOM   2326  O   HIS A 323      42.687  64.102  50.211  1.00 16.06    -0.500    8.17  -17.40
ATOM   2327  CB  HIS A 323      41.393  61.709  48.915  1.00 15.67     0.060   12.77    4.00
ATOM   2328  CG  HIS A 323      40.316  61.086  48.077  1.00 15.08     0.089    7.26    0.60
ATOM   2329  ND1 HIS A 323      39.987  61.554  46.823  1.00 15.20    -0.444    9.25  -17.40
ATOM   2330  CD2 HIS A 323      39.443  60.088  48.343  1.00 15.94     0.145   10.80    0.60
ATOM   2331  CE1 HIS A 323      38.953  60.879  46.357  1.00 14.47     0.384   10.80    0.60
ATOM   2332  NE2 HIS A 323      38.601  59.983  47.259  1.00 14.33    -0.527    9.25  -17.40
ATOM   2333  HN  HIS A 323      40.360  64.275  48.926  1.00  0.00     0.248    0.00    0.00
ATOM   2334  HD1 HIS A 323      40.462  62.286  46.354  1.00  0.00     0.320    0.00    0.00
ATOM   2335  N   VAL A 324      41.939  63.141  52.141  1.00 16.43    -0.520    9.00  -17.40
ATOM   2336  CA  VAL A 324      42.885  63.816  53.028  1.00 17.65     0.201    9.40    4.00
ATOM   2337  C   VAL A 324      44.111  62.964  53.408  1.00 20.09     0.526    9.82    4.00
ATOM   2338  O   VAL A 324      43.975  61.768  53.704  1.00 21.24    -0.500    8.17  -17.40
ATOM   2339  CB  VAL A 324      42.148  64.341  54.305  1.00 15.16     0.033    9.40    4.00
ATOM   2340  CG1 VAL A 324      43.150  64.821  55.377  1.00 17.11     0.006   16.15    4.00
ATOM   2341  CG2 VAL A 324      41.239  65.493  53.935  1.00 13.81     0.006   16.15    4.00
ATOM   2342  HN  VAL A 324      41.245  62.511  52.592  1.00  0.00     0.248    0.00    0.00
ATOM   2343  N   PHE A 325      45.301  63.578  53.398  1.00 19.43    -0.520    9.00  -17.40
ATOM   2344  CA  PHE A 325      46.533  62.881  53.741  1.00 16.98     0.214    9.40    4.00
ATOM   2345  C   PHE A 325      47.291  63.765  54.680  1.00 17.33     0.526    9.82    4.00
ATOM   2346  O   PHE A 325      47.347  64.968  54.474  1.00 19.69    -0.500    8.17  -17.40
ATOM   2347  CB  PHE A 325      47.355  62.613  52.493  1.00 16.88     0.038   12.77    4.00
ATOM   2348  CG  PHE A 325      46.618  61.820  51.473  1.00 17.13     0.011    7.26    0.60
ATOM   2349  CD1 PHE A 325      45.782  62.456  50.548  1.00 14.74    -0.011   10.80    0.60
ATOM   2350  CD2 PHE A 325      46.670  60.438  51.489  1.00 14.60    -0.011   10.80    0.60
ATOM   2351  CE1 PHE A 325      45.018  61.727  49.683  1.00 10.29     0.004   10.80    0.60
ATOM   2352  CE2 PHE A 325      45.892  59.700  50.606  1.00 13.68     0.004   10.80    0.60
ATOM   2353  CZ  PHE A 325      45.065  60.351  49.708  1.00 10.13    -0.003   10.80    0.60
ATOM   2354  HN  PHE A 325      45.374  64.575  53.143  1.00  0.00     0.248    0.00    0.00
ATOM   2355  N   ILE A 326      47.827  63.175  55.742  1.00 20.05    -0.520    9.00  -17.40
ATOM   2356  CA  ILE A 326      48.564  63.928  56.761  1.00 21.04     0.199    9.40    4.00
ATOM   2357  C   ILE A 326      50.077  63.799  56.650  1.00 22.17     0.526    9.82    4.00
ATOM   2358  O   ILE A 326      50.619  62.703  56.558  1.00 22.06    -0.500    8.17  -17.40
ATOM   2359  CB  ILE A 326      48.139  63.521  58.184  1.00 21.16     0.030    9.40    4.00
ATOM   2360  CG1 ILE A 326      46.623  63.671  58.342  1.00 22.56     0.017   12.77    4.00
ATOM   2361  CG2 ILE A 326      48.863  64.364  59.233  1.00 19.33     0.001   16.15    4.00
ATOM   2362  CD1 ILE A 326      46.089  65.084  58.098  1.00 23.04    -0.001   16.15    4.00
ATOM   2363  HN  ILE A 326      47.741  62.157  55.885  1.00  0.00     0.248    0.00    0.00
ATOM   2364  N   LEU A 327      50.744  64.946  56.623  1.00 24.04    -0.520    9.00  -17.40
ATOM   2365  CA  LEU A 327      52.191  64.982  56.552  1.00 22.95     0.204    9.40    4.00
ATOM   2366  C   LEU A 327      52.738  65.556  57.852  1.00 21.70     0.526    9.82    4.00
ATOM   2367  O   LEU A 327      52.311  66.616  58.309  1.00 19.97    -0.500    8.17  -17.40
ATOM   2368  CB  LEU A 327      52.668  65.809  55.348  1.00 23.59     0.016   12.77    4.00
ATOM   2369  CG  LEU A 327      54.174  66.009  55.126  1.00 22.80     0.054    9.40    4.00
ATOM   2370  CD1 LEU A 327      54.932  64.730  55.344  1.00 22.59    -0.014   16.15    4.00
ATOM   2371  CD2 LEU A 327      54.388  66.495  53.715  1.00 24.40    -0.014   16.15    4.00
ATOM   2372  HN  LEU A 327      50.246  65.849  56.652  1.00  0.00     0.248    0.00    0.00
ATOM   2373  N   ASP A 328      53.616  64.778  58.473  1.00 20.29    -0.520    9.00  -17.40
ATOM   2374  CA  ASP A 328      54.297  65.152  59.685  1.00 21.54     0.246    9.40    4.00
ATOM   2375  C   ASP A 328      55.402  66.094  59.217  1.00 21.75     0.526    9.82    4.00
ATOM   2376  O   ASP A 328      56.312  65.691  58.478  1.00 22.43    -0.500    8.17  -17.40
ATOM   2377  CB  ASP A 328      54.917  63.916  60.326  1.00 21.01    -0.208   12.77    4.00
ATOM   2378  CG  ASP A 328      55.760  64.249  61.526  1.00 22.54     0.620    9.82    4.00
ATOM   2379  OD1 ASP A 328      55.530  65.284  62.184  1.00 23.56    -0.706    8.17  -18.95
ATOM   2380  OD2 ASP A 328      56.673  63.467  61.812  1.00 27.63    -0.706    8.17  -18.95
ATOM   2381  HN  ASP A 328      53.841  63.835  58.076  1.00  0.00     0.248    0.00    0.00
ATOM   2382  N   TYR A 329      55.312  67.349  59.621  1.00 21.58    -0.520    9.00  -17.40
ATOM   2383  CA  TYR A 329      56.296  68.316  59.227  1.00 21.59     0.245    9.40    4.00
ATOM   2384  C   TYR A 329      57.424  68.395  60.220  1.00 24.44     0.526    9.82    4.00
ATOM   2385  O   TYR A 329      58.452  68.971  59.943  1.00 23.19    -0.500    8.17  -17.40
ATOM   2386  CB  TYR A 329      55.637  69.666  59.053  1.00 22.27     0.022   12.77    4.00
ATOM   2387  CG  TYR A 329      55.068  69.833  57.674  1.00 22.62    -0.001    7.26    0.60
ATOM   2388  CD1 TYR A 329      55.887  70.132  56.595  1.00 21.65    -0.035   10.80    0.60
ATOM   2389  CD2 TYR A 329      53.718  69.681  57.443  1.00 22.22    -0.035   10.80    0.60
ATOM   2390  CE1 TYR A 329      55.360  70.277  55.320  1.00 22.76     0.100   10.80    0.60
ATOM   2391  CE2 TYR A 329      53.188  69.826  56.183  1.00 23.54     0.100   10.80    0.60
ATOM   2392  CZ  TYR A 329      54.001  70.121  55.128  1.00 24.24    -0.121    7.26    0.60
ATOM   2393  OH  TYR A 329      53.424  70.276  53.882  1.00 26.50    -0.368   10.94  -17.40
ATOM   2394  HN  TYR A 329      54.540  67.660  60.223  1.00  0.00     0.248    0.00    0.00
ATOM   2395  HH  TYR A 329      52.497  70.134  53.937  1.00  0.00     0.339    0.00    0.00
ATOM   2396  N   ASP A 330      57.230  67.775  61.372  1.00 25.97    -0.520    9.00  -17.40
ATOM   2397  CA  ASP A 330      58.239  67.781  62.405  1.00 30.18     0.246    9.40    4.00
ATOM   2398  C   ASP A 330      59.458  66.948  62.020  1.00 30.66     0.526    9.82    4.00
ATOM   2399  O   ASP A 330      59.874  66.070  62.754  1.00 30.70    -0.500    8.17  -17.40
ATOM   2400  CB  ASP A 330      57.652  67.278  63.717  1.00 32.09    -0.208   12.77    4.00
ATOM   2401  CG  ASP A 330      58.465  67.712  64.900  1.00 34.30     0.620    9.82    4.00
ATOM   2402  OD1 ASP A 330      59.632  68.082  64.693  1.00 36.36    -0.706    8.17  -18.95
ATOM   2403  OD2 ASP A 330      57.944  67.715  66.030  1.00 36.99    -0.706    8.17  -18.95
ATOM   2404  HN  ASP A 330      56.352  67.271  61.563  1.00  0.00     0.248    0.00    0.00
ATOM   2405  N   GLN A 331      60.026  67.256  60.861  1.00 33.03    -0.520    9.00  -17.40
ATOM   2406  CA  GLN A 331      61.205  66.577  60.338  1.00 33.58     0.210    9.40    4.00
ATOM   2407  C   GLN A 331      61.932  67.503  59.345  1.00 36.72     0.526    9.82    4.00
ATOM   2408  O   GLN A 331      61.531  68.654  59.142  1.00 37.61    -0.500    8.17  -17.40
ATOM   2409  CB  GLN A 331      60.824  65.242  59.685  1.00 30.49     0.053   12.77    4.00
ATOM   2410  CG  GLN A 331      59.793  65.354  58.589  1.00 30.69    -0.043   12.77    4.00
ATOM   2411  CD  GLN A 331      59.295  64.018  58.131  1.00 30.51     0.675    9.82    4.00
ATOM   2412  OE1 GLN A 331      60.082  63.158  57.704  1.00 31.78    -0.470    8.17  -17.40
ATOM   2413  NE2 GLN A 331      57.986  63.831  58.183  1.00 29.67    -0.867   13.25  -17.40
ATOM   2414  HN  GLN A 331      59.630  68.020  60.272  1.00  0.00     0.248    0.00    0.00
ATOM   2415 1HE2 GLN A 331      57.560  62.981  57.902  1.00  0.00     0.344    0.00    0.00
ATOM   2416 2HE2 GLN A 331      57.411  64.595  58.526  1.00  0.00     0.344    0.00    0.00
ATOM   2417  N   SER A 332      63.029  67.015  58.773  1.00 41.08    -0.520    9.00  -17.40
ATOM   2418  CA  SER A 332      63.833  67.786  57.823  1.00 44.21     0.292    9.40    4.00
ATOM   2419  C   SER A 332      63.162  67.941  56.445  1.00 44.74     0.526    9.82    4.00
ATOM   2420  O   SER A 332      62.408  67.052  55.994  1.00 45.34    -0.500    8.17  -17.40
ATOM   2421  CB  SER A 332      65.230  67.153  57.683  1.00 46.68     0.194   12.77    4.00
ATOM   2422  OG  SER A 332      65.178  65.752  57.400  1.00 49.29    -0.550   11.04  -17.40
ATOM   2423  HN  SER A 332      63.353  66.055  58.988  1.00  0.00     0.248    0.00    0.00
ATOM   2424  HG  SER A 332      66.047  65.460  57.334  1.00  0.00     0.310    0.00    0.00
ATOM   2425  N   PRO A 333      63.469  69.041  55.729  1.00 44.98    -0.257    9.00  -17.40
ATOM   2426  CA  PRO A 333      62.911  69.344  54.405  1.00 45.65     0.112    9.40    4.00
ATOM   2427  C   PRO A 333      62.946  68.196  53.390  1.00 46.24     0.526    9.82    4.00
ATOM   2428  O   PRO A 333      61.987  68.012  52.603  1.00 47.01    -0.500    8.17  -17.40
ATOM   2429  CB  PRO A 333      63.748  70.533  53.950  1.00 45.86    -0.001   12.77    4.00
ATOM   2430  CG  PRO A 333      63.996  71.252  55.245  1.00 46.64     0.036   12.77    4.00
ATOM   2431  CD  PRO A 333      64.403  70.102  56.148  1.00 45.12     0.084   12.77    4.00
ATOM   2432  N   ALA A 334      64.040  67.437  53.379  1.00 45.65    -0.520    9.00  -17.40
ATOM   2433  CA  ALA A 334      64.149  66.309  52.455  1.00 44.07     0.215    9.40    4.00
ATOM   2434  C   ALA A 334      63.278  65.168  52.981  1.00 42.03     0.526    9.82    4.00
ATOM   2435  O   ALA A 334      62.663  64.462  52.193  1.00 41.96    -0.500    8.17  -17.40
ATOM   2436  CB  ALA A 334      65.588  65.866  52.315  1.00 45.61     0.031   16.15    4.00
ATOM   2437  HN  ALA A 334      64.824  67.617  54.006  1.00  0.00     0.248    0.00    0.00
ATOM   2438  N   GLY A 335      63.211  65.025  54.312  1.00 39.32    -0.520    9.00  -17.40
ATOM   2439  CA  GLY A 335      62.392  63.999  54.947  1.00 37.41     0.246    9.40    4.00
ATOM   2440  C   GLY A 335      60.934  64.332  54.715  1.00 36.45     0.526    9.82    4.00
ATOM   2441  O   GLY A 335      60.140  63.452  54.349  1.00 37.18    -0.500    8.17  -17.40
ATOM   2442  HN  GLY A 335      63.750  65.652  54.932  1.00  0.00     0.248    0.00    0.00
ATOM   2443  N   CYS A 336      60.594  65.611  54.888  1.00 34.10    -0.520    9.00  -17.40
ATOM   2444  CA  CYS A 336      59.241  66.107  54.652  1.00 32.27     0.146    9.40    4.00
ATOM   2445  C   CYS A 336      58.969  65.792  53.194  1.00 33.65     0.526    9.82    4.00
ATOM   2446  O   CYS A 336      57.925  65.214  52.847  1.00 31.90    -0.500    8.17  -17.40
ATOM   2447  CB  CYS A 336      59.166  67.622  54.869  1.00 30.28     0.100   12.77    4.00
ATOM   2448  SG  CYS A 336      59.009  68.136  56.589  1.00 29.39    -0.135   19.93   -6.40
ATOM   2449  HN  CYS A 336      61.299  66.302  55.202  1.00  0.00     0.248    0.00    0.00
ATOM   2450  HG  CYS A 336      58.953  69.461  56.663  1.00  0.00     0.135    0.00    0.00
ATOM   2451  N   ARG A 337      59.961  66.096  52.355  1.00 34.49    -0.520    9.00  -17.40
ATOM   2452  CA  ARG A 337      59.879  65.836  50.930  1.00 34.51     0.237    9.40    4.00
ATOM   2453  C   ARG A 337      59.673  64.349  50.674  1.00 35.14     0.526    9.82    4.00
ATOM   2454  O   ARG A 337      58.802  63.964  49.884  1.00 34.83    -0.500    8.17  -17.40
ATOM   2455  CB  ARG A 337      61.144  66.305  50.236  1.00 34.25     0.049   12.77    4.00
ATOM   2456  CG  ARG A 337      60.989  66.406  48.732  1.00 37.80     0.058   12.77    4.00
ATOM   2457  CD  ARG A 337      61.911  65.466  47.961  1.00 41.89     0.111   12.77    4.00
ATOM   2458  NE  ARG A 337      63.322  65.667  48.295  1.00 44.29    -0.493    9.00  -24.67
ATOM   2459  CZ  ARG A 337      64.210  64.684  48.389  1.00 45.35     0.814    6.95    4.00
ATOM   2460  NH1 ARG A 337      63.846  63.426  48.162  1.00 45.99    -0.634    9.00  -24.67
ATOM   2461  NH2 ARG A 337      65.437  64.948  48.816  1.00 47.47    -0.634    9.00  -24.67
ATOM   2462  HN  ARG A 337      60.829  66.533  52.709  1.00  0.00     0.248    0.00    0.00
ATOM   2463  HE  ARG A 337      63.619  66.656  48.464  1.00  0.00     0.294    0.00    0.00
ATOM   2464 1HH1 ARG A 337      64.515  62.683  48.233  1.00  0.00     0.361    0.00    0.00
ATOM   2465 2HH1 ARG A 337      62.898  63.218  47.919  1.00  0.00     0.361    0.00    0.00
ATOM   2466 1HH2 ARG A 337      66.117  64.207  48.890  1.00  0.00     0.361    0.00    0.00
ATOM   2467 2HH2 ARG A 337      65.699  65.879  49.067  1.00  0.00     0.361    0.00    0.00
ATOM   2468  N   ASP A 338      60.444  63.506  51.355  1.00 37.18    -0.520    9.00  -17.40
ATOM   2469  CA  ASP A 338      60.322  62.050  51.180  1.00 39.45     0.246    9.40    4.00
ATOM   2470  C   ASP A 338      58.938  61.542  51.594  1.00 36.67     0.526    9.82    4.00
ATOM   2471  O   ASP A 338      58.276  60.830  50.850  1.00 34.83    -0.500    8.17  -17.40
ATOM   2472  CB  ASP A 338      61.431  61.308  51.955  1.00 43.54    -0.208   12.77    4.00
ATOM   2473  CG  ASP A 338      62.834  61.709  51.493  1.00 46.35     0.620    9.82    4.00
ATOM   2474  OD1 ASP A 338      63.051  61.814  50.267  1.00 49.31    -0.706    8.17  -18.95
ATOM   2475  OD2 ASP A 338      63.718  61.950  52.349  1.00 48.14    -0.706    8.17  -18.95
ATOM   2476  HN  ASP A 338      61.146  63.841  52.022  1.00  0.00     0.248    0.00    0.00
ATOM   2477  N   ALA A 339      58.503  61.949  52.778  1.00 34.71    -0.520    9.00  -17.40
ATOM   2478  CA  ALA A 339      57.200  61.582  53.303  1.00 32.01     0.215    9.40    4.00
ATOM   2479  C   ALA A 339      56.071  61.926  52.333  1.00 29.79     0.526    9.82    4.00
ATOM   2480  O   ALA A 339      55.159  61.114  52.119  1.00 30.59    -0.500    8.17  -17.40
ATOM   2481  CB  ALA A 339      56.987  62.293  54.603  1.00 32.93     0.031   16.15    4.00
ATOM   2482  HN  ALA A 339      59.097  62.556  53.376  1.00  0.00     0.248    0.00    0.00
ATOM   2483  N   LEU A 340      56.135  63.125  51.755  1.00 27.90    -0.520    9.00  -17.40
ATOM   2484  CA  LEU A 340      55.124  63.616  50.809  1.00 27.59     0.204    9.40    4.00
ATOM   2485  C   LEU A 340      54.999  62.725  49.585  1.00 29.33     0.526    9.82    4.00
ATOM   2486  O   LEU A 340      53.895  62.297  49.211  1.00 31.66    -0.500    8.17  -17.40
ATOM   2487  CB  LEU A 340      55.448  65.043  50.376  1.00 21.64     0.016   12.77    4.00
ATOM   2488  CG  LEU A 340      54.614  65.611  49.235  1.00 19.52     0.054    9.40    4.00
ATOM   2489  CD1 LEU A 340      53.119  65.458  49.507  1.00 16.47    -0.014   16.15    4.00
ATOM   2490  CD2 LEU A 340      54.997  67.087  49.074  1.00 22.90    -0.014   16.15    4.00
ATOM   2491  HN  LEU A 340      56.925  63.766  51.963  1.00  0.00     0.248    0.00    0.00
ATOM   2492  N   LEU A 341      56.138  62.451  48.962  1.00 31.93    -0.520    9.00  -17.40
ATOM   2493  CA  LEU A 341      56.209  61.597  47.782  1.00 32.72     0.204    9.40    4.00
ATOM   2494  C   LEU A 341      55.660  60.224  48.166  1.00 33.31     0.526    9.82    4.00
ATOM   2495  O   LEU A 341      55.068  59.507  47.351  1.00 32.44    -0.500    8.17  -17.40
ATOM   2496  CB  LEU A 341      57.672  61.465  47.372  1.00 34.04     0.016   12.77    4.00
ATOM   2497  CG  LEU A 341      58.003  61.559  45.893  1.00 34.62     0.054    9.40    4.00
ATOM   2498  CD1 LEU A 341      59.514  61.731  45.735  1.00 36.09    -0.014   16.15    4.00
ATOM   2499  CD2 LEU A 341      57.503  60.308  45.164  1.00 36.30    -0.014   16.15    4.00
ATOM   2500  HN  LEU A 341      57.034  62.848  49.306  1.00  0.00     0.248    0.00    0.00
ATOM   2501  N   GLN A 342      55.842  59.891  49.439  1.00 33.58    -0.520    9.00  -17.40
ATOM   2502  CA  GLN A 342      55.398  58.634  50.023  1.00 33.08     0.210    9.40    4.00
ATOM   2503  C   GLN A 342      53.869  58.526  50.078  1.00 29.27     0.526    9.82    4.00
ATOM   2504  O   GLN A 342      53.321  57.471  49.777  1.00 29.04    -0.500    8.17  -17.40
ATOM   2505  CB  GLN A 342      55.997  58.512  51.435  1.00 34.86     0.053   12.77    4.00
ATOM   2506  CG  GLN A 342      56.440  57.138  51.835  1.00 36.79    -0.043   12.77    4.00
ATOM   2507  CD  GLN A 342      57.510  56.559  50.914  1.00 37.30     0.675    9.82    4.00
ATOM   2508  OE1 GLN A 342      57.259  55.594  50.165  1.00 36.62    -0.470    8.17  -17.40
ATOM   2509  NE2 GLN A 342      58.702  57.130  50.965  1.00 38.69    -0.867   13.25  -17.40
ATOM   2510  HN  GLN A 342      56.332  60.555  50.084  1.00  0.00     0.248    0.00    0.00
ATOM   2511 1HE2 GLN A 342      59.453  56.824  50.408  1.00  0.00     0.344    0.00    0.00
ATOM   2512 2HE2 GLN A 342      58.823  57.909  51.609  1.00  0.00     0.344    0.00    0.00
ATOM   2513  N   LEU A 343      53.197  59.620  50.438  1.00 25.88    -0.520    9.00  -17.40
ATOM   2514  CA  LEU A 343      51.736  59.645  50.551  1.00 25.87     0.204    9.40    4.00
ATOM   2515  C   LEU A 343      51.064  59.441  49.223  1.00 27.78     0.526    9.82    4.00
ATOM   2516  O   LEU A 343      49.893  59.033  49.135  1.00 26.72    -0.500    8.17  -17.40
ATOM   2517  CB  LEU A 343      51.268  60.965  51.138  1.00 23.85     0.016   12.77    4.00
ATOM   2518  CG  LEU A 343      51.496  61.151  52.637  1.00 24.05     0.054    9.40    4.00
ATOM   2519  CD1 LEU A 343      51.055  62.556  53.036  1.00 21.90    -0.014   16.15    4.00
ATOM   2520  CD2 LEU A 343      50.715  60.101  53.439  1.00 20.88    -0.014   16.15    4.00
ATOM   2521  HN  LEU A 343      53.698  60.499  50.652  1.00  0.00     0.248    0.00    0.00
ATOM   2522  N   THR A 344      51.842  59.699  48.182  1.00 31.26    -0.520    9.00  -17.40
ATOM   2523  CA  THR A 344      51.410  59.594  46.798  1.00 31.20     0.268    9.40    4.00
ATOM   2524  C   THR A 344      50.753  58.277  46.400  1.00 30.49     0.526    9.82    4.00
ATOM   2525  O   THR A 344      49.772  58.283  45.654  1.00 30.02    -0.500    8.17  -17.40
ATOM   2526  CB  THR A 344      52.616  59.945  45.879  1.00 32.95     0.211    9.40    4.00
ATOM   2527  OG1 THR A 344      52.795  61.372  45.875  1.00 36.37    -0.550   11.04  -17.40
ATOM   2528  CG2 THR A 344      52.454  59.416  44.456  1.00 33.49     0.007   16.15    4.00
ATOM   2529  HN  THR A 344      52.834  59.999  48.337  1.00  0.00     0.248    0.00    0.00
ATOM   2530  HG1 THR A 344      53.535  61.520  45.305  1.00  0.00     0.310    0.00    0.00
ATOM   2531  N   SER A 345      51.254  57.161  46.927  1.00 29.93    -0.520    9.00  -17.40
ATOM   2532  CA  SER A 345      50.729  55.835  46.577  1.00 30.90     0.292    9.40    4.00
ATOM   2533  C   SER A 345      49.249  55.632  46.848  1.00 28.64     0.526    9.82    4.00
ATOM   2534  O   SER A 345      48.590  54.843  46.150  1.00 29.02    -0.500    8.17  -17.40
ATOM   2535  CB  SER A 345      51.546  54.721  47.247  1.00 32.02     0.194   12.77    4.00
ATOM   2536  OG  SER A 345      52.904  54.772  46.828  1.00 34.18    -0.550   11.04  -17.40
ATOM   2537  HN  SER A 345      52.031  57.194  47.601  1.00  0.00     0.248    0.00    0.00
ATOM   2538  HG  SER A 345      53.343  54.070  47.272  1.00  0.00     0.310    0.00    0.00
ATOM   2539  N   GLY A 346      48.717  56.347  47.836  1.00 28.15    -0.520    9.00  -17.40
ATOM   2540  CA  GLY A 346      47.300  56.198  48.143  1.00 27.06     0.246    9.40    4.00
ATOM   2541  C   GLY A 346      46.374  57.277  47.591  1.00 25.82     0.526    9.82    4.00
ATOM   2542  O   GLY A 346      45.159  57.211  47.794  1.00 25.11    -0.500    8.17  -17.40
ATOM   2543  HN  GLY A 346      49.265  56.997  48.388  1.00  0.00     0.248    0.00    0.00
ATOM   2544  N   MET A 347      46.942  58.263  46.896  1.00 25.20    -0.520    9.00  -17.40
ATOM   2545  CA  MET A 347      46.173  59.371  46.354  1.00 21.35     0.137    9.40    4.00
ATOM   2546  C   MET A 347      45.404  58.920  45.151  1.00 21.25     0.526    9.82    4.00
ATOM   2547  O   MET A 347      45.801  57.972  44.495  1.00 25.79    -0.500    8.17  -17.40
ATOM   2548  CB  MET A 347      47.101  60.525  46.022  1.00 19.29     0.037   12.77    4.00
ATOM   2549  CG  MET A 347      47.782  61.074  47.245  1.00 18.38     0.090   12.77    4.00
ATOM   2550  SD  MET A 347      48.732  62.525  46.902  1.00 22.52    -0.025   16.39   -6.40
ATOM   2551  CE  MET A 347      49.260  63.005  48.502  1.00 15.96     0.007   16.15    4.00
ATOM   2552  HN  MET A 347      47.961  58.263  46.723  1.00  0.00     0.248    0.00    0.00
ATOM   2553  N   VAL A 348      44.262  59.548  44.893  1.00 20.88    -0.520    9.00  -17.40
ATOM   2554  CA  VAL A 348      43.467  59.150  43.746  1.00 18.32     0.201    9.40    4.00
ATOM   2555  C   VAL A 348      43.759  59.945  42.478  1.00 19.06     0.526    9.82    4.00
ATOM   2556  O   VAL A 348      43.873  61.177  42.479  1.00 17.56    -0.500    8.17  -17.40
ATOM   2557  CB  VAL A 348      41.966  59.145  44.033  1.00 17.47     0.033    9.40    4.00
ATOM   2558  CG1 VAL A 348      41.242  58.461  42.884  1.00 16.52     0.006   16.15    4.00
ATOM   2559  CG2 VAL A 348      41.681  58.400  45.329  1.00 16.80     0.006   16.15    4.00
ATOM   2560  HN  VAL A 348      43.921  60.307  45.478  1.00  0.00     0.248    0.00    0.00
ATOM   2561  N   GLN A 349      43.970  59.189  41.415  1.00 20.60    -0.520    9.00  -17.40
ATOM   2562  CA  GLN A 349      44.259  59.709  40.105  1.00 21.61     0.210    9.40    4.00
ATOM   2563  C   GLN A 349      42.956  59.751  39.364  1.00 21.37     0.526    9.82    4.00
ATOM   2564  O   GLN A 349      41.969  59.139  39.765  1.00 21.65    -0.500    8.17  -17.40
ATOM   2565  CB  GLN A 349      45.178  58.757  39.358  1.00 24.28     0.053   12.77    4.00
ATOM   2566  CG  GLN A 349      46.599  58.771  39.835  1.00 29.44    -0.043   12.77    4.00
ATOM   2567  CD  GLN A 349      47.429  57.713  39.160  1.00 30.55     0.675    9.82    4.00
ATOM   2568  OE1 GLN A 349      47.425  57.580  37.924  1.00 32.43    -0.470    8.17  -17.40
ATOM   2569  NE2 GLN A 349      48.134  56.934  39.956  1.00 32.00    -0.867   13.25  -17.40
ATOM   2570  HN  GLN A 349      43.929  58.144  41.508  1.00  0.00     0.248    0.00    0.00
ATOM   2571 1HE2 GLN A 349      48.714  56.206  39.608  1.00  0.00     0.344    0.00    0.00
ATOM   2572 2HE2 GLN A 349      48.075  57.093  40.958  1.00  0.00     0.344    0.00    0.00
ATOM   2573  N   THR A 350      42.962  60.461  38.254  1.00 19.77    -0.520    9.00  -17.40
ATOM   2574  CA  THR A 350      41.779  60.552  37.465  1.00 17.19     0.268    9.40    4.00
ATOM   2575  C   THR A 350      42.221  60.586  36.038  1.00 19.10     0.526    9.82    4.00
ATOM   2576  O   THR A 350      43.415  60.687  35.735  1.00 19.44    -0.500    8.17  -17.40
ATOM   2577  CB  THR A 350      41.027  61.845  37.768  1.00 18.36     0.211    9.40    4.00
ATOM   2578  OG1 THR A 350      41.773  62.961  37.267  1.00 17.88    -0.550   11.04  -17.40
ATOM   2579  CG2 THR A 350      40.823  62.013  39.264  1.00 18.72     0.007   16.15    4.00
ATOM   2580  HN  THR A 350      43.803  60.954  37.940  1.00  0.00     0.248    0.00    0.00
ATOM   2581  HG1 THR A 350      41.261  63.729  37.483  1.00  0.00     0.310    0.00    0.00
ATOM   2582  N   HIS A 351      41.255  60.449  35.151  1.00 21.46    -0.520    9.00  -17.40
ATOM   2583  CA  HIS A 351      41.513  60.534  33.733  1.00 22.56     0.219    9.40    4.00
ATOM   2584  C   HIS A 351      41.324  61.975  33.323  1.00 22.56     0.526    9.82    4.00
ATOM   2585  O   HIS A 351      40.748  62.752  34.062  1.00 24.48    -0.500    8.17  -17.40
ATOM   2586  CB  HIS A 351      40.506  59.681  32.980  1.00 23.72     0.060   12.77    4.00
ATOM   2587  CG  HIS A 351      40.862  58.237  32.978  1.00 27.66     0.089    7.26    0.60
ATOM   2588  ND1 HIS A 351      40.422  57.364  33.946  1.00 27.35    -0.444    9.25  -17.40
ATOM   2589  CD2 HIS A 351      41.726  57.539  32.199  1.00 27.72     0.145   10.80    0.60
ATOM   2590  CE1 HIS A 351      41.007  56.191  33.770  1.00 28.61     0.384   10.80    0.60
ATOM   2591  NE2 HIS A 351      41.803  56.273  32.717  1.00 27.44    -0.527    9.25  -17.40
ATOM   2592  HN  HIS A 351      40.281  60.276  35.449  1.00  0.00     0.248    0.00    0.00
ATOM   2593  HD1 HIS A 351      39.772  57.588  34.655  1.00  0.00     0.320    0.00    0.00
ATOM   2594  N   VAL A 352      41.931  62.370  32.218  1.00 23.95    -0.520    9.00  -17.40
ATOM   2595  CA  VAL A 352      41.694  63.706  31.724  1.00 22.05     0.201    9.40    4.00
ATOM   2596  C   VAL A 352      40.601  63.478  30.704  1.00 23.21     0.526    9.82    4.00
ATOM   2597  O   VAL A 352      40.297  62.330  30.344  1.00 21.14    -0.500    8.17  -17.40
ATOM   2598  CB  VAL A 352      42.931  64.374  31.125  1.00 22.99     0.033    9.40    4.00
ATOM   2599  CG1 VAL A 352      43.879  64.747  32.248  1.00 22.64     0.006   16.15    4.00
ATOM   2600  CG2 VAL A 352      43.623  63.462  30.106  1.00 23.08     0.006   16.15    4.00
ATOM   2601  HN  VAL A 352      42.562  61.765  31.700  1.00  0.00     0.248    0.00    0.00
ATOM   2602  N   THR A 353      39.964  64.564  30.317  1.00 26.69    -0.520    9.00  -17.40
ATOM   2603  CA  THR A 353      38.852  64.567  29.391  1.00 31.12     0.268    9.40    4.00
ATOM   2604  C   THR A 353      39.147  64.542  27.879  1.00 34.03     0.526    9.82    4.00
ATOM   2605  O   THR A 353      38.310  64.061  27.086  1.00 35.10    -0.500    8.17  -17.40
ATOM   2606  CB  THR A 353      37.966  65.740  29.769  1.00 30.98     0.211    9.40    4.00
ATOM   2607  OG1 THR A 353      36.833  65.232  30.467  1.00 34.95    -0.550   11.04  -17.40
ATOM   2608  CG2 THR A 353      37.556  66.569  28.582  1.00 33.48     0.007   16.15    4.00
ATOM   2609  HN  THR A 353      40.261  65.502  30.688  1.00  0.00     0.248    0.00    0.00
ATOM   2610  HG1 THR A 353      36.301  66.005  30.687  1.00  0.00     0.310    0.00    0.00
ATOM   2611  N   THR A 354      40.313  65.057  27.483  1.00 35.48    -0.520    9.00  -17.40
ATOM   2612  CA  THR A 354      40.728  65.105  26.082  1.00 35.79     0.268    9.40    4.00
ATOM   2613  C   THR A 354      42.171  64.588  25.943  1.00 38.95     0.526    9.82    4.00
ATOM   2614  O   THR A 354      42.854  64.324  26.955  1.00 38.68    -0.500    8.17  -17.40
ATOM   2615  CB  THR A 354      40.637  66.566  25.492  1.00 35.48     0.211    9.40    4.00
ATOM   2616  OG1 THR A 354      41.265  67.503  26.369  1.00 37.09    -0.550   11.04  -17.40
ATOM   2617  CG2 THR A 354      39.214  67.000  25.312  1.00 35.93     0.007   16.15    4.00
ATOM   2618  HN  THR A 354      40.975  65.448  28.180  1.00  0.00     0.248    0.00    0.00
ATOM   2619  HG1 THR A 354      41.170  68.330  25.956  1.00  0.00     0.310    0.00    0.00
ATOM   2620  N   PRO A 355      42.646  64.373  24.692  1.00 41.20    -0.257    9.00  -17.40
ATOM   2621  CA  PRO A 355      44.020  63.890  24.514  1.00 39.33     0.112    9.40    4.00
ATOM   2622  C   PRO A 355      44.891  65.033  24.987  1.00 37.52     0.526    9.82    4.00
ATOM   2623  O   PRO A 355      45.762  64.871  25.864  1.00 38.18    -0.500    8.17  -17.40
ATOM   2624  CB  PRO A 355      44.143  63.761  22.998  1.00 39.43    -0.001   12.77    4.00
ATOM   2625  CG  PRO A 355      42.739  63.598  22.529  1.00 41.24     0.036   12.77    4.00
ATOM   2626  CD  PRO A 355      41.990  64.561  23.384  1.00 40.89     0.084   12.77    4.00
ATOM   2627  N   GLY A 356      44.537  66.207  24.462  1.00 36.09    -0.520    9.00  -17.40
ATOM   2628  CA  GLY A 356      45.218  67.449  24.744  1.00 34.95     0.246    9.40    4.00
ATOM   2629  C   GLY A 356      45.015  68.058  26.118  1.00 34.33     0.526    9.82    4.00
ATOM   2630  O   GLY A 356      45.478  69.175  26.352  1.00 35.46    -0.500    8.17  -17.40
ATOM   2631  HN  GLY A 356      43.723  66.252  23.807  1.00  0.00     0.248    0.00    0.00
ATOM   2632  N   SER A 357      44.338  67.364  27.029  1.00 32.43    -0.520    9.00  -17.40
ATOM   2633  CA  SER A 357      44.169  67.919  28.354  1.00 28.67     0.292    9.40    4.00
ATOM   2634  C   SER A 357      45.518  68.080  29.052  1.00 29.27     0.526    9.82    4.00
ATOM   2635  O   SER A 357      45.846  69.160  29.500  1.00 32.51    -0.500    8.17  -17.40
ATOM   2636  CB  SER A 357      43.220  67.065  29.184  1.00 27.90     0.194   12.77    4.00
ATOM   2637  OG  SER A 357      41.870  67.288  28.793  1.00 23.85    -0.550   11.04  -17.40
ATOM   2638  HN  SER A 357      43.935  66.456  26.824  1.00  0.00     0.248    0.00    0.00
ATOM   2639  HG  SER A 357      41.339  66.735  29.340  1.00  0.00     0.310    0.00    0.00
ATOM   2640  N   ILE A 358      46.337  67.034  29.080  1.00 31.01    -0.520    9.00  -17.40
ATOM   2641  CA  ILE A 358      47.656  67.105  29.753  1.00 32.36     0.199    9.40    4.00
ATOM   2642  C   ILE A 358      48.551  68.338  29.435  1.00 32.19     0.526    9.82    4.00
ATOM   2643  O   ILE A 358      48.981  69.048  30.356  1.00 36.18    -0.500    8.17  -17.40
ATOM   2644  CB  ILE A 358      48.456  65.771  29.598  1.00 30.91     0.030    9.40    4.00
ATOM   2645  CG1 ILE A 358      47.726  64.629  30.307  1.00 30.32     0.017   12.77    4.00
ATOM   2646  CG2 ILE A 358      49.854  65.922  30.172  1.00 32.44     0.001   16.15    4.00
ATOM   2647  CD1 ILE A 358      47.699  64.775  31.810  1.00 30.26    -0.001   16.15    4.00
ATOM   2648  HN  ILE A 358      46.090  66.143  28.640  1.00  0.00     0.248    0.00    0.00
ATOM   2649  N   PRO A 359      48.842  68.611  28.146  1.00 30.69    -0.257    9.00  -17.40
ATOM   2650  CA  PRO A 359      49.669  69.752  27.731  1.00 28.66     0.112    9.40    4.00
ATOM   2651  C   PRO A 359      49.026  71.073  28.136  1.00 28.46     0.526    9.82    4.00
ATOM   2652  O   PRO A 359      49.715  72.027  28.501  1.00 29.37    -0.500    8.17  -17.40
ATOM   2653  CB  PRO A 359      49.676  69.628  26.211  1.00 28.16    -0.001   12.77    4.00
ATOM   2654  CG  PRO A 359      49.559  68.180  25.996  1.00 30.01     0.036   12.77    4.00
ATOM   2655  CD  PRO A 359      48.492  67.791  26.974  1.00 30.64     0.084   12.77    4.00
ATOM   2656  N   THR A 360      47.710  71.156  27.958  1.00 28.63    -0.520    9.00  -17.40
ATOM   2657  CA  THR A 360      46.936  72.336  28.326  1.00 27.57     0.268    9.40    4.00
ATOM   2658  C   THR A 360      47.035  72.561  29.851  1.00 24.20     0.526    9.82    4.00
ATOM   2659  O   THR A 360      47.287  73.661  30.306  1.00 22.63    -0.500    8.17  -17.40
ATOM   2660  CB  THR A 360      45.455  72.153  27.893  1.00 29.03     0.211    9.40    4.00
ATOM   2661  OG1 THR A 360      45.394  72.035  26.471  1.00 30.84    -0.550   11.04  -17.40
ATOM   2662  CG2 THR A 360      44.601  73.327  28.330  1.00 28.60     0.007   16.15    4.00
ATOM   2663  HN  THR A 360      47.186  70.363  27.542  1.00  0.00     0.248    0.00    0.00
ATOM   2664  HG1 THR A 360      44.475  71.927  26.270  1.00  0.00     0.310    0.00    0.00
ATOM   2665  N   ILE A 361      46.841  71.499  30.622  1.00 21.80    -0.520    9.00  -17.40
ATOM   2666  CA  ILE A 361      46.939  71.574  32.072  1.00 22.49     0.199    9.40    4.00
ATOM   2667  C   ILE A 361      48.366  72.002  32.427  1.00 25.88     0.526    9.82    4.00
ATOM   2668  O   ILE A 361      48.593  72.899  33.282  1.00 26.48    -0.500    8.17  -17.40
ATOM   2669  CB  ILE A 361      46.586  70.204  32.700  1.00 21.23     0.030    9.40    4.00
ATOM   2670  CG1 ILE A 361      45.071  70.014  32.673  1.00 18.80     0.017   12.77    4.00
ATOM   2671  CG2 ILE A 361      47.146  70.093  34.101  1.00 21.23     0.001   16.15    4.00
ATOM   2672  CD1 ILE A 361      44.613  68.615  32.966  1.00 20.19    -0.001   16.15    4.00
ATOM   2673  HN  ILE A 361      46.613  70.580  30.211  1.00  0.00     0.248    0.00    0.00
ATOM   2674  N   CYS A 362      49.335  71.409  31.736  1.00 26.69    -0.520    9.00  -17.40
ATOM   2675  CA  CYS A 362      50.729  71.730  31.964  1.00 27.32     0.146    9.40    4.00
ATOM   2676  C   CYS A 362      51.000  73.221  31.719  1.00 25.98     0.526    9.82    4.00
ATOM   2677  O   CYS A 362      51.561  73.886  32.559  1.00 26.07    -0.500    8.17  -17.40
ATOM   2678  CB  CYS A 362      51.599  70.876  31.055  1.00 30.51     0.100   12.77    4.00
ATOM   2679  SG  CYS A 362      53.221  70.470  31.733  1.00 35.66    -0.135   19.93   -6.40
ATOM   2680  HN  CYS A 362      49.117  70.704  31.019  1.00  0.00     0.248    0.00    0.00
ATOM   2681  HG  CYS A 362      53.902  69.723  30.865  1.00  0.00     0.135    0.00    0.00
ATOM   2682  N   ASP A 363      50.561  73.751  30.583  1.00 26.29    -0.520    9.00  -17.40
ATOM   2683  CA  ASP A 363      50.777  75.168  30.281  1.00 27.44     0.246    9.40    4.00
ATOM   2684  C   ASP A 363      50.101  76.110  31.282  1.00 26.01     0.526    9.82    4.00
ATOM   2685  O   ASP A 363      50.621  77.190  31.572  1.00 26.31    -0.500    8.17  -17.40
ATOM   2686  CB  ASP A 363      50.337  75.509  28.853  1.00 30.11    -0.208   12.77    4.00
ATOM   2687  CG  ASP A 363      51.192  74.826  27.791  1.00 34.85     0.620    9.82    4.00
ATOM   2688  OD1 ASP A 363      52.137  74.062  28.140  1.00 36.15    -0.706    8.17  -18.95
ATOM   2689  OD2 ASP A 363      50.911  75.053  26.588  1.00 37.41    -0.706    8.17  -18.95
ATOM   2690  HN  ASP A 363      50.061  73.191  29.887  1.00  0.00     0.248    0.00    0.00
ATOM   2691  N   LEU A 364      48.957  75.698  31.824  1.00 25.80    -0.520    9.00  -17.40
ATOM   2692  CA  LEU A 364      48.234  76.518  32.801  1.00 24.54     0.204    9.40    4.00
ATOM   2693  C   LEU A 364      49.065  76.615  34.069  1.00 18.84     0.526    9.82    4.00
ATOM   2694  O   LEU A 364      49.330  77.712  34.574  1.00 18.60    -0.500    8.17  -17.40
ATOM   2695  CB  LEU A 364      46.858  75.906  33.119  1.00 27.71     0.016   12.77    4.00
ATOM   2696  CG  LEU A 364      46.073  76.510  34.301  1.00 30.13     0.054    9.40    4.00
ATOM   2697  CD1 LEU A 364      45.122  77.571  33.777  1.00 30.16    -0.014   16.15    4.00
ATOM   2698  CD2 LEU A 364      45.283  75.408  35.050  1.00 31.71    -0.014   16.15    4.00
ATOM   2699  HN  LEU A 364      48.545  74.791  31.574  1.00  0.00     0.248    0.00    0.00
ATOM   2700  N   ALA A 365      49.463  75.453  34.573  1.00 17.49    -0.520    9.00  -17.40
ATOM   2701  CA  ALA A 365      50.263  75.356  35.772  1.00 17.60     0.215    9.40    4.00
ATOM   2702  C   ALA A 365      51.551  76.148  35.599  1.00 20.26     0.526    9.82    4.00
ATOM   2703  O   ALA A 365      51.942  76.906  36.477  1.00 24.13    -0.500    8.17  -17.40
ATOM   2704  CB  ALA A 365      50.552  73.924  36.057  1.00 17.89     0.031   16.15    4.00
ATOM   2705  HN  ALA A 365      49.201  74.563  34.104  1.00  0.00     0.248    0.00    0.00
ATOM   2706  N   ARG A 366      52.189  76.030  34.441  1.00 22.19    -0.520    9.00  -17.40
ATOM   2707  CA  ARG A 366      53.426  76.789  34.192  1.00 23.51     0.237    9.40    4.00
ATOM   2708  C   ARG A 366      53.193  78.286  34.052  1.00 18.65     0.526    9.82    4.00
ATOM   2709  O   ARG A 366      53.957  79.075  34.571  1.00 16.34    -0.500    8.17  -17.40
ATOM   2710  CB  ARG A 366      54.182  76.237  32.974  1.00 27.56     0.049   12.77    4.00
ATOM   2711  CG  ARG A 366      54.975  74.985  33.323  1.00 34.93     0.058   12.77    4.00
ATOM   2712  CD  ARG A 366      55.523  74.241  32.107  1.00 42.34     0.111   12.77    4.00
ATOM   2713  NE  ARG A 366      56.139  72.954  32.482  1.00 49.24    -0.493    9.00  -24.67
ATOM   2714  CZ  ARG A 366      56.102  71.834  31.746  1.00 52.38     0.814    6.95    4.00
ATOM   2715  NH1 ARG A 366      55.472  71.809  30.564  1.00 53.78    -0.634    9.00  -24.67
ATOM   2716  NH2 ARG A 366      56.673  70.717  32.207  1.00 53.45    -0.634    9.00  -24.67
ATOM   2717  HN  ARG A 366      51.852  75.421  33.696  1.00  0.00     0.248    0.00    0.00
ATOM   2718  HE  ARG A 366      56.641  72.943  33.406  1.00  0.00     0.294    0.00    0.00
ATOM   2719 1HH1 ARG A 366      55.450  70.977  30.027  1.00  0.00     0.361    0.00    0.00
ATOM   2720 2HH1 ARG A 366      55.026  72.643  30.235  1.00  0.00     0.361    0.00    0.00
ATOM   2721 1HH2 ARG A 366      56.646  69.882  31.659  1.00  0.00     0.361    0.00    0.00
ATOM   2722 2HH2 ARG A 366      57.125  70.720  33.097  1.00  0.00     0.361    0.00    0.00
ATOM   2723  N   THR A 367      52.126  78.671  33.356  1.00 17.70    -0.520    9.00  -17.40
ATOM   2724  CA  THR A 367      51.800  80.079  33.200  1.00 16.16     0.268    9.40    4.00
ATOM   2725  C   THR A 367      51.420  80.710  34.548  1.00 16.40     0.526    9.82    4.00
ATOM   2726  O   THR A 367      51.757  81.884  34.818  1.00 15.37    -0.500    8.17  -17.40
ATOM   2727  CB  THR A 367      50.643  80.268  32.217  1.00 15.27     0.211    9.40    4.00
ATOM   2728  OG1 THR A 367      51.020  79.748  30.946  1.00 15.03    -0.550   11.04  -17.40
ATOM   2729  CG2 THR A 367      50.347  81.726  32.045  1.00 14.59     0.007   16.15    4.00
ATOM   2730  HN  THR A 367      51.506  77.985  32.911  1.00  0.00     0.248    0.00    0.00
ATOM   2731  HG1 THR A 367      50.269  79.890  30.377  1.00  0.00     0.310    0.00    0.00
ATOM   2732  N   PHE A 368      50.660  79.963  35.359  1.00 18.62    -0.520    9.00  -17.40
ATOM   2733  CA  PHE A 368      50.240  80.410  36.687  1.00 16.99     0.214    9.40    4.00
ATOM   2734  C   PHE A 368      51.526  80.686  37.470  1.00 17.59     0.526    9.82    4.00
ATOM   2735  O   PHE A 368      51.727  81.790  38.002  1.00 17.03    -0.500    8.17  -17.40
ATOM   2736  CB  PHE A 368      49.425  79.303  37.384  1.00 18.31     0.038   12.77    4.00
ATOM   2737  CG  PHE A 368      48.957  79.660  38.791  1.00 19.90     0.011    7.26    0.60
ATOM   2738  CD1 PHE A 368      49.872  79.789  39.849  1.00 19.88    -0.011   10.80    0.60
ATOM   2739  CD2 PHE A 368      47.600  79.854  39.064  1.00 19.25    -0.011   10.80    0.60
ATOM   2740  CE1 PHE A 368      49.442  80.111  41.159  1.00 19.79     0.004   10.80    0.60
ATOM   2741  CE2 PHE A 368      47.162  80.172  40.360  1.00 19.50     0.004   10.80    0.60
ATOM   2742  CZ  PHE A 368      48.088  80.301  41.415  1.00 19.40    -0.003   10.80    0.60
ATOM   2743  HN  PHE A 368      50.342  79.024  35.057  1.00  0.00     0.248    0.00    0.00
ATOM   2744  N   ALA A 369      52.405  79.686  37.520  1.00 18.58    -0.520    9.00  -17.40
ATOM   2745  CA  ALA A 369      53.677  79.802  38.233  1.00 20.83     0.215    9.40    4.00
ATOM   2746  C   ALA A 369      54.421  81.071  37.844  1.00 22.27     0.526    9.82    4.00
ATOM   2747  O   ALA A 369      54.735  81.941  38.690  1.00 21.57    -0.500    8.17  -17.40
ATOM   2748  CB  ALA A 369      54.540  78.600  37.933  1.00 19.67     0.031   16.15    4.00
ATOM   2749  HN  ALA A 369      52.210  78.788  37.050  1.00  0.00     0.248    0.00    0.00
ATOM   2750  N   ARG A 370      54.641  81.182  36.538  1.00 24.94    -0.520    9.00  -17.40
ATOM   2751  CA  ARG A 370      55.345  82.291  35.899  1.00 24.05     0.237    9.40    4.00
ATOM   2752  C   ARG A 370      54.802  83.681  36.204  1.00 21.84     0.526    9.82    4.00
ATOM   2753  O   ARG A 370      55.564  84.601  36.474  1.00 20.77    -0.500    8.17  -17.40
ATOM   2754  CB  ARG A 370      55.368  82.046  34.377  1.00 26.93     0.049   12.77    4.00
ATOM   2755  CG  ARG A 370      55.867  83.190  33.521  1.00 32.68     0.058   12.77    4.00
ATOM   2756  CD  ARG A 370      55.776  82.872  31.992  1.00 39.51     0.111   12.77    4.00
ATOM   2757  NE  ARG A 370      54.423  82.706  31.410  1.00 43.55    -0.493    9.00  -24.67
ATOM   2758  CZ  ARG A 370      53.784  83.627  30.675  1.00 44.35     0.814    6.95    4.00
ATOM   2759  NH1 ARG A 370      54.342  84.811  30.442  1.00 45.73    -0.634    9.00  -24.67
ATOM   2760  NH2 ARG A 370      52.651  83.318  30.049  1.00 43.56    -0.634    9.00  -24.67
ATOM   2761  HN  ARG A 370      54.292  80.427  35.891  1.00  0.00     0.248    0.00    0.00
ATOM   2762  HE  ARG A 370      53.956  81.788  31.606  1.00  0.00     0.294    0.00    0.00
ATOM   2763 1HH1 ARG A 370      53.864  85.495  29.895  1.00  0.00     0.361    0.00    0.00
ATOM   2764 2HH1 ARG A 370      55.247  85.015  30.820  1.00  0.00     0.361    0.00    0.00
ATOM   2765 1HH2 ARG A 370      52.176  84.005  29.502  1.00  0.00     0.361    0.00    0.00
ATOM   2766 2HH2 ARG A 370      52.276  82.394  30.128  1.00  0.00     0.361    0.00    0.00
ATOM   2767  N   GLU A 371      53.486  83.824  36.155  1.00 19.51    -0.520    9.00  -17.40
ATOM   2768  CA  GLU A 371      52.870  85.118  36.378  1.00 17.48     0.246    9.40    4.00
ATOM   2769  C   GLU A 371      52.602  85.488  37.828  1.00 16.39     0.526    9.82    4.00
ATOM   2770  O   GLU A 371      52.747  86.680  38.222  1.00 14.98    -0.500    8.17  -17.40
ATOM   2771  CB  GLU A 371      51.567  85.191  35.580  1.00 16.24     0.000   12.77    4.00
ATOM   2772  CG  GLU A 371      50.789  86.476  35.738  1.00 15.90    -0.208   12.77    4.00
ATOM   2773  CD  GLU A 371      49.524  86.443  34.927  1.00 17.60     0.620    9.82    4.00
ATOM   2774  OE1 GLU A 371      49.611  86.599  33.706  1.00 19.40    -0.706    8.17  -18.95
ATOM   2775  OE2 GLU A 371      48.448  86.206  35.492  1.00 16.30    -0.706    8.17  -18.95
ATOM   2776  HN  GLU A 371      52.869  83.028  35.959  1.00  0.00     0.248    0.00    0.00
ATOM   2777  N   MET A 372      52.195  84.501  38.621  1.00 16.13    -0.520    9.00  -17.40
ATOM   2778  CA  MET A 372      51.836  84.761  40.009  1.00 17.53     0.137    9.40    4.00
ATOM   2779  C   MET A 372      52.779  84.364  41.108  1.00 15.87     0.526    9.82    4.00
ATOM   2780  O   MET A 372      52.669  84.873  42.210  1.00 17.84    -0.500    8.17  -17.40
ATOM   2781  CB  MET A 372      50.402  84.289  40.278  1.00 18.24     0.037   12.77    4.00
ATOM   2782  CG  MET A 372      49.390  85.272  39.668  1.00 17.78     0.090   12.77    4.00
ATOM   2783  SD  MET A 372      47.760  84.669  39.625  1.00 13.15    -0.025   16.39   -6.40
ATOM   2784  CE  MET A 372      47.923  83.516  38.301  1.00 13.66     0.007   16.15    4.00
ATOM   2785  HN  MET A 372      52.123  83.538  38.282  1.00  0.00     0.248    0.00    0.00
ATOM   2786  N   GLY A 373      53.717  83.483  40.818  1.00 17.49    -0.520    9.00  -17.40
ATOM   2787  CA  GLY A 373      54.688  83.139  41.837  1.00 27.38     0.246    9.40    4.00
ATOM   2788  C   GLY A 373      55.703  84.273  41.798  1.00 33.64     0.526    9.82    4.00
ATOM   2789  O   GLY A 373      56.112  84.691  40.704  1.00 36.89    -0.500    8.17  -17.40
ATOM   2790  HN  GLY A 373      53.786  83.037  39.912  1.00  0.00     0.248    0.00    0.00
ATOM   2791  N   GLU A 374      56.055  84.858  42.933  1.00 39.09    -0.520    9.00  -17.40
ATOM   2792  CA  GLU A 374      57.013  85.954  42.861  1.00 46.57     0.246    9.40    4.00
ATOM   2793  C   GLU A 374      58.465  85.470  42.784  1.00 48.98     0.526    9.82    4.00
ATOM   2794  O   GLU A 374      59.321  86.224  42.230  1.00 50.04    -0.500    8.17  -17.40
ATOM   2795  CB  GLU A 374      56.793  86.976  43.988  1.00 50.07     0.000   12.77    4.00
ATOM   2796  CG  GLU A 374      56.311  88.372  43.447  1.00 54.28    -0.208   12.77    4.00
ATOM   2797  CD  GLU A 374      55.799  89.361  44.527  1.00 56.22     0.620    9.82    4.00
ATOM   2798  OE1 GLU A 374      55.650  88.944  45.695  1.00 57.93    -0.706    8.17  -18.95
ATOM   2799  OE2 GLU A 374      55.542  90.560  44.216  1.00 57.22    -0.706    8.17  -18.95
ATOM   2800  HN  GLU A 374      55.696  84.584  43.829  1.00  0.00     0.248    0.00    0.00
ATOM   2801  N   ALA A 375      58.808  84.244  43.329  1.00 50.69    -0.520    9.00  -17.40
ATOM   2802 5H46 ALA A 375      59.750  83.929  43.294  1.00  0.00     0.000    0.00    0.00
ATOM   2803 5H46 ALA A 375      58.109  83.683  43.759  1.00  0.00     0.000    0.00    0.00
TER    2804      ALA A 375 
