# Supplementary material for: DOVIS: an implementation for high-throughput virtual screening using AutoDock
Source: BMC Bioinformatics. 2008 Feb 27;9:126. doi: 10.1186/1471-2105-9-126 (PMC2267697; doi:10.1186/1471-2105-9-126)
Supplement: Additional file 2 — DOVIS_alpha_Release.tar.gz. This file contains the DOVIS package (DOVIS_alpha), release note and user manual. [file 1471-2105-9-126-S2.GZ › DOVIS_alpha_Release/example/TestRun/dock.info]

1kim_protein.pdbqs
/home/xjiang/DOVIS_alpha_downloads/example/TestRun.conf
3
46.6
83.790
54.21
9
/home/xjiang/DOVIS_alpha_downloads/example/ligs
0
2
1
/home/xjiang/DOVIS_alpha_downloads/example/TestRun
