# Supplementary material for: DOVIS: an implementation for high-throughput virtual screening using AutoDock
Source: BMC Bioinformatics. 2008 Feb 27;9:126. doi: 10.1186/1471-2105-9-126 (PMC2267697; doi:10.1186/1471-2105-9-126)
Supplement: Additional file 2 — DOVIS_alpha_Release.tar.gz. This file contains the DOVIS package (DOVIS_alpha), release note and user manual. [file 1471-2105-9-126-S2.GZ › DOVIS_alpha_Release/example/TestRun/NEW_PDBQ/2ki5_lig_7.pdbq]

REMARK  5 active torsions:
REMARK  status: ('A' for Active; 'I' for Inactive)
REMARK    1  A    between atoms: C1_1  and  O1_2 
REMARK    2  A    between atoms: C1_1  and  C2_3 
REMARK    3  A    between atoms: C2_3  and  O2_4 
REMARK    4  A    between atoms: O2_4  and  C3_5 
REMARK    5  A    between atoms: C3_5  and  N1_6 
REMARK       I    between atoms: A7_13  and  N4_14 
ROOT
ATOM      1  N1  <1> d          47.184  84.772  56.422  0.00  0.00    -0.301
ATOM      2  A4  <1> d          46.955  85.717  57.361  0.00  0.00     0.214
ATOM      3  N2  <1> d          45.675  86.139  57.339  0.00  0.00    -0.234
ATOM      4  A5  <1> d          45.086  85.439  56.359  0.00  0.00     0.173
ATOM      5  A6  <1> d          43.770  85.438  55.869  0.00  0.00     0.292
ATOM      6  O3  <1> d          42.895  86.187  56.355  0.00  0.00    -0.265
ATOM      7  N3  <1> d          43.465  84.595  54.843  0.00  0.00    -0.152
ATOM      8  A7  <1> d          44.399  83.765  54.293  0.00  0.00     0.703
ATOM      9  N4  <1> d          44.059  82.949  53.285  0.00  0.00    -0.233
ATOM     10  N5  <1> d          45.678  83.759  54.761  0.00  0.00    -0.044
ATOM     11  A8  <1> d          46.019  84.586  55.782  0.00  0.00     0.186
ATOM     12  H9  <1> d          42.559  84.584  54.495  0.00  0.00     0.187
ATOM     13  H10 <1> d          43.149  82.948  52.946  0.00  0.00     0.174
ATOM     14  H11 <1> d          44.721  82.358  52.892  0.00  0.00     0.174
ENDROOT
BRANCH   1  15
ATOM     15  C3  <1> d          48.419  84.095  56.157  0.00  0.00     0.301
BRANCH  15  16
ATOM     16  O2  <1> d          48.292  82.663  56.259  0.00  0.00    -0.369
BRANCH  16  17
ATOM     17  C2  <1> d          48.092  82.156  57.593  0.00  0.00     0.196
BRANCH  17  18
ATOM     18  C1  <1> d          47.922  80.626  57.537  0.00  0.00     0.190
BRANCH  18  19
ATOM     19  O1  <1> d          46.768  80.269  56.783  0.00  0.00    -0.399
ATOM     20  H3  <1> d          46.935  80.615  55.881  0.00  0.00     0.209
ENDBRANCH  18  19
ENDBRANCH  17  18
ENDBRANCH  16  17
ENDBRANCH  15  16
ENDBRANCH   1  15
TORSDOF 4
