# Supplementary material for: DOVIS: an implementation for high-throughput virtual screening using AutoDock
Source: BMC Bioinformatics. 2008 Feb 27;9:126. doi: 10.1186/1471-2105-9-126 (PMC2267697; doi:10.1186/1471-2105-9-126)
Supplement: Additional file 2 — DOVIS_alpha_Release.tar.gz. This file contains the DOVIS package (DOVIS_alpha), release note and user manual. [file 1471-2105-9-126-S2.GZ › DOVIS_alpha_Release/example/TestRun/NEW_PDBQ/hmtt_lig_8.pdbq]

REMARK  4 active torsions:
REMARK  status: ('A' for Active; 'I' for Inactive)
REMARK    1  A    between atoms: A_9  and  C_11 
REMARK    2  A    between atoms: C_12  and  C_11 
REMARK    3  A    between atoms: C_20  and  CA_17 
REMARK    4  A    between atoms: O_21  and  C_20 
ROOT
ATOM      1  C   UNK d   0      47.925  82.230  54.336  0.00  0.00     0.065
ATOM      2  C   UNK d   0      48.537  82.336  55.712  0.00  0.00     0.236
ATOM      3  N   UNK d   0      49.795  81.891  55.952  0.00  0.00    -0.279
ATOM      4  C   UNK d   0      50.493  81.183  55.036  0.00  0.00     0.323
ATOM      5  O   UNK d   0      51.694  80.909  55.248  0.00  0.00    -0.247
ATOM      6  O   UNK d   0      47.953  82.890  56.671  0.00  0.00    -0.272
ATOM      7  C   UNK d   0      48.486  83.462  53.537  0.00  0.00     0.028
ATOM      8  H   UNK d   0      50.209  82.089  56.807  0.00  0.00     0.173
ATOM      9  C   UNK d   1      49.897  80.746  53.903  0.00  0.00    -0.335
ATOM     10  CA  UNK d   1      48.480  80.888  53.688  0.00  0.00     0.127
ATOM     11  H   UNK d   1      50.426  80.265  53.247  0.00  0.00     0.164
ENDROOT
BRANCH   1  12
ATOM     12  C   UNK d   0      46.345  82.337  54.379  0.00  0.00     0.079
BRANCH  12  13
ATOM     13  A   UNK d   0      45.635  82.510  53.069  0.00  0.00     0.026
ATOM     14  N   UNK d   0      45.692  81.461  52.202  0.00  0.00    -0.312
ATOM     15  A   UNK d   0      44.910  83.679  52.679  0.00  0.00     0.029
ATOM     16  A   UNK d   0      45.105  81.481  50.984  0.00  0.00     0.327
ATOM     17  H   UNK d   0      46.173  80.663  52.460  0.00  0.00     0.170
ATOM     18  O   UNK d   0      45.195  80.489  50.228  0.00  0.00    -0.247
ATOM     19  N   UNK d   0      44.422  82.577  50.588  0.00  0.00    -0.275
ATOM     20  A   UNK d   0      44.310  83.661  51.392  0.00  0.00     0.257
ATOM     21  H   UNK d   0      44.004  82.587  49.712  0.00  0.00     0.173
ATOM     22  O   UNK d   0      43.653  84.624  50.935  0.00  0.00    -0.267
ATOM     23  C   UNK d   0      44.773  84.872  53.561  0.00  0.00     0.056
ENDBRANCH  12  13
ENDBRANCH   1  12
BRANCH  10  24
ATOM     24  C   UNK d   0      47.833  79.547  54.162  0.00  0.00     0.190
BRANCH  24  25
ATOM     25  O   UNK d   0      47.960  79.328  55.564  0.00  0.00    -0.399
ATOM     26  H   UNK d   0      47.489  80.077  55.984  0.00  0.00     0.209
ENDBRANCH  24  25
ENDBRANCH  10  24
TORSDOF 3
