# Supplementary material for: DOVIS: an implementation for high-throughput virtual screening using AutoDock
Source: BMC Bioinformatics. 2008 Feb 27;9:126. doi: 10.1186/1471-2105-9-126 (PMC2267697; doi:10.1186/1471-2105-9-126)
Supplement: Additional file 2 — DOVIS_alpha_Release.tar.gz. This file contains the DOVIS package (DOVIS_alpha), release note and user manual. [file 1471-2105-9-126-S2.GZ › DOVIS_alpha_Release/example/TestRun/NEW_PDBQ/hpt_lig_9.pdbq]

REMARK  4 active torsions:
REMARK  status: ('A' for Active; 'I' for Inactive)
REMARK    1  A    between atoms: A5_9  and  C6_11 
REMARK    2  A    between atoms: C7_12  and  C6_11 
REMARK    3  A    between atoms: C8_13  and  C7_12 
REMARK    4  A    between atoms: O3_14  and  C8_13 
ROOT
ATOM      1  N1  <1> d          46.408  84.162  53.688  0.00  0.00    -0.312
ATOM      2  A1  <1> d          45.347  84.824  54.205  0.00  0.00     0.327
ATOM      3  O1  <1> d          45.520  85.879  54.853  0.00  0.00    -0.247
ATOM      4  N2  <1> d          44.098  84.339  54.019  0.00  0.00    -0.275
ATOM      5  A2  <1> d          43.884  83.196  53.322  0.00  0.00     0.257
ATOM      6  O2  <1> d          42.693  82.828  53.205  0.00  0.00    -0.267
ATOM      7  A3  <1> d          44.968  82.470  52.764  0.00  0.00     0.029
ATOM      8  C4  <1> d          44.744  81.209  52.007  0.00  0.00     0.056
ATOM      9  A5  <1> d          46.272  83.009  52.975  0.00  0.00     0.025
ATOM     10  H1  <1> d          43.341  84.818  54.392  0.00  0.00     0.173
ATOM     11  H5  <1> d          47.297  84.525  53.830  0.00  0.00     0.170
ENDROOT
BRANCH   9  12
ATOM     12  C6  <1> d          47.540  82.406  52.476  0.00  0.00     0.060
BRANCH  12  13
ATOM     13  C7  <1> d          48.384  81.789  53.624  0.00  0.00     0.032
BRANCH  13  14
ATOM     14  C8  <1> d          49.701  81.154  53.122  0.00  0.00     0.164
BRANCH  14  15
ATOM     15  O3  <1> d          50.431  80.609  54.216  0.00  0.00    -0.401
ATOM     16  H12 <1> d          51.242  80.232  53.815  0.00  0.00     0.209
ENDBRANCH  14  15
ENDBRANCH  13  14
ENDBRANCH  12  13
ENDBRANCH   9  12
TORSDOF 3
