# Supplementary material for: DOVIS: an implementation for high-throughput virtual screening using AutoDock
Source: BMC Bioinformatics. 2008 Feb 27;9:126. doi: 10.1186/1471-2105-9-126 (PMC2267697; doi:10.1186/1471-2105-9-126)
Supplement: Additional file 2 — DOVIS_alpha_Release.tar.gz. This file contains the DOVIS package (DOVIS_alpha), release note and user manual. [file 1471-2105-9-126-S2.GZ › DOVIS_alpha_Release/example/TestRun/NEW_PDBQ/1ki2_lig_2.pdbq]

REMARK  7 active torsions:
REMARK  status: ('A' for Active; 'I' for Inactive)
REMARK       I    between atoms: A1_2  and  N4_14 
REMARK    1  A    between atoms: C4_5  and  O1_6 
REMARK    2  A    between atoms: C4_5  and  C6_9 
REMARK    3  A    between atoms: C5_7  and  O2_8 
REMARK    4  A    between atoms: C5_7  and  C6_9 
REMARK    5  A    between atoms: C6_9  and  O3_10 
REMARK    6  A    between atoms: O3_10  and  C7_11 
REMARK    7  A    between atoms: C7_11  and  N2_12 
ROOT
ATOM      1  N1  <1> d          43.471  86.799  54.846  0.00  0.00    -0.152
ATOM      2  A1  <1> d          44.340  86.449  53.853  0.00  0.00     0.703
ATOM      3  A2  <1> d          45.860  85.645  55.453  0.00  0.00     0.186
ATOM      4  A3  <1> d          46.739  85.118  57.350  0.00  0.00     0.214
ATOM      5  N2  <1> d          46.950  85.098  56.015  0.00  0.00    -0.301
ATOM      6  N3  <1> d          45.536  85.872  54.154  0.00  0.00    -0.044
ATOM      7  N4  <1> d          44.016  86.673  52.571  0.00  0.00    -0.233
ATOM      8  A8  <1> d          43.762  86.587  56.160  0.00  0.00     0.292
ATOM      9  O4  <1> d          42.947  86.918  57.050  0.00  0.00    -0.265
ATOM     10  A9  <1> d          44.992  85.992  56.481  0.00  0.00     0.173
ATOM     11  N5  <1> d          45.545  85.662  57.657  0.00  0.00    -0.234
ATOM     12  H1  <1> d          42.624  87.210  54.610  0.00  0.00     0.187
ATOM     13  H12 <1> d          43.166  87.084  52.349  0.00  0.00     0.174
ATOM     14  H13 <1> d          44.632  86.425  51.863  0.00  0.00     0.174
ENDROOT
BRANCH   5  15
ATOM     15  C7  <1> d          48.110  84.583  55.351  0.00  0.00     0.301
BRANCH  15  16
ATOM     16  O3  <1> d          48.334  83.184  55.620  0.00  0.00    -0.362
BRANCH  16  17
ATOM     17  C6  <1> d          47.335  82.233  55.176  0.00  0.00     0.170
BRANCH  17  18
ATOM     18  C4  <1> d          47.395  81.959  53.647  0.00  0.00     0.198
BRANCH  18  19
ATOM     19  O1  <1> d          46.822  83.026  52.900  0.00  0.00    -0.398
ATOM     20  H5  <1> d          46.909  82.753  51.963  0.00  0.00     0.209
ENDBRANCH  18  19
ENDBRANCH  17  18
BRANCH  17  21
ATOM     21  C5  <1> d          47.578  80.938  55.994  0.00  0.00     0.198
BRANCH  21  22
ATOM     22  O2  <1> d          48.872  80.396  55.748  0.00  0.00    -0.398
ATOM     23  H8  <1> d          48.922  79.596  56.312  0.00  0.00     0.209
ENDBRANCH  21  22
ENDBRANCH  17  21
ENDBRANCH  16  17
ENDBRANCH  15  16
ENDBRANCH   5  15
TORSDOF 5
