# Supplementary material for: DOVIS: an implementation for high-throughput virtual screening using AutoDock
Source: BMC Bioinformatics. 2008 Feb 27;9:126. doi: 10.1186/1471-2105-9-126 (PMC2267697; doi:10.1186/1471-2105-9-126)
Supplement: Additional file 2 — DOVIS_alpha_Release.tar.gz. This file contains the DOVIS package (DOVIS_alpha), release note and user manual. [file 1471-2105-9-126-S2.GZ › DOVIS_alpha_Release/example/TestRun/NEW_PDBQ/1ki3_lig_3.pdbq]

REMARK  7 active torsions:
REMARK  status: ('A' for Active; 'I' for Inactive)
REMARK       I    between atoms: A1_1  and  N3_13 
REMARK    1  A    between atoms: C4_4  and  O1_5 
REMARK    2  A    between atoms: C4_4  and  C6_8 
REMARK    3  A    between atoms: C5_6  and  O2_7 
REMARK    4  A    between atoms: C5_6  and  C6_8 
REMARK    5  A    between atoms: C6_8  and  C7_9 
REMARK    6  A    between atoms: C7_9  and  C8_10 
REMARK    7  A    between atoms: C8_10  and  N1_11 
ROOT
ATOM      1  A1  <1> d          43.548  84.445  54.517  0.00  0.00     0.703
ATOM      2  A2  <1> d          45.669  85.305  55.053  0.00  0.00     0.184
ATOM      3  A3  <1> d          45.257  86.586  54.707  0.00  0.00     0.173
ATOM      4  N1  <1> d          46.949  85.386  55.457  0.00  0.00    -0.324
ATOM      5  N2  <1> d          44.822  84.248  54.956  0.00  0.00    -0.044
ATOM      6  N3  <1> d          42.711  83.401  54.423  0.00  0.00    -0.233
ATOM      7  N4  <1> d          43.121  85.695  54.174  0.00  0.00    -0.152
ATOM      8  A9  <1> d          43.941  86.780  54.255  0.00  0.00     0.292
ATOM      9  O3  <1> d          43.524  87.915  53.934  0.00  0.00    -0.265
ATOM     10  N5  <1> d          46.273  87.440  54.885  0.00  0.00    -0.234
ATOM     11  A10 <1> d          47.296  86.689  55.337  0.00  0.00     0.212
ATOM     12  H12 <1> d          43.013  82.512  54.667  0.00  0.00     0.174
ATOM     13  H13 <1> d          41.802  83.534  54.112  0.00  0.00     0.174
ATOM     14  H14 <1> d          42.209  85.815  53.864  0.00  0.00     0.187
ENDROOT
BRANCH   4  15
ATOM     15  C8  <1> d          47.794  84.312  55.898  0.00  0.00     0.132
BRANCH  15  16
ATOM     16  C7  <1> d          48.350  84.462  57.343  0.00  0.00     0.029
BRANCH  16  17
ATOM     17  C6  <1> d          47.349  84.409  58.545  0.00  0.00     0.034
BRANCH  17  18
ATOM     18  C4  <1> d          46.412  85.647  58.643  0.00  0.00     0.170
BRANCH  18  19
ATOM     19  O1  <1> d          45.762  85.701  59.910  0.00  0.00    -0.400
ATOM     20  H3  <1> d          45.207  86.508  59.874  0.00  0.00     0.209
ENDBRANCH  18  19
ENDBRANCH  17  18
BRANCH  17  21
ATOM     21  C5  <1> d          46.571  83.064  58.657  0.00  0.00     0.170
BRANCH  21  22
ATOM     22  O2  <1> d          45.532  82.942  57.692  0.00  0.00    -0.400
ATOM     23  H6  <1> d          45.123  82.069  57.870  0.00  0.00     0.209
ENDBRANCH  21  22
ENDBRANCH  17  21
ENDBRANCH  16  17
ENDBRANCH  15  16
ENDBRANCH   4  15
TORSDOF 5
