# Supplementary material for: DOVIS: an implementation for high-throughput virtual screening using AutoDock
Source: BMC Bioinformatics. 2008 Feb 27;9:126. doi: 10.1186/1471-2105-9-126 (PMC2267697; doi:10.1186/1471-2105-9-126)
Supplement: Additional file 2 — DOVIS_alpha_Release.tar.gz. This file contains the DOVIS package (DOVIS_alpha), release note and user manual. [file 1471-2105-9-126-S2.GZ › DOVIS_alpha_Release/example/TestRun/NEW_PDBQ/1kim_lig_6.pdbq]

REMARK  4 active torsions:
REMARK  status: ('A' for Active; 'I' for Inactive)
REMARK    1  A    between atoms: O5*_1  and  C5*_2 
REMARK    2  A    between atoms: C5*_2  and  C4*_3 
REMARK    3  A    between atoms: C3*_5  and  O3*_6 
REMARK    4  A    between atoms: C1*_8  and  N_9 
ROOT
ATOM      1  C4* UNK d  11      48.416  86.503  55.179  0.00  0.00     0.176
ATOM      2  O4* UNK d  11      47.451  85.443  55.172  0.00  0.00    -0.356
ATOM      3  C3* UNK d  11      48.712  86.761  53.687  0.00  0.00     0.153
ATOM      4  C2* UNK d  11      48.613  85.357  53.067  0.00  0.00     0.088
ATOM      5  C1* UNK d  11      47.827  84.536  54.121  0.00  0.00     0.235
ENDROOT
BRANCH   5   6
ATOM      6  N   UNK d   0      46.657  83.854  53.588  0.00  0.00    -0.282
ATOM      7  A   UNK d   0      45.561  84.552  53.141  0.00  0.00     0.331
ATOM      8  A   UNK d   0      46.630  82.483  53.524  0.00  0.00     0.110
ATOM      9  O   UNK d   0      45.493  85.803  53.162  0.00  0.00    -0.246
ATOM     10  N   UNK d   0      44.477  83.905  52.647  0.00  0.00    -0.275
ATOM     11  A   UNK d   0      44.425  82.555  52.572  0.00  0.00     0.256
ATOM     12  H   UNK d   0      43.717  84.424  52.338  0.00  0.00     0.173
ATOM     13  O   UNK d   0      43.387  82.034  52.103  0.00  0.00    -0.267
ATOM     14  A   UNK d   0      45.516  81.778  53.015  0.00  0.00     0.022
ATOM     15  C   UNK d   0      45.490  80.296  52.946  0.00  0.00     0.056
ENDBRANCH   5   6
BRANCH   1  16
ATOM     16  C5* UNK d  11      47.855  87.725  55.942  0.00  0.00     0.198
BRANCH  16  17
ATOM     17  O5* UNK d  11      48.801  88.790  55.960  0.00  0.00    -0.398
ATOM     18  H5* UNK d   1      48.363  89.507  56.466  0.00  0.00     0.209
ENDBRANCH  16  17
ENDBRANCH   1  16
BRANCH   3  19
ATOM     19  O3* UNK d  11      49.990  87.362  53.488  0.00  0.00    -0.393
ATOM     20  H3* UNK d   1      50.077  87.453  52.516  0.00  0.00     0.210
ENDBRANCH   3  19
TORSDOF 2
