# Supplementary material for: DOVIS: an implementation for high-throughput virtual screening using AutoDock
Source: BMC Bioinformatics. 2008 Feb 27;9:126. doi: 10.1186/1471-2105-9-126 (PMC2267697; doi:10.1186/1471-2105-9-126)
Supplement: Additional file 2 — DOVIS_alpha_Release.tar.gz. This file contains the DOVIS package (DOVIS_alpha), release note and user manual. [file 1471-2105-9-126-S2.GZ › DOVIS_alpha_Release/example/TestRun/NEW_PDBQ/1ki6_lig_4.pdbq]

REMARK  4 active torsions:
REMARK  status: ('A' for Active; 'I' for Inactive)
REMARK    1  A    between atoms: C1_1  and  C2_2 
REMARK    2  A    between atoms: C2_2  and  O1_3 
REMARK    3  A    between atoms: C4_6  and  N1_10 
REMARK    4  A    between atoms: C6_8  and  O3_9 
ROOT
ATOM      1  C1  <1> d          49.930  85.307  56.013  0.00  0.00     0.173
ATOM      2  O2  <1> d          49.029  84.335  56.596  0.00  0.00    -0.379
ATOM      3  C3  <1> d          47.685  84.292  56.074  0.00  0.00     0.194
ATOM      4  C4  <1> d          47.663  84.086  54.532  0.00  0.00     0.120
ATOM      5  C5  <1> d          48.564  85.142  53.824  0.00  0.00     0.062
ATOM      6  C6  <1> d          49.981  85.207  54.455  0.00  0.00     0.151
ENDROOT
BRANCH   4   7
ATOM      7  N1  <1> d          46.311  84.014  53.974  0.00  0.00    -0.301
ATOM      8  A7  <1> d          45.896  82.856  53.359  0.00  0.00     0.120
ATOM      9  A8  <1> d          45.420  85.064  54.034  0.00  0.00     0.329
ATOM     10  A10 <1> d          44.611  82.726  52.805  0.00  0.00     0.090
ATOM     11  A9  <1> d          43.748  83.829  52.897  0.00  0.00     0.267
ATOM     12  I1  <1> d          44.038  80.974  51.897  0.00  0.00    -0.037
ATOM     13  N2  <1> d          44.174  84.960  53.505  0.00  0.00    -0.274
ATOM     14  O5  <1> d          42.590  83.789  52.427  0.00  0.00    -0.267
ATOM     15  H13 <1> d          43.571  85.719  53.565  0.00  0.00     0.173
ATOM     16  O4  <1> d          45.680  86.166  54.567  0.00  0.00    -0.246
ENDBRANCH   4   7
BRANCH   6  17
ATOM     17  O3  <1> d          50.706  84.036  54.072  0.00  0.00    -0.393
ATOM     18  H11 <1> d          51.607  84.161  54.437  0.00  0.00     0.210
ENDBRANCH   6  17
BRANCH   1  19
ATOM     19  C2  <1> d          49.741  86.748  56.572  0.00  0.00     0.198
BRANCH  19  20
ATOM     20  O1  <1> d          48.621  87.452  56.048  0.00  0.00    -0.398
ATOM     21  H4  <1> d          47.833  87.010  56.421  0.00  0.00     0.209
ENDBRANCH  19  20
ENDBRANCH   1  19
TORSDOF 2
