# Supplementary material for: DOVIS: an implementation for high-throughput virtual screening using AutoDock
Source: BMC Bioinformatics. 2008 Feb 27;9:126. doi: 10.1186/1471-2105-9-126 (PMC2267697; doi:10.1186/1471-2105-9-126)
Supplement: Additional file 2 — DOVIS_alpha_Release.tar.gz. This file contains the DOVIS package (DOVIS_alpha), release note and user manual. [file 1471-2105-9-126-S2.GZ › DOVIS_alpha_Release/example/TestRun/NEW_PDBQ/1ki7_lig_5.pdbq]

REMARK  4 active torsions:
REMARK  status: ('A' for Active; 'I' for Inactive)
REMARK    1  A    between atoms: O5*_6  and  C5*_7 
REMARK    2  A    between atoms: C5*_7  and  C4*_8 
REMARK    3  A    between atoms: C1*_10  and  N_11 
REMARK    4  A    between atoms: C3*_16  and  O3*_17 
ROOT
ATOM      1  C4* UNK d   1      49.499  84.219  55.889  0.00  0.00     0.176
ATOM      2  O4* UNK d   1      48.505  83.520  55.131  0.00  0.00    -0.356
ATOM      3  C1* UNK d   1      47.476  84.472  54.801  0.00  0.00     0.235
ATOM      4  C2* UNK d   1      47.431  85.464  55.992  0.00  0.00     0.088
ATOM      5  C3* UNK d   1      48.690  85.146  56.819  0.00  0.00     0.153
ENDROOT
BRANCH   3   6
ATOM      6  N   UNK d   0      46.175  83.893  54.504  0.00  0.00    -0.281
ATOM      7  A   UNK d   0      45.191  84.657  53.920  0.00  0.00     0.331
ATOM      8  A   UNK d   0      45.893  82.583  54.803  0.00  0.00     0.122
ATOM      9  O   UNK d   0      45.357  85.862  53.616  0.00  0.00    -0.246
ATOM     10  N   UNK d   0      43.971  84.132  53.639  0.00  0.00    -0.274
ATOM     11  A   UNK d   0      43.671  82.842  53.921  0.00  0.00     0.267
ATOM     12  H   UNK d   0      43.297  84.694  53.226  0.00  0.00     0.173
ATOM     13  A   UNK d   0      44.637  82.019  54.521  0.00  0.00     0.090
ATOM     14  O   UNK d   0      42.532  82.408  53.641  0.00  0.00    -0.267
ATOM     15  I   UNK d   0      44.252  80.053  54.982  0.00  0.00    -0.037
ENDBRANCH   3   6
BRANCH   1  16
ATOM     16  C5* UNK d   1      50.430  83.221  56.619  0.00  0.00     0.198
BRANCH  16  17
ATOM     17  O5* UNK d   1      49.693  82.309  57.426  0.00  0.00    -0.398
ATOM     18  H5* UNK d   1      50.370  81.728  57.832  0.00  0.00     0.209
ENDBRANCH  16  17
ENDBRANCH   1  16
BRANCH   5  19
ATOM     19  O3* UNK d   1      49.418  86.320  57.176  0.00  0.00    -0.393
ATOM     20  H3* UNK d   1      50.192  85.994  57.681  0.00  0.00     0.210
ENDBRANCH   5  19
TORSDOF 2
