# Supplementary material for: DOVIS: an implementation for high-throughput virtual screening using AutoDock
Source: BMC Bioinformatics. 2008 Feb 27;9:126. doi: 10.1186/1471-2105-9-126 (PMC2267697; doi:10.1186/1471-2105-9-126)
Supplement: Additional file 2 — DOVIS_alpha_Release.tar.gz. This file contains the DOVIS package (DOVIS_alpha), release note and user manual. [file 1471-2105-9-126-S2.GZ › DOVIS_alpha_Release/example/TestRun/NEW_PDBQ/1e2k_lig_1.pdbq]

REMARK  4 active torsions:
REMARK  status: ('A' for Active; 'I' for Inactive)
REMARK    1  A    between atoms: O1_1  and  C7_13 
REMARK    2  A    between atoms: O2_2  and  C2_8 
REMARK    3  A    between atoms: N1_5  and  C4_10 
REMARK    4  A    between atoms: A1_7  and  C7_13 
ROOT
ATOM      1  A1  <1> d          47.750  31.130  -2.571  0.00  0.00     0.013
ATOM      2  C2  <1> d          48.081  30.351  -1.278  0.00  0.00     0.131
ATOM      3  C3  <1> d          48.248  31.381  -0.131  0.00  0.00     0.058
ATOM      4  C4  <1> d          47.712  32.748  -0.646  0.00  0.00     0.101
ATOM      5  A5  <1> d          47.507  32.592  -2.171  0.00  0.00     0.023
ATOM      6  A6  <1> d          48.724  32.230  -3.041  0.00  0.00     0.022
ENDROOT
BRANCH   4   7
ATOM      7  N1  <1> d          46.517  33.231   0.046  0.00  0.00    -0.304
ATOM      8  A8  <1> d          45.331  32.533   0.046  0.00  0.00     0.329
ATOM      9  A11 <1> d          46.561  34.424   0.727  0.00  0.00     0.108
ATOM     10  O3  <1> d          45.180  31.436  -0.536  0.00  0.00    -0.246
ATOM     11  N2  <1> d          44.238  33.006   0.693  0.00  0.00    -0.275
ATOM     12  A9  <1> d          44.259  34.178   1.367  0.00  0.00     0.256
ATOM     13  H3  <1> d          43.417  32.489   0.672  0.00  0.00     0.173
ATOM     14  O4  <1> d          43.207  34.545   1.938  0.00  0.00    -0.267
ATOM     15  A10 <1> d          45.441  34.947   1.412  0.00  0.00     0.022
ATOM     16  C12 <1> d          45.498  36.236   2.143  0.00  0.00     0.056
ENDBRANCH   4   7
BRANCH   2  17
ATOM     17  O2  <1> d          49.252  29.560  -1.470  0.00  0.00    -0.395
ATOM     18  H2  <1> d          49.381  29.089  -0.620  0.00  0.00     0.210
ENDBRANCH   2  17
BRANCH   1  19
ATOM     19  C7  <1> d          46.839  30.492  -3.653  0.00  0.00     0.176
BRANCH  19  20
ATOM     20  O1  <1> d          45.572  30.140  -3.112  0.00  0.00    -0.400
ATOM     21  H1  <1> d          45.083  29.735  -3.859  0.00  0.00     0.209
ENDBRANCH  19  20
ENDBRANCH   1  19
TORSDOF 2
