# Supplementary material for: DOVIS: an implementation for high-throughput virtual screening using AutoDock
Source: BMC Bioinformatics. 2008 Feb 27;9:126. doi: 10.1186/1471-2105-9-126 (PMC2267697; doi:10.1186/1471-2105-9-126)
Supplement: Additional file 2 — DOVIS_alpha_Release.tar.gz. This file contains the DOVIS package (DOVIS_alpha), release note and user manual. [file 1471-2105-9-126-S2.GZ › DOVIS_alpha_Release/example/TestRun/alltime]

1193345060	1193345134	74
1193345060	1193345129	69

The earliest time started Thu Oct 25 16:44:20 2007
The latest time started Thu Oct 25 16:44:20 2007
The latest time ended Thu Oct 25 16:45:34 2007
The time used with job array in this job is 0.021 hours
The time used with MPI in this job is 0.021 hours
