# Supplementary material for: DOVIS: an implementation for high-throughput virtual screening using AutoDock
Source: BMC Bioinformatics. 2008 Feb 27;9:126. doi: 10.1186/1471-2105-9-126 (PMC2267697; doi:10.1186/1471-2105-9-126)
Supplement: Additional file 2 — DOVIS_alpha_Release.tar.gz. This file contains the DOVIS package (DOVIS_alpha), release note and user manual. [file 1471-2105-9-126-S2.GZ › DOVIS_alpha_Release/example/TestRun/CONFORMATIONS/1ki7_lig_5/1ki7_lig_5_3.pdbq]

MODEL        3
USER    Run = 3
USER    Cluster Rank = 1
USER    Number of conformations in this cluster = 3
USER
USER    RMSD from reference structure       = 4.024 A
USER
USER    Estimated Free Energy of Binding    =   -7.22 kcal/mol  [=(1)+(3)]
USER    Estimated Inhibition Constant, Ki   =   +5.09e-06       [Temperature = 298.15 K]
USER
USER    Final Docked Energy                 =   -7.64 kcal/mol  [=(1)+(2)]
USER
USER    (1) Final Intermolecular Energy     =   -7.84 kcal/mol
USER    (2) Final Internal Energy of Ligand =   +0.21 kcal/mol
USER    (3) Torsional Free Energy           =   +0.62 kcal/mol
USER
USER
USER    DPF = 1ki7_lig_5.1kim_protein.dpf
USER    NEWDPF move	1ki7_lig_5.pdbq
USER    NEWDPF about	46.174999 83.892998 54.504002
USER    NEWDPF tran0	47.844130 83.119526 53.154488
USER    NEWDPF quat0	-0.514400 -0.162955 0.841925 -27525.202088
USER    NEWDPF ndihe	4
USER    NEWDPF dihe0	135.74 -99.92 -13.41 23.49
USER
USER                              x       y       z    vdW   Elec        q     RMS
ATOM      1  C4* UNK d   1      45.362  82.099  50.731 -0.79  0.00    176.000
ATOM      2  O4* UNK d   1      46.154  83.092  51.392 -0.03  0.05    356.000
ATOM      3  C1* UNK d   1      47.243  82.406  52.039 -0.65  0.03    235.000
ATOM      4  C2* UNK d   1      46.675  81.023  52.451 -0.36  0.02    88.000
ATOM      5  C3* UNK d   1      45.322  80.919  51.723 -0.83  0.03    153.000
ATOM      6  N   UNK d   0      47.844  83.120  53.154 -0.35  0.04    281.000
ATOM      7  A   UNK d   0      49.200  83.049  53.375 -0.50  0.07    331.000
ATOM      8  A   UNK d   0      47.081  83.870  54.015 -0.44  0.02    122.000
ATOM      9  O   UNK d   0      49.974  82.385  52.645 -0.18  0.09    246.000
ATOM     10  N   UNK d   0      49.776  83.707  54.414 -0.38  0.06    274.000
ATOM     11  A   UNK d   0      49.045  84.456  55.272 -0.54  0.08    267.000
ATOM     12  H   UNK d   0      50.735  83.640  54.544  0.07  0.04    173.000
ATOM     13  A   UNK d   0      47.656  84.560  55.096 -0.49  0.02    90.000
ATOM     14  O   UNK d   0      49.625  85.043  56.212 -0.08  0.15    267.000
ATOM     15  I   UNK d   0      46.482  85.675  56.362 -1.02  0.00    37.000
ATOM     16  C5* UNK d   1      43.976  82.672  50.350 -0.69  0.02    198.000
ATOM     17  O5* UNK d   1      43.182  82.937  51.501 -0.49  0.06    398.000
ATOM     18  H5* UNK d   1      43.295  82.148  52.072  0.03  0.03    209.000
ATOM     19  O3* UNK d   1      45.154  79.665  51.063 -0.44  0.17    393.000
ATOM     20  H3* UNK d   1      44.872  79.044  51.767  0.19  0.14    210.000
ENDMDL
