# Supplementary material for: DOVIS: an implementation for high-throughput virtual screening using AutoDock
Source: BMC Bioinformatics. 2008 Feb 27;9:126. doi: 10.1186/1471-2105-9-126 (PMC2267697; doi:10.1186/1471-2105-9-126)
Supplement: Additional file 2 — DOVIS_alpha_Release.tar.gz. This file contains the DOVIS package (DOVIS_alpha), release note and user manual. [file 1471-2105-9-126-S2.GZ › DOVIS_alpha_Release/example/TestRun/CONFORMATIONS/2ki5_lig_7/2ki5_lig_7_3.pdbq]

MODEL        3
USER    Run = 3
USER    Cluster Rank = 1
USER    Number of conformations in this cluster = 1
USER
USER    RMSD from reference structure       = 4.247 A
USER
USER    Estimated Free Energy of Binding    =   -7.09 kcal/mol  [=(1)+(3)]
USER    Estimated Inhibition Constant, Ki   =   +6.34e-06       [Temperature = 298.15 K]
USER
USER    Final Docked Energy                 =   -8.52 kcal/mol  [=(1)+(2)]
USER
USER    (1) Final Intermolecular Energy     =   -8.34 kcal/mol
USER    (2) Final Internal Energy of Ligand =   -0.18 kcal/mol
USER    (3) Torsional Free Energy           =   +1.25 kcal/mol
USER
USER
USER    DPF = 2ki5_lig_7.1kim_protein.dpf
USER    NEWDPF move	2ki5_lig_7.pdbq
USER    NEWDPF about	45.678001 83.759003 54.761002
USER    NEWDPF tran0	47.503142 83.217126 55.014233
USER    NEWDPF quat0	-0.049634 -0.816016 0.575895 53155.465683
USER    NEWDPF ndihe	5
USER    NEWDPF dihe0	-99.15 -17.10 -3.83 -155.42 96.16
USER
USER                              x       y       z    vdW   Elec        q     RMS
ATOM      1  N1  <1> d   0      48.242  81.790  53.151 -0.44  0.05    301.000
ATOM      2  A4  <1> d   0      49.469  81.604  52.614 -0.56  0.02    214.000
ATOM      3  N2  <1> d   0      50.403  82.349  53.239 -0.46  0.00    234.000
ATOM      4  A5  <1> d   0      49.743  83.019  54.195 -0.52  0.01    173.000
ATOM      5  A6  <1> d   0      50.176  83.940  55.162 -0.59  0.03    292.000
ATOM      6  O3  <1> d   0      51.376  84.279  55.246 -0.13  0.11    265.000
ATOM      7  N3  <1> d   0      49.250  84.461  56.016 -0.44  0.03    152.000
ATOM      8  A7  <1> d   0      47.933  84.109  55.949 -0.52  0.00    703.000
ATOM      9  N4  <1> d   0      47.053  84.644  56.808 -0.43  0.02    233.000
ATOM     10  N5  <1> d   0      47.503  83.217  55.014 -0.34  0.01    44.000
ATOM     11  A8  <1> d   0      48.397  82.677  54.146 -0.52  0.03    186.000
ATOM     12  H9  <1> d   0      49.536  85.099  56.689 -0.21  0.10    187.000
ATOM     13  H10 <1> d   0      47.352  85.281  57.477 -0.24  0.01    174.000
ATOM     14  H11 <1> d   0      46.116  84.396  56.763  0.06  0.04    174.000
ATOM     15  C3  <1> d   0      47.016  81.166  52.749 -0.53  0.11    301.000
ATOM     16  O2  <1> d   0      45.899  82.075  52.791 -0.18  0.08    369.000
ATOM     17  C2  <1> d   0      45.031  82.038  51.641 -0.81  0.04    196.000
ATOM     18  C1  <1> d   0      43.812  82.945  51.893 -0.79  0.05    190.000
ATOM     19  O1  <1> d   0      42.851  82.290  52.714 -0.63  0.19    399.000
ATOM     20  H3  <1> d   0      42.864  81.353  52.425 -0.01  0.05    209.000
ENDMDL
