# Supplementary material for: DOVIS: an implementation for high-throughput virtual screening using AutoDock
Source: BMC Bioinformatics. 2008 Feb 27;9:126. doi: 10.1186/1471-2105-9-126 (PMC2267697; doi:10.1186/1471-2105-9-126)
Supplement: Additional file 2 — DOVIS_alpha_Release.tar.gz. This file contains the DOVIS package (DOVIS_alpha), release note and user manual. [file 1471-2105-9-126-S2.GZ › DOVIS_alpha_Release/example/TestRun/CONFORMATIONS/2ki5_lig_7/2ki5_lig_7_1.pdbq]

MODEL        1
USER    Run = 1
USER    Cluster Rank = 2
USER    Number of conformations in this cluster = 2
USER
USER    RMSD from reference structure       = 2.723 A
USER
USER    Estimated Free Energy of Binding    =   -5.50 kcal/mol  [=(1)+(3)]
USER    Estimated Inhibition Constant, Ki   =   +9.26e-05       [Temperature = 298.15 K]
USER
USER    Final Docked Energy                 =   -7.17 kcal/mol  [=(1)+(2)]
USER
USER    (1) Final Intermolecular Energy     =   -6.75 kcal/mol
USER    (2) Final Internal Energy of Ligand =   -0.42 kcal/mol
USER    (3) Torsional Free Energy           =   +1.25 kcal/mol
USER
USER
USER    DPF = 2ki5_lig_7.1kim_protein.dpf
USER    NEWDPF move	2ki5_lig_7.pdbq
USER    NEWDPF about	45.678001 83.759003 54.761002
USER    NEWDPF tran0	46.074936 82.390236 53.512102
USER    NEWDPF quat0	-0.284516 0.244371 -0.927002 7230.105041
USER    NEWDPF ndihe	5
USER    NEWDPF dihe0	57.13 -24.63 -68.52 -4.34 174.67
USER
USER                              x       y       z    vdW   Elec        q     RMS
ATOM      1  N1  <1> d   0      48.118  82.747  54.835 -0.41  0.05    301.000
ATOM      2  A4  <1> d   0      48.497  83.786  55.612 -0.55  0.00    214.000
ATOM      3  N2  <1> d   0      47.564  84.759  55.629 -0.38  0.00    234.000
ATOM      4  A5  <1> d   0      46.574  84.317  54.840 -0.45  0.01    173.000
ATOM      5  A6  <1> d   0      45.344  84.886  54.474 -0.51  0.01    292.000
ATOM      6  O3  <1> d   0      44.995  86.009  54.897 -0.06  0.01    265.000
ATOM      7  N3  <1> d   0      44.530  84.179  53.640 -0.45  0.00    152.000
ATOM      8  A7  <1> d   0      44.883  82.950  53.163 -0.54  0.10    703.000
ATOM      9  N4  <1> d   0      44.054  82.285  52.345 -0.54  0.05    233.000
ATOM     10  N5  <1> d   0      46.075  82.390  53.512 -0.40  0.01    44.000
ATOM     11  A8  <1> d   0      46.912  83.065  54.341 -0.38  0.02    186.000
ATOM     12  H9  <1> d   0      43.676  84.560  53.380 -0.21  0.03    187.000
ATOM     13  H10 <1> d   0      43.203  82.678  52.092  0.03  0.07    174.000
ATOM     14  H11 <1> d   0      44.303  81.411  52.005  0.05  0.05    174.000
ATOM     15  C3  <1> d   0      48.850  81.540  54.585 -0.63  0.12    301.000
ATOM     16  O2  <1> d   0      50.105  81.788  53.922 -0.17  0.09    369.000
ATOM     17  C2  <1> d   0      50.008  82.128  52.525 -0.67  0.04    196.000
ATOM     18  C1  <1> d   0      50.365  83.614  52.336 -0.55  0.04    190.000
ATOM     19  O1  <1> d   0      49.218  84.440  52.510 -0.08  0.04    399.000
ATOM     20  H3  <1> d   0      49.434  85.020  53.271  0.07  0.01    209.000
ENDMDL
