# Supplementary material for: DOVIS: an implementation for high-throughput virtual screening using AutoDock
Source: BMC Bioinformatics. 2008 Feb 27;9:126. doi: 10.1186/1471-2105-9-126 (PMC2267697; doi:10.1186/1471-2105-9-126)
Supplement: Additional file 2 — DOVIS_alpha_Release.tar.gz. This file contains the DOVIS package (DOVIS_alpha), release note and user manual. [file 1471-2105-9-126-S2.GZ › DOVIS_alpha_Release/example/TestRun/CONFORMATIONS/1e2k_lig_1/1e2k_lig_1_3.pdbq]

MODEL        3
USER    Run = 3
USER    Cluster Rank = 1
USER    Number of conformations in this cluster = 2
USER
USER    RMSD from reference structure       = 72.429 A
USER
USER    Estimated Free Energy of Binding    =   -6.96 kcal/mol  [=(1)+(3)]
USER    Estimated Inhibition Constant, Ki   =   +7.92e-06       [Temperature = 298.15 K]
USER
USER    Final Docked Energy                 =   -5.89 kcal/mol  [=(1)+(2)]
USER
USER    (1) Final Intermolecular Energy     =   -7.58 kcal/mol
USER    (2) Final Internal Energy of Ligand =   +1.69 kcal/mol
USER    (3) Torsional Free Energy           =   +0.62 kcal/mol
USER
USER
USER    DPF = 1e2k_lig_1.1kim_protein.dpf
USER    NEWDPF move	1e2k_lig_1.pdbq
USER    NEWDPF about	46.516998 33.230999 0.046000
USER    NEWDPF tran0	48.326500 84.579705 55.227263
USER    NEWDPF quat0	0.701101 -0.681189 -0.210808 -12246.970230
USER    NEWDPF ndihe	4
USER    NEWDPF dihe0	-37.38 42.66 55.09 -108.39
USER
USER                              x       y       z    vdW   Elec        q     RMS
ATOM      1  A1  <1> d   0      49.403  82.289  52.702 -0.56  0.00    13.000
ATOM      2  C2  <1> d   0      49.860  81.632  54.024 -0.70  0.01    131.000
ATOM      3  C3  <1> d   0      50.090  82.760  55.062 -0.64  0.00    58.000
ATOM      4  C4  <1> d   0      49.475  84.065  54.481 -0.64  0.02    101.000
ATOM      5  A5  <1> d   0      49.151  83.774  52.997 -0.47  0.01    23.000
ATOM      6  A6  <1> d   0      50.303  83.365  52.061 -0.10  0.01    22.000
ATOM      7  N1  <1> d   0      48.326  84.580  55.227 -0.38  0.07    304.000
ATOM      8  A8  <1> d   0      47.528  85.593  54.748 -0.51  0.06    329.000
ATOM      9  A11 <1> d   0      48.017  84.043  56.454 -0.45  0.03    108.000
ATOM     10  O3  <1> d   0      47.714  86.150  53.644  0.00  0.04    246.000
ATOM     11  N2  <1> d   0      46.473  86.053  55.463 -0.43  0.02    275.000
ATOM     12  A9  <1> d   0      46.152  85.541  56.673 -0.57  0.04    256.000
ATOM     13  H3  <1> d   0      45.931  86.770  55.097  0.06  0.01    173.000
ATOM     14  O4  <1> d   0      45.162  86.021  57.270 -0.45  0.23    267.000
ATOM     15  A10 <1> d   0      46.925  84.498  57.226 -0.37  0.00    22.000
ATOM     16  C12 <1> d   0      46.600  83.913  58.550 -0.34  0.00    56.000
ATOM     17  O2  <1> d   0      51.034  80.853  53.801 -0.23  0.13    395.000
ATOM     18  H2  <1> d   0      51.572  80.968  54.613  0.05  0.13    210.000
ATOM     19  C7  <1> d   0      48.425  81.540  51.758 -0.56  0.05    176.000
ATOM     20  O1  <1> d   0      47.164  82.195  51.703 -0.17  0.05    400.000
ATOM     21  H1  <1> d   0      46.503  81.473  51.760  0.06  0.02    209.000
ENDMDL
