# Supplementary material for: DOVIS: an implementation for high-throughput virtual screening using AutoDock
Source: BMC Bioinformatics. 2008 Feb 27;9:126. doi: 10.1186/1471-2105-9-126 (PMC2267697; doi:10.1186/1471-2105-9-126)
Supplement: Additional file 2 — DOVIS_alpha_Release.tar.gz. This file contains the DOVIS package (DOVIS_alpha), release note and user manual. [file 1471-2105-9-126-S2.GZ › DOVIS_alpha_Release/example/TestRun/CONFORMATIONS/1e2k_lig_1/1e2k_lig_1_1.pdbq]

MODEL        1
USER    Run = 1
USER    Cluster Rank = 2
USER    Number of conformations in this cluster = 1
USER
USER    RMSD from reference structure       = 72.306 A
USER
USER    Estimated Free Energy of Binding    =   -6.16 kcal/mol  [=(1)+(3)]
USER    Estimated Inhibition Constant, Ki   =   +3.03e-05       [Temperature = 298.15 K]
USER
USER    Final Docked Energy                 =   -4.71 kcal/mol  [=(1)+(2)]
USER
USER    (1) Final Intermolecular Energy     =   -6.79 kcal/mol
USER    (2) Final Internal Energy of Ligand =   +2.08 kcal/mol
USER    (3) Torsional Free Energy           =   +0.62 kcal/mol
USER
USER
USER    DPF = 1e2k_lig_1.1kim_protein.dpf
USER    NEWDPF move	1e2k_lig_1.pdbq
USER    NEWDPF about	46.516998 33.230999 0.046000
USER    NEWDPF tran0	47.984439 84.333449 55.551185
USER    NEWDPF quat0	0.353879 0.918447 0.176707 6843.384941
USER    NEWDPF ndihe	4
USER    NEWDPF dihe0	25.68 -145.06 -145.44 -90.26
USER
USER                              x       y       z    vdW   Elec        q     RMS
ATOM      1  A1  <1> d   0      49.094  82.301  52.827 -0.56  0.00    13.000
ATOM      2  C2  <1> d   0      49.503  81.499  54.084 -0.69  0.02    131.000
ATOM      3  C3  <1> d   0      49.721  82.507  55.242 -0.50  0.00    58.000
ATOM      4  C4  <1> d   0      49.145  83.878  54.785 -0.64  0.02    101.000
ATOM      5  A5  <1> d   0      48.859  83.751  53.271 -0.46  0.01    23.000
ATOM      6  A6  <1> d   0      50.030  83.421  52.329 -0.41  0.01    22.000
ATOM      7  N1  <1> d   0      47.984  84.333  55.551 -0.39  0.06    304.000
ATOM      8  A8  <1> d   0      47.014  85.145  55.009 -0.49  0.05    329.000
ATOM      9  A11 <1> d   0      47.841  83.947  56.862 -0.19  0.03    108.000
ATOM     10  O3  <1> d   0      47.041  85.551  53.826 -0.02  0.04    246.000
ATOM     11  N2  <1> d   0      45.951  85.554  55.743 -0.42  0.01    275.000
ATOM     12  A9  <1> d   0      45.791  85.188  57.034 -0.54  0.07    256.000
ATOM     13  H3  <1> d   0      45.285  86.127  55.330  0.06  0.01    173.000
ATOM     14  O4  <1> d   0      44.782  85.610  57.643 -0.46  0.27    267.000
ATOM     15  A10 <1> d   0      46.746  84.356  57.657 -0.24  0.00    22.000
ATOM     16  C12 <1> d   0      46.600  83.935  59.071 -0.21  0.00    56.000
ATOM     17  O2  <1> d   0      50.669  80.725  53.812 -0.22  0.13    395.000
ATOM     18  H2  <1> d   0      50.616  79.963  54.426  0.05  0.21    210.000
ATOM     19  C7  <1> d   0      48.132  81.675  51.783 -0.55  0.04    176.000
ATOM     20  O1  <1> d   0      48.850  80.928  50.809  0.35  0.35    400.000
ATOM     21  H1  <1> d   0      49.589  80.515  51.304 -0.11  0.32    209.000
ENDMDL
