# Supplementary material for: DOVIS: an implementation for high-throughput virtual screening using AutoDock
Source: BMC Bioinformatics. 2008 Feb 27;9:126. doi: 10.1186/1471-2105-9-126 (PMC2267697; doi:10.1186/1471-2105-9-126)
Supplement: Additional file 2 — DOVIS_alpha_Release.tar.gz. This file contains the DOVIS package (DOVIS_alpha), release note and user manual. [file 1471-2105-9-126-S2.GZ › DOVIS_alpha_Release/example/TestRun/CONFORMATIONS/1ki6_lig_4/1ki6_lig_4_1.pdbq]

MODEL        1
USER    Run = 1
USER    Cluster Rank = 1
USER    Number of conformations in this cluster = 2
USER
USER    RMSD from reference structure       = 2.975 A
USER
USER    Estimated Free Energy of Binding    =   -6.39 kcal/mol  [=(1)+(3)]
USER    Estimated Inhibition Constant, Ki   =   +2.07e-05       [Temperature = 298.15 K]
USER
USER    Final Docked Energy                 =   -6.56 kcal/mol  [=(1)+(2)]
USER
USER    (1) Final Intermolecular Energy     =   -7.01 kcal/mol
USER    (2) Final Internal Energy of Ligand =   +0.46 kcal/mol
USER    (3) Torsional Free Energy           =   +0.62 kcal/mol
USER
USER
USER    DPF = 1ki6_lig_4.1kim_protein.dpf
USER    NEWDPF move	1ki6_lig_4.pdbq
USER    NEWDPF about	47.662998 84.085999 54.532001
USER    NEWDPF tran0	48.671131 82.374773 52.918884
USER    NEWDPF quat0	0.889959 0.454840 0.033068 30647.346406
USER    NEWDPF ndihe	4
USER    NEWDPF dihe0	-107.35 -82.54 138.88 -161.98
USER
USER                              x       y       z    vdW   Elec        q     RMS
ATOM      1  C1  <1> d   0      51.425  82.672  53.991 -0.53  0.00    173.000
ATOM      2  O2  <1> d   0      50.682  81.431  54.038 -0.20  0.07    379.000
ATOM      3  C3  <1> d   0      49.244  81.530  54.093 -0.69  0.03    194.000
ATOM      4  C4  <1> d   0      48.671  82.375  52.919 -0.67  0.02    120.000
ATOM      5  C5  <1> d   0      49.380  83.760  52.842 -0.60  0.02    62.000
ATOM      6  C6  <1> d   0      50.926  83.618  52.852 -0.53  0.05    151.000
ATOM      7  N1  <1> d   0      47.210  82.474  52.933 -0.41  0.02    301.000
ATOM      8  A7  <1> d   0      46.604  83.389  53.761 -0.46  0.01    120.000
ATOM      9  A8  <1> d   0      46.399  81.685  52.146 -0.60  0.02    329.000
ATOM     10  A10 <1> d   0      45.207  83.532  53.819 -0.47  0.01    90.000
ATOM     11  A9  <1> d   0      44.434  82.701  52.994 -0.56  0.01    267.000
ATOM     12  I1  <1> d   0      44.350  84.915  55.074 -0.09  0.01    37.000
ATOM     13  N2  <1> d   0      45.047  81.806  52.186 -0.50  0.01    274.000
ATOM     14  O5  <1> d   0      43.185  82.769  52.990 -0.51  0.06    267.000
ATOM     15  H13 <1> d   0      44.505  81.235  51.617  0.05  0.02    173.000
ATOM     16  O4  <1> d   0      46.831  80.819  51.352 -0.31  0.05    246.000
ATOM     17  O3  <1> d   0      51.347  83.108  51.585  0.24  0.36    393.000
ATOM     18  H11 <1> d   0      51.169  83.829  50.946  0.11  0.16    210.000
ATOM     19  C2  <1> d   0      51.594  83.352  55.382 -0.40  0.08    198.000
ATOM     20  O1  <1> d   0      52.305  82.581  56.343 -0.08  0.10    398.000
ATOM     21  H4  <1> d   0      52.366  81.681  55.968  0.05  0.11    209.000
ENDMDL
