# Supplementary material for: DOVIS: an implementation for high-throughput virtual screening using AutoDock
Source: BMC Bioinformatics. 2008 Feb 27;9:126. doi: 10.1186/1471-2105-9-126 (PMC2267697; doi:10.1186/1471-2105-9-126)
Supplement: Additional file 2 — DOVIS_alpha_Release.tar.gz. This file contains the DOVIS package (DOVIS_alpha), release note and user manual. [file 1471-2105-9-126-S2.GZ › DOVIS_alpha_Release/example/TestRun/CONFORMATIONS/1ki6_lig_4/1ki6_lig_4_3.pdbq]

MODEL        3
USER    Run = 3
USER    Cluster Rank = 2
USER    Number of conformations in this cluster = 1
USER
USER    RMSD from reference structure       = 1.704 A
USER
USER    Estimated Free Energy of Binding    =   -4.47 kcal/mol  [=(1)+(3)]
USER    Estimated Inhibition Constant, Ki   =   +5.32e-04       [Temperature = 298.15 K]
USER
USER    Final Docked Energy                 =   -4.28 kcal/mol  [=(1)+(2)]
USER
USER    (1) Final Intermolecular Energy     =   -5.09 kcal/mol
USER    (2) Final Internal Energy of Ligand =   +0.81 kcal/mol
USER    (3) Torsional Free Energy           =   +0.62 kcal/mol
USER
USER
USER    DPF = 1ki6_lig_4.1kim_protein.dpf
USER    NEWDPF move	1ki6_lig_4.pdbq
USER    NEWDPF about	47.662998 84.085999 54.532001
USER    NEWDPF tran0	48.220230 82.682102 54.208060
USER    NEWDPF quat0	0.625823 -0.773928 -0.096852 2877.614186
USER    NEWDPF ndihe	4
USER    NEWDPF dihe0	52.47 130.94 -85.89 -21.21
USER
USER                              x       y       z    vdW   Elec        q     RMS
ATOM      1  C1  <1> d   0      50.528  83.950  55.583 -0.73  0.08    173.000
ATOM      2  O2  <1> d   0      49.651  82.990  56.220 -0.04  0.06    379.000
ATOM      3  C3  <1> d   0      48.291  82.928  55.743 -0.54  0.00    194.000
ATOM      4  C4  <1> d   0      48.220  82.682  54.208 -0.64  0.01    120.000
ATOM      5  C5  <1> d   0      49.093  83.722  53.444 -0.59  0.01    62.000
ATOM      6  C6  <1> d   0      50.530  83.809  54.027 -0.66  0.04    151.000
ATOM      7  N1  <1> d   0      46.851  82.591  53.696 -0.39  0.02    301.000
ATOM      8  A7  <1> d   0      46.544  81.631  52.760 -0.57  0.01    120.000
ATOM      9  A8  <1> d   0      45.840  83.431  54.110 -0.39  0.03    329.000
ATOM     10  A10 <1> d   0      45.249  81.494  52.232 -0.66  0.01    90.000
ATOM     11  A9  <1> d   0      44.261  82.378  52.692 -0.62  0.00    267.000
ATOM     12  I1  <1> d   0      44.840  80.043  50.835  1.83  0.01    37.000
ATOM     13  N2  <1> d   0      44.582  83.316  53.612 -0.42  0.02    274.000
ATOM     14  O5  <1> d   0      43.086  82.317  52.268 -0.62  0.06    267.000
ATOM     15  H13 <1> d   0      43.893  83.924  53.926 -0.04  0.04    173.000
ATOM     16  O4  <1> d   0      45.995  84.341  54.955 -0.10  0.03    246.000
ATOM     17  O3  <1> d   0      51.247  82.631  53.652 -0.18  0.04    393.000
ATOM     18  H11 <1> d   0      51.664  82.310  54.478  0.05  0.03    210.000
ATOM     19  C2  <1> d   0      50.351  85.404  56.110 -0.25  0.13    198.000
ATOM     20  O1  <1> d   0      50.909  86.415  55.279  0.35  0.21    398.000
ATOM     21  H4  <1> d   0      51.035  87.193  55.857  0.24  0.13    209.000
ENDMDL
