# Supplementary material for: DOVIS: an implementation for high-throughput virtual screening using AutoDock
Source: BMC Bioinformatics. 2008 Feb 27;9:126. doi: 10.1186/1471-2105-9-126 (PMC2267697; doi:10.1186/1471-2105-9-126)
Supplement: Additional file 2 — DOVIS_alpha_Release.tar.gz. This file contains the DOVIS package (DOVIS_alpha), release note and user manual. [file 1471-2105-9-126-S2.GZ › DOVIS_alpha_Release/example/TestRun/CONFORMATIONS/1ki2_lig_2/1ki2_lig_2_3.pdbq]

MODEL        3
USER    Run = 3
USER    Cluster Rank = 1
USER    Number of conformations in this cluster = 1
USER
USER    RMSD from reference structure       = 2.155 A
USER
USER    Estimated Free Energy of Binding    =   -6.14 kcal/mol  [=(1)+(3)]
USER    Estimated Inhibition Constant, Ki   =   +3.16e-05       [Temperature = 298.15 K]
USER
USER    Final Docked Energy                 =   -7.93 kcal/mol  [=(1)+(2)]
USER
USER    (1) Final Intermolecular Energy     =   -7.70 kcal/mol
USER    (2) Final Internal Energy of Ligand =   -0.23 kcal/mol
USER    (3) Torsional Free Energy           =   +1.56 kcal/mol
USER
USER
USER    DPF = 1ki2_lig_2.1kim_protein.dpf
USER    NEWDPF move	1ki2_lig_2.pdbq
USER    NEWDPF about	45.860001 85.644997 55.452999
USER    NEWDPF tran0	46.827495 84.471239 54.914481
USER    NEWDPF quat0	-0.262844 0.745175 0.612885 -53975.693215
USER    NEWDPF ndihe	7
USER    NEWDPF dihe0	-17.15 44.58 35.30 124.30 75.09 86.19 19.52
USER
USER                              x       y       z    vdW   Elec        q     RMS
ATOM      1  N1  <1> d   0      44.147  84.928  55.030 -0.33  0.04    152.000
ATOM      2  A1  <1> d   0      44.748  84.649  53.837 -0.52  0.15    703.000
ATOM      3  A2  <1> d   0      46.827  84.471  54.914 -0.46  0.02    186.000
ATOM      4  A3  <1> d   0      48.331  84.454  56.460 -0.14  0.08    214.000
ATOM      5  N2  <1> d   0      48.139  84.285  55.133 -0.37  0.06    301.000
ATOM      6  N3  <1> d   0      46.089  84.420  53.776 -0.31  0.01    44.000
ATOM      7  N4  <1> d   0      44.016  84.597  52.714 -0.34  0.04    233.000
ATOM      8  A8  <1> d   0      44.855  84.988  56.192 -0.31  0.02    292.000
ATOM      9  O4  <1> d   0      44.279  85.247  57.272 -0.61  0.15    265.000
ATOM     10  A9  <1> d   0      46.238  84.753  56.141 -0.44  0.00    173.000
ATOM     11  N5  <1> d   0      47.178  84.741  57.096 -0.29  0.04    234.000
ATOM     12  H1  <1> d   0      43.190  85.089  55.051 -0.20  0.15    187.000
ATOM     13  H12 <1> d   0      43.060  84.759  52.750 -0.19  0.06    174.000
ATOM     14  H13 <1> d   0      44.441  84.398  51.865  0.05  0.01    174.000
ATOM     15  C7  <1> d   0      49.148  83.965  54.168 -0.60  0.06    301.000
ATOM     16  O3  <1> d   0      49.492  82.564  54.162 -0.11  0.02    362.000
ATOM     17  C6  <1> d   0      49.928  81.971  52.914 -0.70  0.05    170.000
ATOM     18  C4  <1> d   0      50.896  80.771  53.117 -0.63  0.01    198.000
ATOM     19  O1  <1> d   0      51.841  81.029  54.149 -0.04  0.23    398.000
ATOM     20  H5  <1> d   0      52.202  80.149  54.385  0.04  0.23    209.000
ATOM     21  C5  <1> d   0      48.639  81.540  52.167 -0.67  0.05    198.000
ATOM     22  O2  <1> d   0      47.815  82.658  51.852 -0.08  0.09    398.000
ATOM     23  H8  <1> d   0      46.906  82.374  52.081  0.07  0.02    209.000
ENDMDL
