# Supplementary material for: DOVIS: an implementation for high-throughput virtual screening using AutoDock
Source: BMC Bioinformatics. 2008 Feb 27;9:126. doi: 10.1186/1471-2105-9-126 (PMC2267697; doi:10.1186/1471-2105-9-126)
Supplement: Additional file 2 — DOVIS_alpha_Release.tar.gz. This file contains the DOVIS package (DOVIS_alpha), release note and user manual. [file 1471-2105-9-126-S2.GZ › DOVIS_alpha_Release/example/TestRun/CONFORMATIONS/1ki2_lig_2/1ki2_lig_2_1.pdbq]

MODEL        1
USER    Run = 1
USER    Cluster Rank = 2
USER    Number of conformations in this cluster = 2
USER
USER    RMSD from reference structure       = 2.561 A
USER
USER    Estimated Free Energy of Binding    =   -4.92 kcal/mol  [=(1)+(3)]
USER    Estimated Inhibition Constant, Ki   =   +2.48e-04       [Temperature = 298.15 K]
USER
USER    Final Docked Energy                 =   -6.39 kcal/mol  [=(1)+(2)]
USER
USER    (1) Final Intermolecular Energy     =   -6.48 kcal/mol
USER    (2) Final Internal Energy of Ligand =   +0.08 kcal/mol
USER    (3) Torsional Free Energy           =   +1.56 kcal/mol
USER
USER
USER    DPF = 1ki2_lig_2.1kim_protein.dpf
USER    NEWDPF move	1ki2_lig_2.pdbq
USER    NEWDPF about	45.860001 85.644997 55.452999
USER    NEWDPF tran0	47.016237 84.589728 54.288337
USER    NEWDPF quat0	-0.878860 0.162034 0.448721 -47464.131279
USER    NEWDPF ndihe	7
USER    NEWDPF dihe0	92.86 -146.70 -171.95 9.62 62.49 87.71 66.79
USER
USER                              x       y       z    vdW   Elec        q     RMS
ATOM      1  N1  <1> d   0      44.389  84.052  53.825 -0.45  0.03    152.000
ATOM      2  A1  <1> d   0      45.362  83.366  53.157 -0.51  0.07    703.000
ATOM      3  A2  <1> d   0      47.016  84.590  54.288 -0.44  0.03    186.000
ATOM      4  A3  <1> d   0      47.962  86.000  55.617  0.22  0.05    214.000
ATOM      5  N2  <1> d   0      48.213  85.040  54.699 -0.37  0.07    301.000
ATOM      6  N3  <1> d   0      46.677  83.633  53.386 -0.32  0.01    44.000
ATOM      7  N4  <1> d   0      45.023  82.420  52.268 -0.47  0.00    233.000
ATOM      8  A8  <1> d   0      44.692  85.018  54.737 -0.50  0.06    292.000
ATOM      9  O4  <1> d   0      43.780  85.632  55.335  0.11  0.10    265.000
ATOM     10  A9  <1> d   0      46.044  85.301  54.981 -0.51  0.02    173.000
ATOM     11  N5  <1> d   0      46.639  86.176  55.805 -0.44  0.01    234.000
ATOM     12  H1  <1> d   0      43.457  83.846  53.646 -0.12  0.03    187.000
ATOM     13  H12 <1> d   0      44.088  82.224  52.099  0.05  0.01    174.000
ATOM     14  H13 <1> d   0      45.712  81.931  51.791  0.07  0.00    174.000
ATOM     15  C7  <1> d   0      49.506  84.599  54.270 -0.62  0.08    301.000
ATOM     16  O3  <1> d   0      49.677  83.172  54.381 -0.10  0.05    362.000
ATOM     17  C6  <1> d   0      50.583  82.516  53.460 -0.70  0.03    170.000
ATOM     18  C4  <1> d   0      51.455  81.424  54.140 -0.46  0.06    198.000
ATOM     19  O1  <1> d   0      51.100  80.119  53.698 -0.14  0.23    398.000
ATOM     20  H5  <1> d   0      50.372  79.841  54.292  0.07  0.22    209.000
ATOM     21  C5  <1> d   0      49.698  81.917  52.336 -0.66  0.09    198.000
ATOM     22  O2  <1> d   0      48.641  81.122  52.867 -0.11  0.01    398.000
ATOM     23  H8  <1> d   0      48.405  81.551  53.716  0.05  0.02    209.000
ENDMDL
