# Supplementary material for: DOVIS: an implementation for high-throughput virtual screening using AutoDock
Source: BMC Bioinformatics. 2008 Feb 27;9:126. doi: 10.1186/1471-2105-9-126 (PMC2267697; doi:10.1186/1471-2105-9-126)
Supplement: Additional file 2 — DOVIS_alpha_Release.tar.gz. This file contains the DOVIS package (DOVIS_alpha), release note and user manual. [file 1471-2105-9-126-S2.GZ › DOVIS_alpha_Release/DOVIS_alpha_LSF/dpf3genk]

#! /bin/sh
#
# (c) 1999 TSRI.
# Garrett M. Morris,  
#
# Usage: dpf3gen ligand.pdbq > ligand.dpf
# (Used by the script "mkdpf3")
#
# dpf3gen ligand.pdbq > ligand.dpf
#
# -- Reads in the small molecule PDBQ file,
# -- Detects all atom types present in 'small_molecule.pdbq';
# -- Creates docking parameter file for Autodock.
# -- User must substitute <smlmol> and <macromol> by appropriate filename stems.
# -- Uses equilibrium separations
#    and well depths to define pairwise energy potentials;
#
#gawk -f $AUTODOCK_UTI/dpf3gen.awk $*
gawk -f $HPC/dpf3genk.awk $*
