# Supplementary material for: DOVIS: an implementation for high-throughput virtual screening using AutoDock
Source: BMC Bioinformatics. 2008 Feb 27;9:126. doi: 10.1186/1471-2105-9-126 (PMC2267697; doi:10.1186/1471-2105-9-126)
Supplement: Additional file 2 — DOVIS_alpha_Release.tar.gz. This file contains the DOVIS package (DOVIS_alpha), release note and user manual. [file 1471-2105-9-126-S2.GZ › DOVIS_alpha_Release/DOVIS_alpha_LSF/dpf3genk.awk]

BEGIN {
    ON  = 1
    OFF = 0
    # "Z" is a dummy atom type, used exclusively to define a covalent attachment
    # point.
    # ALL_TYPES = "CANOPSHfFcbIMZ" # originally, ALL_TYPES = "CANOSPHZ"
    ALL_TYPES = "CANOPSHfFcbIMZLX" 
    NTYPES = length(ALL_TYPES)
    for (i=1; i <= NTYPES; i++) {
        n[substr(ALL_TYPES, i,1)] = 0
    }
    xsum = 0.0
    ysum = 0.0
    zsum = 0.0
    atom_total = 0
    num_torsions = 0
    num_tor_toggle = OFF
    torsionalDOF = 0

    #
    # Free energy model 140n s coefficients:
    #
    FE_vdW_coeff   = 0.1485
    FE_estat_coeff = 0.1146
    FE_hbond_coeff = 0.0656
    FE_tors_coeff  = 0.3113
    FE_desol_coeff = 0.1711

    #
    # Equilibrium van der Waals separations
    #
    Rij[ "lj" "C" "C" ] = 4.00  # C-C
    Rij[ "lj" "A" "A" ] = 4.00  # A-A
    Rij[ "lj" "C" "N" ] = 3.75  # C-N
    Rij[ "lj" "N" "C" ] = 3.75  # N-C
    Rij[ "lj" "C" "O" ] = 3.60  # C-O
    Rij[ "lj" "O" "C" ] = 3.60  # O-C
    Rij[ "lj" "C" "P" ] = 4.10  # C-P
    Rij[ "lj" "P" "C" ] = 4.10  # P-C
    Rij[ "lj" "C" "S" ] = 4.00  # C-S
    Rij[ "lj" "S" "C" ] = 4.00  # S-C
    Rij[ "lj" "C" "H" ] = 3.00  # C-H
    Rij[ "lj" "H" "C" ] = 3.00  # H-C
    Rij[ "lj" "C" "f" ] = 2.65  # C-Fe
    Rij[ "lj" "f" "C" ] = 2.65  # Fe-C
    Rij[ "lj" "C" "F" ] = 3.54  # C-F
    Rij[ "lj" "F" "C" ] = 3.54  # F-C
    Rij[ "lj" "C" "c" ] = 4.04  # C-Cl
    Rij[ "lj" "c" "C" ] = 4.04  # Cl-C
    Rij[ "lj" "C" "b" ] = 4.17  # C-Br
    Rij[ "lj" "b" "C" ] = 4.17  # Br-C
    Rij[ "lj" "C" "I" ] = 4.36  # C-I
    Rij[ "lj" "I" "C" ] = 4.36  # I-C
    Rij[ "lj" "C" "M" ] = 2.65  # C-Mg
    Rij[ "lj" "M" "C" ] = 2.65  # Mg-C
    Rij[ "lj" "C" "Z" ] = 2.74  # C-Zn
    Rij[ "lj" "Z" "C" ] = 2.74  # Zn-C
    Rij[ "lj" "C" "L" ] = 2.99  # C-Ca
    Rij[ "lj" "L" "C" ] = 2.99  # Ca-C
    Rij[ "lj" "C" "X" ] = 3.00  # C-Xx
    Rij[ "lj" "X" "C" ] = 3.00  # Xx-C

    Rij[ "lj" "N" "C" ] = 3.75  # N-C
    Rij[ "lj" "C" "N" ] = 3.75  # C-N
    Rij[ "lj" "N" "N" ] = 3.50  # N-N
    Rij[ "lj" "N" "O" ] = 3.35  # N-O
    Rij[ "lj" "O" "N" ] = 3.35  # O-N
    Rij[ "lj" "N" "P" ] = 3.85  # N-P
    Rij[ "lj" "P" "N" ] = 3.85  # P-N
    Rij[ "lj" "N" "S" ] = 3.75  # N-S
    Rij[ "lj" "S" "N" ] = 3.75  # S-N
    Rij[ "lj" "N" "H" ] = 2.75  # N-H
    Rij[ "lj" "H" "N" ] = 2.75  # H-N
    Rij[ "lj" "N" "f" ] = 2.40  # N-Fe
    Rij[ "lj" "f" "N" ] = 2.40  # Fe-N
    Rij[ "lj" "N" "F" ] = 3.29  # N-F
    Rij[ "lj" "F" "N" ] = 3.29  # F-N
    Rij[ "lj" "N" "c" ] = 3.79  # N-Cl
    Rij[ "lj" "c" "N" ] = 3.79  # Cl-N
    Rij[ "lj" "N" "b" ] = 3.92  # N-Br
    Rij[ "lj" "b" "N" ] = 3.92  # Br-N
    Rij[ "lj" "N" "I" ] = 4.11  # N-I
    Rij[ "lj" "I" "N" ] = 4.11  # I-N
    Rij[ "lj" "N" "M" ] = 2.40  # N-Mg
    Rij[ "lj" "M" "N" ] = 2.40  # Mg-N
    Rij[ "lj" "N" "Z" ] = 2.49  # N-Zn
    Rij[ "lj" "Z" "N" ] = 2.49  # Zn-N
    Rij[ "lj" "N" "L" ] = 2.74  # N-Ca
    Rij[ "lj" "L" "N" ] = 2.74  # Ca-N
    Rij[ "lj" "N" "X" ] = 2.75  # N-Xx
    Rij[ "lj" "X" "N" ] = 2.75  # Xx-N

    Rij[ "lj" "O" "C" ] = 3.60  # O-C
    Rij[ "lj" "C" "O" ] = 3.60  # C-O
    Rij[ "lj" "O" "N" ] = 3.35  # O-N
    Rij[ "lj" "N" "O" ] = 3.35  # N-O
    Rij[ "lj" "O" "O" ] = 3.20  # O-O
    Rij[ "lj" "O" "P" ] = 3.70  # O-P
    Rij[ "lj" "P" "O" ] = 3.70  # P-O
    Rij[ "lj" "O" "S" ] = 3.60  # O-S
    Rij[ "lj" "S" "O" ] = 3.60  # S-O
    Rij[ "lj" "O" "H" ] = 2.60  # O-H
    Rij[ "lj" "H" "O" ] = 2.60  # H-O
    Rij[ "lj" "O" "f" ] = 2.25  # O-Fe
    Rij[ "lj" "f" "O" ] = 2.25  # Fe-O
    Rij[ "lj" "O" "F" ] = 3.15  # O-F
    Rij[ "lj" "F" "O" ] = 3.15  # F-O
    Rij[ "lj" "O" "c" ] = 3.65  # O-Cl
    Rij[ "lj" "c" "O" ] = 3.65  # Cl-O
    Rij[ "lj" "O" "b" ] = 3.77  # O-Br
    Rij[ "lj" "b" "O" ] = 3.77  # Br-O
    Rij[ "lj" "O" "I" ] = 3.96  # O-I
    Rij[ "lj" "I" "O" ] = 3.96  # I-O
    Rij[ "lj" "O" "M" ] = 2.25  # O-Mg
    Rij[ "lj" "M" "O" ] = 2.25  # Mg-O
    Rij[ "lj" "O" "Z" ] = 2.34  # O-Zn
    Rij[ "lj" "Z" "O" ] = 2.34  # Zn-O
    Rij[ "lj" "O" "L" ] = 2.59  # O-Ca
    Rij[ "lj" "L" "O" ] = 2.59  # Ca-O
    Rij[ "lj" "O" "X" ] = 2.60  # O-Xx
    Rij[ "lj" "X" "O" ] = 2.60  # Xx-O

    Rij[ "lj" "P" "C" ] = 4.10  # P-C
    Rij[ "lj" "C" "P" ] = 4.10  # C-P
    Rij[ "lj" "P" "N" ] = 3.85  # P-N
    Rij[ "lj" "N" "P" ] = 3.85  # N-P
    Rij[ "lj" "P" "O" ] = 3.70  # P-O
    Rij[ "lj" "O" "P" ] = 3.70  # O-P
    Rij[ "lj" "P" "P" ] = 4.20  # P-P
    Rij[ "lj" "P" "S" ] = 4.10  # P-S
    Rij[ "lj" "S" "P" ] = 4.10  # S-P
    Rij[ "lj" "P" "H" ] = 3.10  # P-H
    Rij[ "lj" "H" "P" ] = 3.10  # H-P
    Rij[ "lj" "P" "f" ] = 2.75  # P-Fe
    Rij[ "lj" "f" "P" ] = 2.75  # Fe-P
    Rij[ "lj" "P" "F" ] = 3.65  # P-F
    Rij[ "lj" "F" "P" ] = 3.65  # F-P
    Rij[ "lj" "P" "c" ] = 4.14  # P-Cl
    Rij[ "lj" "c" "P" ] = 4.14  # Cl-P
    Rij[ "lj" "P" "b" ] = 4.27  # P-Br
    Rij[ "lj" "b" "P" ] = 4.27  # Br-P
    Rij[ "lj" "P" "I" ] = 4.46  # P-I
    Rij[ "lj" "I" "P" ] = 4.46  # I-P
    Rij[ "lj" "P" "M" ] = 2.75  # P-Mg
    Rij[ "lj" "M" "P" ] = 2.75  # Mg-P
    Rij[ "lj" "P" "Z" ] = 2.84  # P-Zn
    Rij[ "lj" "Z" "P" ] = 2.84  # Zn-P
    Rij[ "lj" "P" "L" ] = 3.09  # P-Ca
    Rij[ "lj" "L" "P" ] = 3.09  # Ca-P
    Rij[ "lj" "P" "X" ] = 3.10  # P-Xx
    Rij[ "lj" "X" "P" ] = 3.10  # Xx-P

    Rij[ "lj" "S" "C" ] = 4.00  # S-C
    Rij[ "lj" "C" "S" ] = 4.00  # C-S
    Rij[ "lj" "S" "N" ] = 3.75  # S-N
    Rij[ "lj" "N" "S" ] = 3.75  # N-S
    Rij[ "lj" "S" "O" ] = 3.60  # S-O
    Rij[ "lj" "O" "S" ] = 3.60  # O-S
    Rij[ "lj" "S" "P" ] = 4.10  # S-P
    Rij[ "lj" "P" "S" ] = 4.10  # P-S
    Rij[ "lj" "S" "S" ] = 4.00  # S-S
    Rij[ "lj" "S" "H" ] = 3.00  # S-H
    Rij[ "lj" "H" "S" ] = 3.00  # H-S
    Rij[ "lj" "S" "f" ] = 2.65  # S-Fe
    Rij[ "lj" "f" "S" ] = 2.65  # Fe-S
    Rij[ "lj" "S" "F" ] = 3.54  # S-F
    Rij[ "lj" "F" "S" ] = 3.54  # F-S
    Rij[ "lj" "S" "c" ] = 4.04  # S-Cl
    Rij[ "lj" "c" "S" ] = 4.04  # Cl-S
    Rij[ "lj" "S" "b" ] = 4.17  # S-Br
    Rij[ "lj" "b" "S" ] = 4.17  # Br-S
    Rij[ "lj" "S" "I" ] = 4.36  # S-I
    Rij[ "lj" "I" "S" ] = 4.36  # I-S
    Rij[ "lj" "S" "M" ] = 2.65  # S-Mg
    Rij[ "lj" "M" "S" ] = 2.65  # Mg-S
    Rij[ "lj" "S" "Z" ] = 2.74  # S-Zn
    Rij[ "lj" "Z" "S" ] = 2.74  # Zn-S
    Rij[ "lj" "S" "L" ] = 2.99  # S-Ca
    Rij[ "lj" "L" "S" ] = 2.99  # Ca-S
    Rij[ "lj" "S" "X" ] = 3.00  # S-Xx
    Rij[ "lj" "X" "S" ] = 3.00  # Xx-S

    Rij[ "lj" "H" "C" ] = 3.00  # H-C
    Rij[ "lj" "C" "H" ] = 3.00  # C-H
    Rij[ "lj" "H" "N" ] = 2.75  # H-N
    Rij[ "lj" "N" "H" ] = 2.75  # N-H
    Rij[ "lj" "H" "O" ] = 2.60  # H-O
    Rij[ "lj" "O" "H" ] = 2.60  # O-H
    Rij[ "lj" "H" "P" ] = 3.10  # H-P
    Rij[ "lj" "P" "H" ] = 3.10  # P-H
    Rij[ "lj" "H" "S" ] = 3.00  # H-S
    Rij[ "lj" "S" "H" ] = 3.00  # S-H
    Rij[ "lj" "H" "H" ] = 2.00  # H-H
    Rij[ "lj" "H" "f" ] = 1.65  # H-Fe
    Rij[ "lj" "f" "H" ] = 1.65  # Fe-H
    Rij[ "lj" "H" "F" ] = 2.54  # H-F
    Rij[ "lj" "F" "H" ] = 2.54  # F-H
    Rij[ "lj" "H" "c" ] = 3.04  # H-Cl
    Rij[ "lj" "c" "H" ] = 3.04  # Cl-H
    Rij[ "lj" "H" "b" ] = 3.17  # H-Br
    Rij[ "lj" "b" "H" ] = 3.17  # Br-H
    Rij[ "lj" "H" "I" ] = 3.36  # H-I
    Rij[ "lj" "I" "H" ] = 3.36  # I-H
    Rij[ "lj" "H" "M" ] = 1.65  # H-Mg
    Rij[ "lj" "M" "H" ] = 1.65  # Mg-H
    Rij[ "lj" "H" "Z" ] = 1.74  # H-Zn
    Rij[ "lj" "Z" "H" ] = 1.74  # Zn-H
    Rij[ "lj" "H" "L" ] = 1.99  # H-Ca
    Rij[ "lj" "L" "H" ] = 1.99  # Ca-H
    Rij[ "lj" "H" "X" ] = 2.00  # H-Xx
    Rij[ "lj" "X" "H" ] = 2.00  # Xx-H

    Rij[ "lj" "f" "C" ] = 2.65  # Fe-C
    Rij[ "lj" "C" "f" ] = 2.65  # C-Fe
    Rij[ "lj" "f" "N" ] = 2.40  # Fe-N
    Rij[ "lj" "N" "f" ] = 2.40  # N-Fe
    Rij[ "lj" "f" "O" ] = 2.25  # Fe-O
    Rij[ "lj" "O" "f" ] = 2.25  # O-Fe
    Rij[ "lj" "f" "P" ] = 2.75  # Fe-P
    Rij[ "lj" "P" "f" ] = 2.75  # P-Fe
    Rij[ "lj" "f" "S" ] = 2.65  # Fe-S
    Rij[ "lj" "S" "f" ] = 2.65  # S-Fe
    Rij[ "lj" "f" "H" ] = 1.65  # Fe-H
    Rij[ "lj" "H" "f" ] = 1.65  # H-Fe
    Rij[ "lj" "f" "f" ] = 1.30  # Fe-Fe
    Rij[ "lj" "f" "F" ] = 2.19  # Fe-F
    Rij[ "lj" "F" "f" ] = 2.19  # F-Fe
    Rij[ "lj" "f" "c" ] = 2.69  # Fe-Cl
    Rij[ "lj" "c" "f" ] = 2.69  # Cl-Fe
    Rij[ "lj" "f" "b" ] = 2.81  # Fe-Br
    Rij[ "lj" "b" "f" ] = 2.81  # Br-Fe
    Rij[ "lj" "f" "I" ] = 3.01  # Fe-I
    Rij[ "lj" "I" "f" ] = 3.01  # I-Fe
    Rij[ "lj" "f" "M" ] = 1.30  # Fe-Mg
    Rij[ "lj" "M" "f" ] = 1.30  # Mg-Fe
    Rij[ "lj" "f" "Z" ] = 1.39  # Fe-Zn
    Rij[ "lj" "Z" "f" ] = 1.39  # Zn-Fe
    Rij[ "lj" "f" "L" ] = 1.64  # Fe-Ca
    Rij[ "lj" "L" "f" ] = 1.64  # Ca-Fe
    Rij[ "lj" "f" "X" ] = 1.65  # Fe-Xx
    Rij[ "lj" "X" "f" ] = 1.65  # Xx-Fe

    Rij[ "lj" "F" "C" ] = 3.54  # F-C
    Rij[ "lj" "C" "F" ] = 3.54  # C-F
    Rij[ "lj" "F" "N" ] = 3.29  # F-N
    Rij[ "lj" "N" "F" ] = 3.29  # N-F
    Rij[ "lj" "F" "O" ] = 3.15  # F-O
    Rij[ "lj" "O" "F" ] = 3.15  # O-F
    Rij[ "lj" "F" "P" ] = 3.65  # F-P
    Rij[ "lj" "P" "F" ] = 3.65  # P-F
    Rij[ "lj" "F" "S" ] = 3.54  # F-S
    Rij[ "lj" "S" "F" ] = 3.54  # S-F
    Rij[ "lj" "F" "H" ] = 2.54  # F-H
    Rij[ "lj" "H" "F" ] = 2.54  # H-F
    Rij[ "lj" "F" "f" ] = 2.19  # F-Fe
    Rij[ "lj" "f" "F" ] = 2.19  # Fe-F
    Rij[ "lj" "F" "F" ] = 3.09  # F-F
    Rij[ "lj" "F" "c" ] = 3.59  # F-Cl
    Rij[ "lj" "c" "F" ] = 3.59  # Cl-F
    Rij[ "lj" "F" "b" ] = 3.71  # F-Br
    Rij[ "lj" "b" "F" ] = 3.71  # Br-F
    Rij[ "lj" "F" "I" ] = 3.90  # F-I
    Rij[ "lj" "I" "F" ] = 3.90  # I-F
    Rij[ "lj" "F" "M" ] = 2.19  # F-Mg
    Rij[ "lj" "M" "F" ] = 2.19  # Mg-F
    Rij[ "lj" "F" "Z" ] = 2.29  # F-Zn
    Rij[ "lj" "Z" "F" ] = 2.29  # Zn-F
    Rij[ "lj" "F" "L" ] = 2.54  # F-Ca
    Rij[ "lj" "L" "F" ] = 2.54  # Ca-F
    Rij[ "lj" "F" "X" ] = 2.54  # F-Xx
    Rij[ "lj" "X" "F" ] = 2.54  # Xx-F

    Rij[ "lj" "c" "C" ] = 4.04  # Cl-C
    Rij[ "lj" "C" "c" ] = 4.04  # C-Cl
    Rij[ "lj" "c" "N" ] = 3.79  # Cl-N
    Rij[ "lj" "N" "c" ] = 3.79  # N-Cl
    Rij[ "lj" "c" "O" ] = 3.65  # Cl-O
    Rij[ "lj" "O" "c" ] = 3.65  # O-Cl
    Rij[ "lj" "c" "P" ] = 4.14  # Cl-P
    Rij[ "lj" "P" "c" ] = 4.14  # P-Cl
    Rij[ "lj" "c" "S" ] = 4.04  # Cl-S
    Rij[ "lj" "S" "c" ] = 4.04  # S-Cl
    Rij[ "lj" "c" "H" ] = 3.04  # Cl-H
    Rij[ "lj" "H" "c" ] = 3.04  # H-Cl
    Rij[ "lj" "c" "f" ] = 2.69  # Cl-Fe
    Rij[ "lj" "f" "c" ] = 2.69  # Fe-Cl
    Rij[ "lj" "c" "F" ] = 3.59  # Cl-F
    Rij[ "lj" "F" "c" ] = 3.59  # F-Cl
    Rij[ "lj" "c" "c" ] = 4.09  # Cl-Cl
    Rij[ "lj" "c" "b" ] = 4.21  # Cl-Br
    Rij[ "lj" "b" "c" ] = 4.21  # Br-Cl
    Rij[ "lj" "c" "I" ] = 4.40  # Cl-I
    Rij[ "lj" "I" "c" ] = 4.40  # I-Cl
    Rij[ "lj" "c" "M" ] = 2.69  # Cl-Mg
    Rij[ "lj" "M" "c" ] = 2.69  # Mg-Cl
    Rij[ "lj" "c" "Z" ] = 2.79  # Cl-Zn
    Rij[ "lj" "Z" "c" ] = 2.79  # Zn-Cl
    Rij[ "lj" "c" "L" ] = 3.04  # Cl-Ca
    Rij[ "lj" "L" "c" ] = 3.04  # Ca-Cl
    Rij[ "lj" "c" "X" ] = 3.04  # Cl-Xx
    Rij[ "lj" "X" "c" ] = 3.04  # Xx-Cl

    Rij[ "lj" "b" "C" ] = 4.17  # Br-C
    Rij[ "lj" "C" "b" ] = 4.17  # C-Br
    Rij[ "lj" "b" "N" ] = 3.92  # Br-N
    Rij[ "lj" "N" "b" ] = 3.92  # N-Br
    Rij[ "lj" "b" "O" ] = 3.77  # Br-O
    Rij[ "lj" "O" "b" ] = 3.77  # O-Br
    Rij[ "lj" "b" "P" ] = 4.27  # Br-P
    Rij[ "lj" "P" "b" ] = 4.27  # P-Br
    Rij[ "lj" "b" "S" ] = 4.17  # Br-S
    Rij[ "lj" "S" "b" ] = 4.17  # S-Br
    Rij[ "lj" "b" "H" ] = 3.17  # Br-H
    Rij[ "lj" "H" "b" ] = 3.17  # H-Br
    Rij[ "lj" "b" "f" ] = 2.81  # Br-Fe
    Rij[ "lj" "f" "b" ] = 2.81  # Fe-Br
    Rij[ "lj" "b" "F" ] = 3.71  # Br-F
    Rij[ "lj" "F" "b" ] = 3.71  # F-Br
    Rij[ "lj" "b" "c" ] = 4.21  # Br-Cl
    Rij[ "lj" "c" "b" ] = 4.21  # Cl-Br
    Rij[ "lj" "b" "b" ] = 4.33  # Br-Br
    Rij[ "lj" "b" "I" ] = 4.53  # Br-I
    Rij[ "lj" "I" "b" ] = 4.53  # I-Br
    Rij[ "lj" "b" "M" ] = 2.81  # Br-Mg
    Rij[ "lj" "M" "b" ] = 2.81  # Mg-Br
    Rij[ "lj" "b" "Z" ] = 2.91  # Br-Zn
    Rij[ "lj" "Z" "b" ] = 2.91  # Zn-Br
    Rij[ "lj" "b" "L" ] = 3.16  # Br-Ca
    Rij[ "lj" "L" "b" ] = 3.16  # Ca-Br
    Rij[ "lj" "b" "X" ] = 3.17  # Br-Xx
    Rij[ "lj" "X" "b" ] = 3.17  # Xx-Br

    Rij[ "lj" "I" "C" ] = 4.36  # I-C
    Rij[ "lj" "C" "I" ] = 4.36  # C-I
    Rij[ "lj" "I" "N" ] = 4.11  # I-N
    Rij[ "lj" "N" "I" ] = 4.11  # N-I
    Rij[ "lj" "I" "O" ] = 3.96  # I-O
    Rij[ "lj" "O" "I" ] = 3.96  # O-I
    Rij[ "lj" "I" "P" ] = 4.46  # I-P
    Rij[ "lj" "P" "I" ] = 4.46  # P-I
    Rij[ "lj" "I" "S" ] = 4.36  # I-S
    Rij[ "lj" "S" "I" ] = 4.36  # S-I
    Rij[ "lj" "I" "H" ] = 3.36  # I-H
    Rij[ "lj" "H" "I" ] = 3.36  # H-I
    Rij[ "lj" "I" "f" ] = 3.01  # I-Fe
    Rij[ "lj" "f" "I" ] = 3.01  # Fe-I
    Rij[ "lj" "I" "F" ] = 3.90  # I-F
    Rij[ "lj" "F" "I" ] = 3.90  # F-I
    Rij[ "lj" "I" "c" ] = 4.40  # I-Cl
    Rij[ "lj" "c" "I" ] = 4.40  # Cl-I
    Rij[ "lj" "I" "b" ] = 4.53  # I-Br
    Rij[ "lj" "b" "I" ] = 4.53  # Br-I
    Rij[ "lj" "I" "I" ] = 4.72  # I-I
    Rij[ "lj" "I" "M" ] = 3.01  # I-Mg
    Rij[ "lj" "M" "I" ] = 3.01  # Mg-I
    Rij[ "lj" "I" "Z" ] = 3.10  # I-Zn
    Rij[ "lj" "Z" "I" ] = 3.10  # Zn-I
    Rij[ "lj" "I" "L" ] = 3.35  # I-Ca
    Rij[ "lj" "L" "I" ] = 3.35  # Ca-I
    Rij[ "lj" "I" "X" ] = 3.36  # I-Xx
    Rij[ "lj" "X" "I" ] = 3.36  # Xx-I

    Rij[ "lj" "M" "C" ] = 2.65  # Mg-C
    Rij[ "lj" "C" "M" ] = 2.65  # C-Mg
    Rij[ "lj" "M" "N" ] = 2.40  # Mg-N
    Rij[ "lj" "N" "M" ] = 2.40  # N-Mg
    Rij[ "lj" "M" "O" ] = 2.25  # Mg-O
    Rij[ "lj" "O" "M" ] = 2.25  # O-Mg
    Rij[ "lj" "M" "P" ] = 2.75  # Mg-P
    Rij[ "lj" "P" "M" ] = 2.75  # P-Mg
    Rij[ "lj" "M" "S" ] = 2.65  # Mg-S
    Rij[ "lj" "S" "M" ] = 2.65  # S-Mg
    Rij[ "lj" "M" "H" ] = 1.65  # Mg-H
    Rij[ "lj" "H" "M" ] = 1.65  # H-Mg
    Rij[ "lj" "M" "f" ] = 1.30  # Mg-Fe
    Rij[ "lj" "f" "M" ] = 1.30  # Fe-Mg
    Rij[ "lj" "M" "F" ] = 2.19  # Mg-F
    Rij[ "lj" "F" "M" ] = 2.19  # F-Mg
    Rij[ "lj" "M" "c" ] = 2.69  # Mg-Cl
    Rij[ "lj" "c" "M" ] = 2.69  # Cl-Mg
    Rij[ "lj" "M" "b" ] = 2.81  # Mg-Br
    Rij[ "lj" "b" "M" ] = 2.81  # Br-Mg
    Rij[ "lj" "M" "I" ] = 3.01  # Mg-I
    Rij[ "lj" "I" "M" ] = 3.01  # I-Mg
    Rij[ "lj" "M" "M" ] = 1.30  # Mg-Mg
    Rij[ "lj" "M" "Z" ] = 1.39  # Mg-Zn
    Rij[ "lj" "Z" "M" ] = 1.39  # Zn-Mg
    Rij[ "lj" "M" "L" ] = 1.64  # Mg-Ca
    Rij[ "lj" "L" "M" ] = 1.64  # Ca-Mg
    Rij[ "lj" "M" "X" ] = 1.65  # Mg-Xx
    Rij[ "lj" "X" "M" ] = 1.65  # Xx-Mg

    Rij[ "lj" "Z" "C" ] = 2.74  # Zn-C
    Rij[ "lj" "C" "Z" ] = 2.74  # C-Zn
    Rij[ "lj" "Z" "N" ] = 2.49  # Zn-N
    Rij[ "lj" "N" "Z" ] = 2.49  # N-Zn
    Rij[ "lj" "Z" "O" ] = 2.34  # Zn-O
    Rij[ "lj" "O" "Z" ] = 2.34  # O-Zn
    Rij[ "lj" "Z" "P" ] = 2.84  # Zn-P
    Rij[ "lj" "P" "Z" ] = 2.84  # P-Zn
    Rij[ "lj" "Z" "S" ] = 2.74  # Zn-S
    Rij[ "lj" "S" "Z" ] = 2.74  # S-Zn
    Rij[ "lj" "Z" "H" ] = 1.74  # Zn-H
    Rij[ "lj" "H" "Z" ] = 1.74  # H-Zn
    Rij[ "lj" "Z" "f" ] = 1.39  # Zn-Fe
    Rij[ "lj" "f" "Z" ] = 1.39  # Fe-Zn
    Rij[ "lj" "Z" "F" ] = 2.29  # Zn-F
    Rij[ "lj" "F" "Z" ] = 2.29  # F-Zn
    Rij[ "lj" "Z" "c" ] = 2.79  # Zn-Cl
    Rij[ "lj" "c" "Z" ] = 2.79  # Cl-Zn
    Rij[ "lj" "Z" "b" ] = 2.91  # Zn-Br
    Rij[ "lj" "b" "Z" ] = 2.91  # Br-Zn
    Rij[ "lj" "Z" "I" ] = 3.10  # Zn-I
    Rij[ "lj" "I" "Z" ] = 3.10  # I-Zn
    Rij[ "lj" "Z" "M" ] = 1.39  # Zn-Mg
    Rij[ "lj" "M" "Z" ] = 1.39  # Mg-Zn
    Rij[ "lj" "Z" "Z" ] = 1.48  # Zn-Zn
    Rij[ "lj" "Z" "L" ] = 1.73  # Zn-Ca
    Rij[ "lj" "L" "Z" ] = 1.73  # Ca-Zn
    Rij[ "lj" "Z" "X" ] = 1.74  # Zn-Xx
    Rij[ "lj" "X" "Z" ] = 1.74  # Xx-Zn

    Rij[ "lj" "L" "C" ] = 2.99  # Ca-C
    Rij[ "lj" "C" "L" ] = 2.99  # C-Ca
    Rij[ "lj" "L" "N" ] = 2.74  # Ca-N
    Rij[ "lj" "N" "L" ] = 2.74  # N-Ca
    Rij[ "lj" "L" "O" ] = 2.59  # Ca-O
    Rij[ "lj" "O" "L" ] = 2.59  # O-Ca
    Rij[ "lj" "L" "P" ] = 3.09  # Ca-P
    Rij[ "lj" "P" "L" ] = 3.09  # P-Ca
    Rij[ "lj" "L" "S" ] = 2.99  # Ca-S
    Rij[ "lj" "S" "L" ] = 2.99  # S-Ca
    Rij[ "lj" "L" "H" ] = 1.99  # Ca-H
    Rij[ "lj" "H" "L" ] = 1.99  # H-Ca
    Rij[ "lj" "L" "f" ] = 1.64  # Ca-Fe
    Rij[ "lj" "f" "L" ] = 1.64  # Fe-Ca
    Rij[ "lj" "L" "F" ] = 2.54  # Ca-F
    Rij[ "lj" "F" "L" ] = 2.54  # F-Ca
    Rij[ "lj" "L" "c" ] = 3.04  # Ca-Cl
    Rij[ "lj" "c" "L" ] = 3.04  # Cl-Ca
    Rij[ "lj" "L" "b" ] = 3.16  # Ca-Br
    Rij[ "lj" "b" "L" ] = 3.16  # Br-Ca
    Rij[ "lj" "L" "I" ] = 3.35  # Ca-I
    Rij[ "lj" "I" "L" ] = 3.35  # I-Ca
    Rij[ "lj" "L" "M" ] = 1.64  # Ca-Mg
    Rij[ "lj" "M" "L" ] = 1.64  # Mg-Ca
    Rij[ "lj" "L" "Z" ] = 1.73  # Ca-Zn
    Rij[ "lj" "Z" "L" ] = 1.73  # Zn-Ca
    Rij[ "lj" "L" "L" ] = 1.98  # Ca-Ca
    Rij[ "lj" "L" "X" ] = 1.99  # Ca-Xx
    Rij[ "lj" "X" "L" ] = 1.99  # Xx-Ca

    Rij[ "lj" "X" "C" ] = 3.00  # Xx-C
    Rij[ "lj" "C" "X" ] = 3.00  # C-Xx
    Rij[ "lj" "X" "N" ] = 2.75  # Xx-N
    Rij[ "lj" "N" "X" ] = 2.75  # N-Xx
    Rij[ "lj" "X" "O" ] = 2.60  # Xx-O
    Rij[ "lj" "O" "X" ] = 2.60  # O-Xx
    Rij[ "lj" "X" "P" ] = 3.10  # Xx-P
    Rij[ "lj" "P" "X" ] = 3.10  # P-Xx
    Rij[ "lj" "X" "S" ] = 3.00  # Xx-S
    Rij[ "lj" "S" "X" ] = 3.00  # S-Xx
    Rij[ "lj" "X" "H" ] = 2.00  # Xx-H
    Rij[ "lj" "H" "X" ] = 2.00  # H-Xx
    Rij[ "lj" "X" "f" ] = 1.65  # Xx-Fe
    Rij[ "lj" "f" "X" ] = 1.65  # Fe-Xx
    Rij[ "lj" "X" "F" ] = 2.54  # Xx-F
    Rij[ "lj" "F" "X" ] = 2.54  # F-Xx
    Rij[ "lj" "X" "c" ] = 3.04  # Xx-Cl
    Rij[ "lj" "c" "X" ] = 3.04  # Cl-Xx
    Rij[ "lj" "X" "b" ] = 3.17  # Xx-Br
    Rij[ "lj" "b" "X" ] = 3.17  # Br-Xx
    Rij[ "lj" "X" "I" ] = 3.36  # Xx-I
    Rij[ "lj" "I" "X" ] = 3.36  # I-Xx
    Rij[ "lj" "X" "M" ] = 1.65  # Xx-Mg
    Rij[ "lj" "M" "X" ] = 1.65  # Mg-Xx
    Rij[ "lj" "X" "Z" ] = 1.74  # Xx-Zn
    Rij[ "lj" "Z" "X" ] = 1.74  # Zn-Xx
    Rij[ "lj" "X" "L" ] = 1.99  # Xx-Ca
    Rij[ "lj" "L" "X" ] = 1.99  # Ca-Xx
    Rij[ "lj" "X" "X" ] = 2.00  # Xx-Xx

    # Aromatic "C" is "A"...
    Rij[ "lj" "C" "A" ] = 4.00  # C-C
    Rij[ "lj" "A" "C" ] = 4.00  # C-C
    Rij[ "lj" "A" "N" ] = 3.75  # C-N
    Rij[ "lj" "N" "A" ] = 3.75  # N-C
    Rij[ "lj" "A" "O" ] = 3.60  # C-O
    Rij[ "lj" "O" "A" ] = 3.60  # O-C
    Rij[ "lj" "A" "P" ] = 4.10  # C-P
    Rij[ "lj" "P" "A" ] = 4.10  # P-C
    Rij[ "lj" "A" "S" ] = 4.00  # C-S
    Rij[ "lj" "S" "A" ] = 4.00  # S-C
    Rij[ "lj" "A" "H" ] = 3.00  # C-H
    Rij[ "lj" "H" "A" ] = 3.00  # H-C
    Rij[ "lj" "A" "f" ] = 2.65  # C-Fe
    Rij[ "lj" "f" "A" ] = 2.65  # Fe-C
    Rij[ "lj" "A" "F" ] = 3.54  # C-F
    Rij[ "lj" "F" "A" ] = 3.54  # F-C
    Rij[ "lj" "A" "c" ] = 4.04  # C-Cl
    Rij[ "lj" "c" "A" ] = 4.04  # Cl-C
    Rij[ "lj" "A" "b" ] = 4.17  # C-Br
    Rij[ "lj" "b" "A" ] = 4.17  # Br-C
    Rij[ "lj" "A" "I" ] = 4.36  # C-I
    Rij[ "lj" "I" "A" ] = 4.36  # I-C
    Rij[ "lj" "A" "M" ] = 2.65  # C-Mg
    Rij[ "lj" "M" "A" ] = 2.65  # Mg-C
    Rij[ "lj" "A" "Z" ] = 2.74  # C-Zn
    Rij[ "lj" "Z" "A" ] = 2.74  # Zn-C
    Rij[ "lj" "A" "L" ] = 2.99  # C-Ca
    Rij[ "lj" "L" "A" ] = 2.99  # Ca-C
    Rij[ "lj" "A" "X" ] = 3.00  # C-Xx
    Rij[ "lj" "X" "A" ] = 3.00  # Xx-C

    #
    # AutoDock Binding Free Energy Model 140n
    # New well-depths using new Solvation Model, 
    # multiplied by van der Waals coefficient, 0.1485
    #
    epsij[ "lj" "C" "C" ] = 0.1500 * FE_vdW_coeff  # C-C
    epsij[ "lj" "A" "A" ] = 0.1500 * FE_vdW_coeff  # A-A
    epsij[ "lj" "C" "N" ] = 0.1549 * FE_vdW_coeff  # C-N
    epsij[ "lj" "N" "C" ] = 0.1549 * FE_vdW_coeff  # N-C
    epsij[ "lj" "C" "O" ] = 0.1732 * FE_vdW_coeff  # C-O
    epsij[ "lj" "O" "C" ] = 0.1732 * FE_vdW_coeff  # O-C
    epsij[ "lj" "C" "P" ] = 0.1732 * FE_vdW_coeff  # C-P
    epsij[ "lj" "P" "C" ] = 0.1732 * FE_vdW_coeff  # P-C
    epsij[ "lj" "C" "S" ] = 0.1732 * FE_vdW_coeff  # C-S
    epsij[ "lj" "S" "C" ] = 0.1732 * FE_vdW_coeff  # S-C
    epsij[ "lj" "C" "H" ] = 0.0548 * FE_vdW_coeff  # C-H
    epsij[ "lj" "H" "C" ] = 0.0548 * FE_vdW_coeff  # H-C
    epsij[ "lj" "C" "f" ] = 0.0387 * FE_vdW_coeff  # C-Fe
    epsij[ "lj" "f" "C" ] = 0.0387 * FE_vdW_coeff  # Fe-C
    epsij[ "lj" "C" "F" ] = 0.1095 * FE_vdW_coeff  # C-F
    epsij[ "lj" "F" "C" ] = 0.1095 * FE_vdW_coeff  # F-C
    epsij[ "lj" "C" "c" ] = 0.2035 * FE_vdW_coeff  # C-Cl
    epsij[ "lj" "c" "C" ] = 0.2035 * FE_vdW_coeff  # Cl-C
    epsij[ "lj" "C" "b" ] = 0.2416 * FE_vdW_coeff  # C-Br
    epsij[ "lj" "b" "C" ] = 0.2416 * FE_vdW_coeff  # Br-C
    epsij[ "lj" "C" "I" ] = 0.2877 * FE_vdW_coeff  # C-I
    epsij[ "lj" "I" "C" ] = 0.2877 * FE_vdW_coeff  # I-C
    epsij[ "lj" "C" "M" ] = 0.3623 * FE_vdW_coeff  # C-Mg
    epsij[ "lj" "M" "C" ] = 0.3623 * FE_vdW_coeff  # Mg-C
    epsij[ "lj" "C" "Z" ] = 0.2872 * FE_vdW_coeff  # C-Zn
    epsij[ "lj" "Z" "C" ] = 0.2872 * FE_vdW_coeff  # Zn-C
    epsij[ "lj" "C" "L" ] = 0.2872 * FE_vdW_coeff  # C-Ca
    epsij[ "lj" "L" "C" ] = 0.2872 * FE_vdW_coeff  # Ca-C
    epsij[ "lj" "C" "X" ] = 0.0548 * FE_vdW_coeff  # C-Xx
    epsij[ "lj" "X" "C" ] = 0.0548 * FE_vdW_coeff  # Xx-C

    epsij[ "lj" "N" "C" ] = 0.1549 * FE_vdW_coeff  # N-C
    epsij[ "lj" "C" "N" ] = 0.1549 * FE_vdW_coeff  # C-N
    epsij[ "lj" "N" "N" ] = 0.1600 * FE_vdW_coeff  # N-N
    epsij[ "lj" "N" "O" ] = 0.1789 * FE_vdW_coeff  # N-O
    epsij[ "lj" "O" "N" ] = 0.1789 * FE_vdW_coeff  # O-N
    epsij[ "lj" "N" "P" ] = 0.1789 * FE_vdW_coeff  # N-P
    epsij[ "lj" "P" "N" ] = 0.1789 * FE_vdW_coeff  # P-N
    epsij[ "lj" "N" "S" ] = 0.1789 * FE_vdW_coeff  # N-S
    epsij[ "lj" "S" "N" ] = 0.1789 * FE_vdW_coeff  # S-N
    epsij[ "lj" "N" "H" ] = 0.0566 * FE_vdW_coeff  # N-H
    epsij[ "lj" "H" "N" ] = 0.0566 * FE_vdW_coeff  # H-N
    epsij[ "lj" "N" "f" ] = 0.0400 * FE_vdW_coeff  # N-Fe
    epsij[ "lj" "f" "N" ] = 0.0400 * FE_vdW_coeff  # Fe-N
    epsij[ "lj" "N" "F" ] = 0.1131 * FE_vdW_coeff  # N-F
    epsij[ "lj" "F" "N" ] = 0.1131 * FE_vdW_coeff  # F-N
    epsij[ "lj" "N" "c" ] = 0.2101 * FE_vdW_coeff  # N-Cl
    epsij[ "lj" "c" "N" ] = 0.2101 * FE_vdW_coeff  # Cl-N
    epsij[ "lj" "N" "b" ] = 0.2495 * FE_vdW_coeff  # N-Br
    epsij[ "lj" "b" "N" ] = 0.2495 * FE_vdW_coeff  # Br-N
    epsij[ "lj" "N" "I" ] = 0.2972 * FE_vdW_coeff  # N-I
    epsij[ "lj" "I" "N" ] = 0.2972 * FE_vdW_coeff  # I-N
    epsij[ "lj" "N" "M" ] = 0.3742 * FE_vdW_coeff  # N-Mg
    epsij[ "lj" "M" "N" ] = 0.3742 * FE_vdW_coeff  # Mg-N
    epsij[ "lj" "N" "Z" ] = 0.2966 * FE_vdW_coeff  # N-Zn
    epsij[ "lj" "Z" "N" ] = 0.2966 * FE_vdW_coeff  # Zn-N
    epsij[ "lj" "N" "L" ] = 0.2966 * FE_vdW_coeff  # N-Ca
    epsij[ "lj" "L" "N" ] = 0.2966 * FE_vdW_coeff  # Ca-N
    epsij[ "lj" "N" "X" ] = 0.0566 * FE_vdW_coeff  # N-Xx
    epsij[ "lj" "X" "N" ] = 0.0566 * FE_vdW_coeff  # Xx-N

    epsij[ "lj" "O" "C" ] = 0.1732 * FE_vdW_coeff  # O-C
    epsij[ "lj" "C" "O" ] = 0.1732 * FE_vdW_coeff  # C-O
    epsij[ "lj" "O" "N" ] = 0.1789 * FE_vdW_coeff  # O-N
    epsij[ "lj" "N" "O" ] = 0.1789 * FE_vdW_coeff  # N-O
    epsij[ "lj" "O" "O" ] = 0.2000 * FE_vdW_coeff  # O-O
    epsij[ "lj" "O" "P" ] = 0.2000 * FE_vdW_coeff  # O-P
    epsij[ "lj" "P" "O" ] = 0.2000 * FE_vdW_coeff  # P-O
    epsij[ "lj" "O" "S" ] = 0.2000 * FE_vdW_coeff  # O-S
    epsij[ "lj" "S" "O" ] = 0.2000 * FE_vdW_coeff  # S-O
    epsij[ "lj" "O" "H" ] = 0.0632 * FE_vdW_coeff  # O-H
    epsij[ "lj" "H" "O" ] = 0.0632 * FE_vdW_coeff  # H-O
    epsij[ "lj" "O" "f" ] = 0.0447 * FE_vdW_coeff  # O-Fe
    epsij[ "lj" "f" "O" ] = 0.0447 * FE_vdW_coeff  # Fe-O
    epsij[ "lj" "O" "F" ] = 0.1265 * FE_vdW_coeff  # O-F
    epsij[ "lj" "F" "O" ] = 0.1265 * FE_vdW_coeff  # F-O
    epsij[ "lj" "O" "c" ] = 0.2349 * FE_vdW_coeff  # O-Cl
    epsij[ "lj" "c" "O" ] = 0.2349 * FE_vdW_coeff  # Cl-O
    epsij[ "lj" "O" "b" ] = 0.2789 * FE_vdW_coeff  # O-Br
    epsij[ "lj" "b" "O" ] = 0.2789 * FE_vdW_coeff  # Br-O
    epsij[ "lj" "O" "I" ] = 0.3323 * FE_vdW_coeff  # O-I
    epsij[ "lj" "I" "O" ] = 0.3323 * FE_vdW_coeff  # I-O
    epsij[ "lj" "O" "M" ] = 0.4183 * FE_vdW_coeff  # O-Mg
    epsij[ "lj" "M" "O" ] = 0.4183 * FE_vdW_coeff  # Mg-O
    epsij[ "lj" "O" "Z" ] = 0.3317 * FE_vdW_coeff  # O-Zn
    epsij[ "lj" "Z" "O" ] = 0.3317 * FE_vdW_coeff  # Zn-O
    epsij[ "lj" "O" "L" ] = 0.3317 * FE_vdW_coeff  # O-Ca
    epsij[ "lj" "L" "O" ] = 0.3317 * FE_vdW_coeff  # Ca-O
    epsij[ "lj" "O" "X" ] = 0.0632 * FE_vdW_coeff  # O-Xx
    epsij[ "lj" "X" "O" ] = 0.0632 * FE_vdW_coeff  # Xx-O

    epsij[ "lj" "P" "C" ] = 0.1732 * FE_vdW_coeff  # P-C
    epsij[ "lj" "C" "P" ] = 0.1732 * FE_vdW_coeff  # C-P
    epsij[ "lj" "P" "N" ] = 0.1789 * FE_vdW_coeff  # P-N
    epsij[ "lj" "N" "P" ] = 0.1789 * FE_vdW_coeff  # N-P
    epsij[ "lj" "P" "O" ] = 0.2000 * FE_vdW_coeff  # P-O
    epsij[ "lj" "O" "P" ] = 0.2000 * FE_vdW_coeff  # O-P
    epsij[ "lj" "P" "P" ] = 0.2000 * FE_vdW_coeff  # P-P
    epsij[ "lj" "P" "S" ] = 0.2000 * FE_vdW_coeff  # P-S
    epsij[ "lj" "S" "P" ] = 0.2000 * FE_vdW_coeff  # S-P
    epsij[ "lj" "P" "H" ] = 0.0632 * FE_vdW_coeff  # P-H
    epsij[ "lj" "H" "P" ] = 0.0632 * FE_vdW_coeff  # H-P
    epsij[ "lj" "P" "f" ] = 0.0447 * FE_vdW_coeff  # P-Fe
    epsij[ "lj" "f" "P" ] = 0.0447 * FE_vdW_coeff  # Fe-P
    epsij[ "lj" "P" "F" ] = 0.1265 * FE_vdW_coeff  # P-F
    epsij[ "lj" "F" "P" ] = 0.1265 * FE_vdW_coeff  # F-P
    epsij[ "lj" "P" "c" ] = 0.2349 * FE_vdW_coeff  # P-Cl
    epsij[ "lj" "c" "P" ] = 0.2349 * FE_vdW_coeff  # Cl-P
    epsij[ "lj" "P" "b" ] = 0.2789 * FE_vdW_coeff  # P-Br
    epsij[ "lj" "b" "P" ] = 0.2789 * FE_vdW_coeff  # Br-P
    epsij[ "lj" "P" "I" ] = 0.3323 * FE_vdW_coeff  # P-I
    epsij[ "lj" "I" "P" ] = 0.3323 * FE_vdW_coeff  # I-P
    epsij[ "lj" "P" "M" ] = 0.4183 * FE_vdW_coeff  # P-Mg
    epsij[ "lj" "M" "P" ] = 0.4183 * FE_vdW_coeff  # Mg-P
    epsij[ "lj" "P" "Z" ] = 0.3317 * FE_vdW_coeff  # P-Zn
    epsij[ "lj" "Z" "P" ] = 0.3317 * FE_vdW_coeff  # Zn-P
    epsij[ "lj" "P" "L" ] = 0.3317 * FE_vdW_coeff  # P-Ca
    epsij[ "lj" "L" "P" ] = 0.3317 * FE_vdW_coeff  # Ca-P
    epsij[ "lj" "P" "X" ] = 0.0632 * FE_vdW_coeff  # P-Xx
    epsij[ "lj" "X" "P" ] = 0.0632 * FE_vdW_coeff  # Xx-P

    epsij[ "lj" "S" "C" ] = 0.1732 * FE_vdW_coeff  # S-C
    epsij[ "lj" "C" "S" ] = 0.1732 * FE_vdW_coeff  # C-S
    epsij[ "lj" "S" "N" ] = 0.1789 * FE_vdW_coeff  # S-N
    epsij[ "lj" "N" "S" ] = 0.1789 * FE_vdW_coeff  # N-S
    epsij[ "lj" "S" "O" ] = 0.2000 * FE_vdW_coeff  # S-O
    epsij[ "lj" "O" "S" ] = 0.2000 * FE_vdW_coeff  # O-S
    epsij[ "lj" "S" "P" ] = 0.2000 * FE_vdW_coeff  # S-P
    epsij[ "lj" "P" "S" ] = 0.2000 * FE_vdW_coeff  # P-S
    epsij[ "lj" "S" "S" ] = 0.2000 * FE_vdW_coeff  # S-S
    epsij[ "lj" "S" "H" ] = 0.0632 * FE_vdW_coeff  # S-H
    epsij[ "lj" "H" "S" ] = 0.0632 * FE_vdW_coeff  # H-S
    epsij[ "lj" "S" "f" ] = 0.0447 * FE_vdW_coeff  # S-Fe
    epsij[ "lj" "f" "S" ] = 0.0447 * FE_vdW_coeff  # Fe-S
    epsij[ "lj" "S" "F" ] = 0.1265 * FE_vdW_coeff  # S-F
    epsij[ "lj" "F" "S" ] = 0.1265 * FE_vdW_coeff  # F-S
    epsij[ "lj" "S" "c" ] = 0.2349 * FE_vdW_coeff  # S-Cl
    epsij[ "lj" "c" "S" ] = 0.2349 * FE_vdW_coeff  # Cl-S
    epsij[ "lj" "S" "b" ] = 0.2789 * FE_vdW_coeff  # S-Br
    epsij[ "lj" "b" "S" ] = 0.2789 * FE_vdW_coeff  # Br-S
    epsij[ "lj" "S" "I" ] = 0.3323 * FE_vdW_coeff  # S-I
    epsij[ "lj" "I" "S" ] = 0.3323 * FE_vdW_coeff  # I-S
    epsij[ "lj" "S" "M" ] = 0.4183 * FE_vdW_coeff  # S-Mg
    epsij[ "lj" "M" "S" ] = 0.4183 * FE_vdW_coeff  # Mg-S
    epsij[ "lj" "S" "Z" ] = 0.3317 * FE_vdW_coeff  # S-Zn
    epsij[ "lj" "Z" "S" ] = 0.3317 * FE_vdW_coeff  # Zn-S
    epsij[ "lj" "S" "L" ] = 0.3317 * FE_vdW_coeff  # S-Ca
    epsij[ "lj" "L" "S" ] = 0.3317 * FE_vdW_coeff  # Ca-S
    epsij[ "lj" "S" "X" ] = 0.0632 * FE_vdW_coeff  # S-Xx
    epsij[ "lj" "X" "S" ] = 0.0632 * FE_vdW_coeff  # Xx-S

    epsij[ "lj" "H" "C" ] = 0.0548 * FE_vdW_coeff  # H-C
    epsij[ "lj" "C" "H" ] = 0.0548 * FE_vdW_coeff  # C-H
    epsij[ "lj" "H" "N" ] = 0.0566 * FE_vdW_coeff  # H-N
    epsij[ "lj" "N" "H" ] = 0.0566 * FE_vdW_coeff  # N-H
    epsij[ "lj" "H" "O" ] = 0.0632 * FE_vdW_coeff  # H-O
    epsij[ "lj" "O" "H" ] = 0.0632 * FE_vdW_coeff  # O-H
    epsij[ "lj" "H" "P" ] = 0.0632 * FE_vdW_coeff  # H-P
    epsij[ "lj" "P" "H" ] = 0.0632 * FE_vdW_coeff  # P-H
    epsij[ "lj" "H" "S" ] = 0.0632 * FE_vdW_coeff  # H-S
    epsij[ "lj" "S" "H" ] = 0.0632 * FE_vdW_coeff  # S-H
    epsij[ "lj" "H" "H" ] = 0.0200 * FE_vdW_coeff  # H-H
    epsij[ "lj" "H" "f" ] = 0.0141 * FE_vdW_coeff  # H-Fe
    epsij[ "lj" "f" "H" ] = 0.0141 * FE_vdW_coeff  # Fe-H
    epsij[ "lj" "H" "F" ] = 0.0400 * FE_vdW_coeff  # H-F
    epsij[ "lj" "F" "H" ] = 0.0400 * FE_vdW_coeff  # F-H
    epsij[ "lj" "H" "c" ] = 0.0743 * FE_vdW_coeff  # H-Cl
    epsij[ "lj" "c" "H" ] = 0.0743 * FE_vdW_coeff  # Cl-H
    epsij[ "lj" "H" "b" ] = 0.0882 * FE_vdW_coeff  # H-Br
    epsij[ "lj" "b" "H" ] = 0.0882 * FE_vdW_coeff  # Br-H
    epsij[ "lj" "H" "I" ] = 0.1051 * FE_vdW_coeff  # H-I
    epsij[ "lj" "I" "H" ] = 0.1051 * FE_vdW_coeff  # I-H
    epsij[ "lj" "H" "M" ] = 0.1323 * FE_vdW_coeff  # H-Mg
    epsij[ "lj" "M" "H" ] = 0.1323 * FE_vdW_coeff  # Mg-H
    epsij[ "lj" "H" "Z" ] = 0.1049 * FE_vdW_coeff  # H-Zn
    epsij[ "lj" "Z" "H" ] = 0.1049 * FE_vdW_coeff  # Zn-H
    epsij[ "lj" "H" "L" ] = 0.1049 * FE_vdW_coeff  # H-Ca
    epsij[ "lj" "L" "H" ] = 0.1049 * FE_vdW_coeff  # Ca-H
    epsij[ "lj" "H" "X" ] = 0.0200 * FE_vdW_coeff  # H-Xx
    epsij[ "lj" "X" "H" ] = 0.0200 * FE_vdW_coeff  # Xx-H

    epsij[ "lj" "f" "C" ] = 0.0387 * FE_vdW_coeff  # Fe-C
    epsij[ "lj" "C" "f" ] = 0.0387 * FE_vdW_coeff  # C-Fe
    epsij[ "lj" "f" "N" ] = 0.0400 * FE_vdW_coeff  # Fe-N
    epsij[ "lj" "N" "f" ] = 0.0400 * FE_vdW_coeff  # N-Fe
    epsij[ "lj" "f" "O" ] = 0.0447 * FE_vdW_coeff  # Fe-O
    epsij[ "lj" "O" "f" ] = 0.0447 * FE_vdW_coeff  # O-Fe
    epsij[ "lj" "f" "P" ] = 0.0447 * FE_vdW_coeff  # Fe-P
    epsij[ "lj" "P" "f" ] = 0.0447 * FE_vdW_coeff  # P-Fe
    epsij[ "lj" "f" "S" ] = 0.0447 * FE_vdW_coeff  # Fe-S
    epsij[ "lj" "S" "f" ] = 0.0447 * FE_vdW_coeff  # S-Fe
    epsij[ "lj" "f" "H" ] = 0.0141 * FE_vdW_coeff  # Fe-H
    epsij[ "lj" "H" "f" ] = 0.0141 * FE_vdW_coeff  # H-Fe
    epsij[ "lj" "f" "f" ] = 0.0100 * FE_vdW_coeff  # Fe-Fe
    epsij[ "lj" "f" "F" ] = 0.0283 * FE_vdW_coeff  # Fe-F
    epsij[ "lj" "F" "f" ] = 0.0283 * FE_vdW_coeff  # F-Fe
    epsij[ "lj" "f" "c" ] = 0.0525 * FE_vdW_coeff  # Fe-Cl
    epsij[ "lj" "c" "f" ] = 0.0525 * FE_vdW_coeff  # Cl-Fe
    epsij[ "lj" "f" "b" ] = 0.0624 * FE_vdW_coeff  # Fe-Br
    epsij[ "lj" "b" "f" ] = 0.0624 * FE_vdW_coeff  # Br-Fe
    epsij[ "lj" "f" "I" ] = 0.0743 * FE_vdW_coeff  # Fe-I
    epsij[ "lj" "I" "f" ] = 0.0743 * FE_vdW_coeff  # I-Fe
    epsij[ "lj" "f" "M" ] = 0.0935 * FE_vdW_coeff  # Fe-Mg
    epsij[ "lj" "M" "f" ] = 0.0935 * FE_vdW_coeff  # Mg-Fe
    epsij[ "lj" "f" "Z" ] = 0.0742 * FE_vdW_coeff  # Fe-Zn
    epsij[ "lj" "Z" "f" ] = 0.0742 * FE_vdW_coeff  # Zn-Fe
    epsij[ "lj" "f" "L" ] = 0.0742 * FE_vdW_coeff  # Fe-Ca
    epsij[ "lj" "L" "f" ] = 0.0742 * FE_vdW_coeff  # Ca-Fe
    epsij[ "lj" "f" "X" ] = 0.0141 * FE_vdW_coeff  # Fe-Xx
    epsij[ "lj" "X" "f" ] = 0.0141 * FE_vdW_coeff  # Xx-Fe

    epsij[ "lj" "F" "C" ] = 0.1095 * FE_vdW_coeff  # F-C
    epsij[ "lj" "C" "F" ] = 0.1095 * FE_vdW_coeff  # C-F
    epsij[ "lj" "F" "N" ] = 0.1131 * FE_vdW_coeff  # F-N
    epsij[ "lj" "N" "F" ] = 0.1131 * FE_vdW_coeff  # N-F
    epsij[ "lj" "F" "O" ] = 0.1265 * FE_vdW_coeff  # F-O
    epsij[ "lj" "O" "F" ] = 0.1265 * FE_vdW_coeff  # O-F
    epsij[ "lj" "F" "P" ] = 0.1265 * FE_vdW_coeff  # F-P
    epsij[ "lj" "P" "F" ] = 0.1265 * FE_vdW_coeff  # P-F
    epsij[ "lj" "F" "S" ] = 0.1265 * FE_vdW_coeff  # F-S
    epsij[ "lj" "S" "F" ] = 0.1265 * FE_vdW_coeff  # S-F
    epsij[ "lj" "F" "H" ] = 0.0400 * FE_vdW_coeff  # F-H
    epsij[ "lj" "H" "F" ] = 0.0400 * FE_vdW_coeff  # H-F
    epsij[ "lj" "F" "f" ] = 0.0283 * FE_vdW_coeff  # F-Fe
    epsij[ "lj" "f" "F" ] = 0.0283 * FE_vdW_coeff  # Fe-F
    epsij[ "lj" "F" "F" ] = 0.0800 * FE_vdW_coeff  # F-F
    epsij[ "lj" "F" "c" ] = 0.1486 * FE_vdW_coeff  # F-Cl
    epsij[ "lj" "c" "F" ] = 0.1486 * FE_vdW_coeff  # Cl-F
    epsij[ "lj" "F" "b" ] = 0.1764 * FE_vdW_coeff  # F-Br
    epsij[ "lj" "b" "F" ] = 0.1764 * FE_vdW_coeff  # Br-F
    epsij[ "lj" "F" "I" ] = 0.2101 * FE_vdW_coeff  # F-I
    epsij[ "lj" "I" "F" ] = 0.2101 * FE_vdW_coeff  # I-F
    epsij[ "lj" "F" "M" ] = 0.2646 * FE_vdW_coeff  # F-Mg
    epsij[ "lj" "M" "F" ] = 0.2646 * FE_vdW_coeff  # Mg-F
    epsij[ "lj" "F" "Z" ] = 0.2098 * FE_vdW_coeff  # F-Zn
    epsij[ "lj" "Z" "F" ] = 0.2098 * FE_vdW_coeff  # Zn-F
    epsij[ "lj" "F" "L" ] = 0.2098 * FE_vdW_coeff  # F-Ca
    epsij[ "lj" "L" "F" ] = 0.2098 * FE_vdW_coeff  # Ca-F
    epsij[ "lj" "F" "X" ] = 0.0400 * FE_vdW_coeff  # F-Xx
    epsij[ "lj" "X" "F" ] = 0.0400 * FE_vdW_coeff  # Xx-F

    epsij[ "lj" "c" "C" ] = 0.2035 * FE_vdW_coeff  # Cl-C
    epsij[ "lj" "C" "c" ] = 0.2035 * FE_vdW_coeff  # C-Cl
    epsij[ "lj" "c" "N" ] = 0.2101 * FE_vdW_coeff  # Cl-N
    epsij[ "lj" "N" "c" ] = 0.2101 * FE_vdW_coeff  # N-Cl
    epsij[ "lj" "c" "O" ] = 0.2349 * FE_vdW_coeff  # Cl-O
    epsij[ "lj" "O" "c" ] = 0.2349 * FE_vdW_coeff  # O-Cl
    epsij[ "lj" "c" "P" ] = 0.2349 * FE_vdW_coeff  # Cl-P
    epsij[ "lj" "P" "c" ] = 0.2349 * FE_vdW_coeff  # P-Cl
    epsij[ "lj" "c" "S" ] = 0.2349 * FE_vdW_coeff  # Cl-S
    epsij[ "lj" "S" "c" ] = 0.2349 * FE_vdW_coeff  # S-Cl
    epsij[ "lj" "c" "H" ] = 0.0743 * FE_vdW_coeff  # Cl-H
    epsij[ "lj" "H" "c" ] = 0.0743 * FE_vdW_coeff  # H-Cl
    epsij[ "lj" "c" "f" ] = 0.0525 * FE_vdW_coeff  # Cl-Fe
    epsij[ "lj" "f" "c" ] = 0.0525 * FE_vdW_coeff  # Fe-Cl
    epsij[ "lj" "c" "F" ] = 0.1486 * FE_vdW_coeff  # Cl-F
    epsij[ "lj" "F" "c" ] = 0.1486 * FE_vdW_coeff  # F-Cl
    epsij[ "lj" "c" "c" ] = 0.2760 * FE_vdW_coeff  # Cl-Cl
    epsij[ "lj" "c" "b" ] = 0.3277 * FE_vdW_coeff  # Cl-Br
    epsij[ "lj" "b" "c" ] = 0.3277 * FE_vdW_coeff  # Br-Cl
    epsij[ "lj" "c" "I" ] = 0.3903 * FE_vdW_coeff  # Cl-I
    epsij[ "lj" "I" "c" ] = 0.3903 * FE_vdW_coeff  # I-Cl
    epsij[ "lj" "c" "M" ] = 0.4914 * FE_vdW_coeff  # Cl-Mg
    epsij[ "lj" "M" "c" ] = 0.4914 * FE_vdW_coeff  # Mg-Cl
    epsij[ "lj" "c" "Z" ] = 0.3896 * FE_vdW_coeff  # Cl-Zn
    epsij[ "lj" "Z" "c" ] = 0.3896 * FE_vdW_coeff  # Zn-Cl
    epsij[ "lj" "c" "L" ] = 0.3896 * FE_vdW_coeff  # Cl-Ca
    epsij[ "lj" "L" "c" ] = 0.3896 * FE_vdW_coeff  # Ca-Cl
    epsij[ "lj" "c" "X" ] = 0.0743 * FE_vdW_coeff  # Cl-Xx
    epsij[ "lj" "X" "c" ] = 0.0743 * FE_vdW_coeff  # Xx-Cl

    epsij[ "lj" "b" "C" ] = 0.2416 * FE_vdW_coeff  # Br-C
    epsij[ "lj" "C" "b" ] = 0.2416 * FE_vdW_coeff  # C-Br
    epsij[ "lj" "b" "N" ] = 0.2495 * FE_vdW_coeff  # Br-N
    epsij[ "lj" "N" "b" ] = 0.2495 * FE_vdW_coeff  # N-Br
    epsij[ "lj" "b" "O" ] = 0.2789 * FE_vdW_coeff  # Br-O
    epsij[ "lj" "O" "b" ] = 0.2789 * FE_vdW_coeff  # O-Br
    epsij[ "lj" "b" "P" ] = 0.2789 * FE_vdW_coeff  # Br-P
    epsij[ "lj" "P" "b" ] = 0.2789 * FE_vdW_coeff  # P-Br
    epsij[ "lj" "b" "S" ] = 0.2789 * FE_vdW_coeff  # Br-S
    epsij[ "lj" "S" "b" ] = 0.2789 * FE_vdW_coeff  # S-Br
    epsij[ "lj" "b" "H" ] = 0.0882 * FE_vdW_coeff  # Br-H
    epsij[ "lj" "H" "b" ] = 0.0882 * FE_vdW_coeff  # H-Br
    epsij[ "lj" "b" "f" ] = 0.0624 * FE_vdW_coeff  # Br-Fe
    epsij[ "lj" "f" "b" ] = 0.0624 * FE_vdW_coeff  # Fe-Br
    epsij[ "lj" "b" "F" ] = 0.1764 * FE_vdW_coeff  # Br-F
    epsij[ "lj" "F" "b" ] = 0.1764 * FE_vdW_coeff  # F-Br
    epsij[ "lj" "b" "c" ] = 0.3277 * FE_vdW_coeff  # Br-Cl
    epsij[ "lj" "c" "b" ] = 0.3277 * FE_vdW_coeff  # Cl-Br
    epsij[ "lj" "b" "b" ] = 0.3890 * FE_vdW_coeff  # Br-Br
    epsij[ "lj" "b" "I" ] = 0.4634 * FE_vdW_coeff  # Br-I
    epsij[ "lj" "I" "b" ] = 0.4634 * FE_vdW_coeff  # I-Br
    epsij[ "lj" "b" "M" ] = 0.5834 * FE_vdW_coeff  # Br-Mg
    epsij[ "lj" "M" "b" ] = 0.5834 * FE_vdW_coeff  # Mg-Br
    epsij[ "lj" "b" "Z" ] = 0.4625 * FE_vdW_coeff  # Br-Zn
    epsij[ "lj" "Z" "b" ] = 0.4625 * FE_vdW_coeff  # Zn-Br
    epsij[ "lj" "b" "L" ] = 0.4625 * FE_vdW_coeff  # Br-Ca
    epsij[ "lj" "L" "b" ] = 0.4625 * FE_vdW_coeff  # Ca-Br
    epsij[ "lj" "b" "X" ] = 0.0882 * FE_vdW_coeff  # Br-Xx
    epsij[ "lj" "X" "b" ] = 0.0882 * FE_vdW_coeff  # Xx-Br

    epsij[ "lj" "I" "C" ] = 0.2877 * FE_vdW_coeff  # I-C
    epsij[ "lj" "C" "I" ] = 0.2877 * FE_vdW_coeff  # C-I
    epsij[ "lj" "I" "N" ] = 0.2972 * FE_vdW_coeff  # I-N
    epsij[ "lj" "N" "I" ] = 0.2972 * FE_vdW_coeff  # N-I
    epsij[ "lj" "I" "O" ] = 0.3323 * FE_vdW_coeff  # I-O
    epsij[ "lj" "O" "I" ] = 0.3323 * FE_vdW_coeff  # O-I
    epsij[ "lj" "I" "P" ] = 0.3323 * FE_vdW_coeff  # I-P
    epsij[ "lj" "P" "I" ] = 0.3323 * FE_vdW_coeff  # P-I
    epsij[ "lj" "I" "S" ] = 0.3323 * FE_vdW_coeff  # I-S
    epsij[ "lj" "S" "I" ] = 0.3323 * FE_vdW_coeff  # S-I
    epsij[ "lj" "I" "H" ] = 0.1051 * FE_vdW_coeff  # I-H
    epsij[ "lj" "H" "I" ] = 0.1051 * FE_vdW_coeff  # H-I
    epsij[ "lj" "I" "f" ] = 0.0743 * FE_vdW_coeff  # I-Fe
    epsij[ "lj" "f" "I" ] = 0.0743 * FE_vdW_coeff  # Fe-I
    epsij[ "lj" "I" "F" ] = 0.2101 * FE_vdW_coeff  # I-F
    epsij[ "lj" "F" "I" ] = 0.2101 * FE_vdW_coeff  # F-I
    epsij[ "lj" "I" "c" ] = 0.3903 * FE_vdW_coeff  # I-Cl
    epsij[ "lj" "c" "I" ] = 0.3903 * FE_vdW_coeff  # Cl-I
    epsij[ "lj" "I" "b" ] = 0.4634 * FE_vdW_coeff  # I-Br
    epsij[ "lj" "b" "I" ] = 0.4634 * FE_vdW_coeff  # Br-I
    epsij[ "lj" "I" "I" ] = 0.5520 * FE_vdW_coeff  # I-I
    epsij[ "lj" "I" "M" ] = 0.6950 * FE_vdW_coeff  # I-Mg
    epsij[ "lj" "M" "I" ] = 0.6950 * FE_vdW_coeff  # Mg-I
    epsij[ "lj" "I" "Z" ] = 0.5510 * FE_vdW_coeff  # I-Zn
    epsij[ "lj" "Z" "I" ] = 0.5510 * FE_vdW_coeff  # Zn-I
    epsij[ "lj" "I" "L" ] = 0.5510 * FE_vdW_coeff  # I-Ca
    epsij[ "lj" "L" "I" ] = 0.5510 * FE_vdW_coeff  # Ca-I
    epsij[ "lj" "I" "X" ] = 0.1051 * FE_vdW_coeff  # I-Xx
    epsij[ "lj" "X" "I" ] = 0.1051 * FE_vdW_coeff  # Xx-I

    epsij[ "lj" "M" "C" ] = 0.3623 * FE_vdW_coeff  # Mg-C
    epsij[ "lj" "C" "M" ] = 0.3623 * FE_vdW_coeff  # C-Mg
    epsij[ "lj" "M" "N" ] = 0.3742 * FE_vdW_coeff  # Mg-N
    epsij[ "lj" "N" "M" ] = 0.3742 * FE_vdW_coeff  # N-Mg
    epsij[ "lj" "M" "O" ] = 0.4183 * FE_vdW_coeff  # Mg-O
    epsij[ "lj" "O" "M" ] = 0.4183 * FE_vdW_coeff  # O-Mg
    epsij[ "lj" "M" "P" ] = 0.4183 * FE_vdW_coeff  # Mg-P
    epsij[ "lj" "P" "M" ] = 0.4183 * FE_vdW_coeff  # P-Mg
    epsij[ "lj" "M" "S" ] = 0.4183 * FE_vdW_coeff  # Mg-S
    epsij[ "lj" "S" "M" ] = 0.4183 * FE_vdW_coeff  # S-Mg
    epsij[ "lj" "M" "H" ] = 0.1323 * FE_vdW_coeff  # Mg-H
    epsij[ "lj" "H" "M" ] = 0.1323 * FE_vdW_coeff  # H-Mg
    epsij[ "lj" "M" "f" ] = 0.0935 * FE_vdW_coeff  # Mg-Fe
    epsij[ "lj" "f" "M" ] = 0.0935 * FE_vdW_coeff  # Fe-Mg
    epsij[ "lj" "M" "F" ] = 0.2646 * FE_vdW_coeff  # Mg-F
    epsij[ "lj" "F" "M" ] = 0.2646 * FE_vdW_coeff  # F-Mg
    epsij[ "lj" "M" "c" ] = 0.4914 * FE_vdW_coeff  # Mg-Cl
    epsij[ "lj" "c" "M" ] = 0.4914 * FE_vdW_coeff  # Cl-Mg
    epsij[ "lj" "M" "b" ] = 0.5834 * FE_vdW_coeff  # Mg-Br
    epsij[ "lj" "b" "M" ] = 0.5834 * FE_vdW_coeff  # Br-Mg
    epsij[ "lj" "M" "I" ] = 0.6950 * FE_vdW_coeff  # Mg-I
    epsij[ "lj" "I" "M" ] = 0.6950 * FE_vdW_coeff  # I-Mg
    epsij[ "lj" "M" "M" ] = 0.8750 * FE_vdW_coeff  # Mg-Mg
    epsij[ "lj" "M" "Z" ] = 0.6937 * FE_vdW_coeff  # Mg-Zn
    epsij[ "lj" "Z" "M" ] = 0.6937 * FE_vdW_coeff  # Zn-Mg
    epsij[ "lj" "M" "L" ] = 0.6937 * FE_vdW_coeff  # Mg-Ca
    epsij[ "lj" "L" "M" ] = 0.6937 * FE_vdW_coeff  # Ca-Mg
    epsij[ "lj" "M" "X" ] = 0.1323 * FE_vdW_coeff  # Mg-Xx
    epsij[ "lj" "X" "M" ] = 0.1323 * FE_vdW_coeff  # Xx-Mg

    epsij[ "lj" "Z" "C" ] = 0.2872 * FE_vdW_coeff  # Zn-C
    epsij[ "lj" "C" "Z" ] = 0.2872 * FE_vdW_coeff  # C-Zn
    epsij[ "lj" "Z" "N" ] = 0.2966 * FE_vdW_coeff  # Zn-N
    epsij[ "lj" "N" "Z" ] = 0.2966 * FE_vdW_coeff  # N-Zn
    epsij[ "lj" "Z" "O" ] = 0.3317 * FE_vdW_coeff  # Zn-O
    epsij[ "lj" "O" "Z" ] = 0.3317 * FE_vdW_coeff  # O-Zn
    epsij[ "lj" "Z" "P" ] = 0.3317 * FE_vdW_coeff  # Zn-P
    epsij[ "lj" "P" "Z" ] = 0.3317 * FE_vdW_coeff  # P-Zn
    epsij[ "lj" "Z" "S" ] = 0.3317 * FE_vdW_coeff  # Zn-S
    epsij[ "lj" "S" "Z" ] = 0.3317 * FE_vdW_coeff  # S-Zn
    epsij[ "lj" "Z" "H" ] = 0.1049 * FE_vdW_coeff  # Zn-H
    epsij[ "lj" "H" "Z" ] = 0.1049 * FE_vdW_coeff  # H-Zn
    epsij[ "lj" "Z" "f" ] = 0.0742 * FE_vdW_coeff  # Zn-Fe
    epsij[ "lj" "f" "Z" ] = 0.0742 * FE_vdW_coeff  # Fe-Zn
    epsij[ "lj" "Z" "F" ] = 0.2098 * FE_vdW_coeff  # Zn-F
    epsij[ "lj" "F" "Z" ] = 0.2098 * FE_vdW_coeff  # F-Zn
    epsij[ "lj" "Z" "c" ] = 0.3896 * FE_vdW_coeff  # Zn-Cl
    epsij[ "lj" "c" "Z" ] = 0.3896 * FE_vdW_coeff  # Cl-Zn
    epsij[ "lj" "Z" "b" ] = 0.4625 * FE_vdW_coeff  # Zn-Br
    epsij[ "lj" "b" "Z" ] = 0.4625 * FE_vdW_coeff  # Br-Zn
    epsij[ "lj" "Z" "I" ] = 0.5510 * FE_vdW_coeff  # Zn-I
    epsij[ "lj" "I" "Z" ] = 0.5510 * FE_vdW_coeff  # I-Zn
    epsij[ "lj" "Z" "M" ] = 0.6937 * FE_vdW_coeff  # Zn-Mg
    epsij[ "lj" "M" "Z" ] = 0.6937 * FE_vdW_coeff  # Mg-Zn
    epsij[ "lj" "Z" "Z" ] = 0.5500 * FE_vdW_coeff  # Zn-Zn
    epsij[ "lj" "Z" "L" ] = 0.5500 * FE_vdW_coeff  # Zn-Ca
    epsij[ "lj" "L" "Z" ] = 0.5500 * FE_vdW_coeff  # Ca-Zn
    epsij[ "lj" "Z" "X" ] = 0.1049 * FE_vdW_coeff  # Zn-Xx
    epsij[ "lj" "X" "Z" ] = 0.1049 * FE_vdW_coeff  # Xx-Zn

    epsij[ "lj" "L" "C" ] = 0.2872 * FE_vdW_coeff  # Ca-C
    epsij[ "lj" "C" "L" ] = 0.2872 * FE_vdW_coeff  # C-Ca
    epsij[ "lj" "L" "N" ] = 0.2966 * FE_vdW_coeff  # Ca-N
    epsij[ "lj" "N" "L" ] = 0.2966 * FE_vdW_coeff  # N-Ca
    epsij[ "lj" "L" "O" ] = 0.3317 * FE_vdW_coeff  # Ca-O
    epsij[ "lj" "O" "L" ] = 0.3317 * FE_vdW_coeff  # O-Ca
    epsij[ "lj" "L" "P" ] = 0.3317 * FE_vdW_coeff  # Ca-P
    epsij[ "lj" "P" "L" ] = 0.3317 * FE_vdW_coeff  # P-Ca
    epsij[ "lj" "L" "S" ] = 0.3317 * FE_vdW_coeff  # Ca-S
    epsij[ "lj" "S" "L" ] = 0.3317 * FE_vdW_coeff  # S-Ca
    epsij[ "lj" "L" "H" ] = 0.1049 * FE_vdW_coeff  # Ca-H
    epsij[ "lj" "H" "L" ] = 0.1049 * FE_vdW_coeff  # H-Ca
    epsij[ "lj" "L" "f" ] = 0.0742 * FE_vdW_coeff  # Ca-Fe
    epsij[ "lj" "f" "L" ] = 0.0742 * FE_vdW_coeff  # Fe-Ca
    epsij[ "lj" "L" "F" ] = 0.2098 * FE_vdW_coeff  # Ca-F
    epsij[ "lj" "F" "L" ] = 0.2098 * FE_vdW_coeff  # F-Ca
    epsij[ "lj" "L" "c" ] = 0.3896 * FE_vdW_coeff  # Ca-Cl
    epsij[ "lj" "c" "L" ] = 0.3896 * FE_vdW_coeff  # Cl-Ca
    epsij[ "lj" "L" "b" ] = 0.4625 * FE_vdW_coeff  # Ca-Br
    epsij[ "lj" "b" "L" ] = 0.4625 * FE_vdW_coeff  # Br-Ca
    epsij[ "lj" "L" "I" ] = 0.5510 * FE_vdW_coeff  # Ca-I
    epsij[ "lj" "I" "L" ] = 0.5510 * FE_vdW_coeff  # I-Ca
    epsij[ "lj" "L" "M" ] = 0.6937 * FE_vdW_coeff  # Ca-Mg
    epsij[ "lj" "M" "L" ] = 0.6937 * FE_vdW_coeff  # Mg-Ca
    epsij[ "lj" "L" "Z" ] = 0.5500 * FE_vdW_coeff  # Ca-Zn
    epsij[ "lj" "Z" "L" ] = 0.5500 * FE_vdW_coeff  # Zn-Ca
    epsij[ "lj" "L" "L" ] = 0.5500 * FE_vdW_coeff  # Ca-Ca
    epsij[ "lj" "L" "X" ] = 0.1049 * FE_vdW_coeff  # Ca-Xx
    epsij[ "lj" "X" "L" ] = 0.1049 * FE_vdW_coeff  # Xx-Ca

    epsij[ "lj" "X" "C" ] = 0.0548 * FE_vdW_coeff  # Xx-C
    epsij[ "lj" "C" "X" ] = 0.0548 * FE_vdW_coeff  # C-Xx
    epsij[ "lj" "X" "N" ] = 0.0566 * FE_vdW_coeff  # Xx-N
    epsij[ "lj" "N" "X" ] = 0.0566 * FE_vdW_coeff  # N-Xx
    epsij[ "lj" "X" "O" ] = 0.0632 * FE_vdW_coeff  # Xx-O
    epsij[ "lj" "O" "X" ] = 0.0632 * FE_vdW_coeff  # O-Xx
    epsij[ "lj" "X" "P" ] = 0.0632 * FE_vdW_coeff  # Xx-P
    epsij[ "lj" "P" "X" ] = 0.0632 * FE_vdW_coeff  # P-Xx
    epsij[ "lj" "X" "S" ] = 0.0632 * FE_vdW_coeff  # Xx-S
    epsij[ "lj" "S" "X" ] = 0.0632 * FE_vdW_coeff  # S-Xx
    epsij[ "lj" "X" "H" ] = 0.0200 * FE_vdW_coeff  # Xx-H
    epsij[ "lj" "H" "X" ] = 0.0200 * FE_vdW_coeff  # H-Xx
    epsij[ "lj" "X" "f" ] = 0.0141 * FE_vdW_coeff  # Xx-Fe
    epsij[ "lj" "f" "X" ] = 0.0141 * FE_vdW_coeff  # Fe-Xx
    epsij[ "lj" "X" "F" ] = 0.0400 * FE_vdW_coeff  # Xx-F
    epsij[ "lj" "F" "X" ] = 0.0400 * FE_vdW_coeff  # F-Xx
    epsij[ "lj" "X" "c" ] = 0.0743 * FE_vdW_coeff  # Xx-Cl
    epsij[ "lj" "c" "X" ] = 0.0743 * FE_vdW_coeff  # Cl-Xx
    epsij[ "lj" "X" "b" ] = 0.0882 * FE_vdW_coeff  # Xx-Br
    epsij[ "lj" "b" "X" ] = 0.0882 * FE_vdW_coeff  # Br-Xx
    epsij[ "lj" "X" "I" ] = 0.1051 * FE_vdW_coeff  # Xx-I
    epsij[ "lj" "I" "X" ] = 0.1051 * FE_vdW_coeff  # I-Xx
    epsij[ "lj" "X" "M" ] = 0.1323 * FE_vdW_coeff  # Xx-Mg
    epsij[ "lj" "M" "X" ] = 0.1323 * FE_vdW_coeff  # Mg-Xx
    epsij[ "lj" "X" "Z" ] = 0.1049 * FE_vdW_coeff  # Xx-Zn
    epsij[ "lj" "Z" "X" ] = 0.1049 * FE_vdW_coeff  # Zn-Xx
    epsij[ "lj" "X" "L" ] = 0.1049 * FE_vdW_coeff  # Xx-Ca
    epsij[ "lj" "L" "X" ] = 0.1049 * FE_vdW_coeff  # Ca-Xx
    epsij[ "lj" "X" "X" ] = 0.0200 * FE_vdW_coeff  # Xx-Xx

#     epsij[ "lj" "C" "A" ] = 0.1500 * FE_vdW_coeff
#     epsij[ "lj" "A" "C" ] = epsij[ "lj" "C" "A" ]
#     epsij[ "lj" "A" "A" ] = epsij[ "lj" "C" "C" ]
#     epsij[ "lj" "A" "N" ] = epsij[ "lj" "C" "N" ]
#     epsij[ "lj" "A" "O" ] = epsij[ "lj" "C" "O" ]
#     epsij[ "lj" "A" "S" ] = epsij[ "lj" "C" "S" ]
#     epsij[ "lj" "A" "H" ] = epsij[ "lj" "C" "H" ]
#     epsij[ "lj" "N" "A" ] = epsij[ "lj" "A" "N" ]
#     epsij[ "lj" "O" "A" ] = epsij[ "lj" "A" "O" ]
#     epsij[ "lj" "S" "A" ] = epsij[ "lj" "A" "S" ]
#     epsij[ "lj" "H" "A" ] = epsij[ "lj" "A" "H" ]
#     epsij[ "lj" "A" "X" ] = epsij[ "lj" "C" "X" ]
#     epsij[ "lj" "A" "X" ] = epsij[ "lj" "C" "X" ]
#     epsij[ "lj" "X" "A" ] = epsij[ "lj" "A" "X" ]

    # Aromatic "C" is "A"...
    epsij[ "lj" "C" "A" ] = 0.1500 * FE_vdW_coeff  # C-C
    epsij[ "lj" "A" "C" ] = 0.1500 * FE_vdW_coeff  # C-C
    epsij[ "lj" "A" "N" ] = 0.1549 * FE_vdW_coeff  # C-N
    epsij[ "lj" "N" "A" ] = 0.1549 * FE_vdW_coeff  # N-C
    epsij[ "lj" "A" "O" ] = 0.1732 * FE_vdW_coeff  # C-O
    epsij[ "lj" "O" "A" ] = 0.1732 * FE_vdW_coeff  # O-C
    epsij[ "lj" "A" "P" ] = 0.1732 * FE_vdW_coeff  # C-P
    epsij[ "lj" "P" "A" ] = 0.1732 * FE_vdW_coeff  # P-C
    epsij[ "lj" "A" "S" ] = 0.1732 * FE_vdW_coeff  # C-S
    epsij[ "lj" "S" "A" ] = 0.1732 * FE_vdW_coeff  # S-C
    epsij[ "lj" "A" "H" ] = 0.0548 * FE_vdW_coeff  # C-H
    epsij[ "lj" "H" "A" ] = 0.0548 * FE_vdW_coeff  # H-C
    epsij[ "lj" "A" "f" ] = 0.0387 * FE_vdW_coeff  # C-Fe
    epsij[ "lj" "f" "A" ] = 0.0387 * FE_vdW_coeff  # Fe-C
    epsij[ "lj" "A" "F" ] = 0.1095 * FE_vdW_coeff  # C-F
    epsij[ "lj" "F" "A" ] = 0.1095 * FE_vdW_coeff  # F-C
    epsij[ "lj" "A" "c" ] = 0.2035 * FE_vdW_coeff  # C-Cl
    epsij[ "lj" "c" "A" ] = 0.2035 * FE_vdW_coeff  # Cl-C
    epsij[ "lj" "A" "b" ] = 0.2416 * FE_vdW_coeff  # C-Br
    epsij[ "lj" "b" "A" ] = 0.2416 * FE_vdW_coeff  # Br-C
    epsij[ "lj" "A" "I" ] = 0.2877 * FE_vdW_coeff  # C-I
    epsij[ "lj" "I" "A" ] = 0.2877 * FE_vdW_coeff  # I-C
    epsij[ "lj" "A" "M" ] = 0.3623 * FE_vdW_coeff  # C-Mg
    epsij[ "lj" "M" "A" ] = 0.3623 * FE_vdW_coeff  # Mg-C
    epsij[ "lj" "A" "Z" ] = 0.2872 * FE_vdW_coeff  # C-Zn
    epsij[ "lj" "Z" "A" ] = 0.2872 * FE_vdW_coeff  # Zn-C
    epsij[ "lj" "A" "L" ] = 0.2872 * FE_vdW_coeff  # C-Ca
    epsij[ "lj" "L" "A" ] = 0.2872 * FE_vdW_coeff  # Ca-C
    epsij[ "lj" "A" "X" ] = 0.0548 * FE_vdW_coeff  # C-Xx
    epsij[ "lj" "X" "A" ] = 0.0548 * FE_vdW_coeff  # Xx-C

    #
    # Equilibrium hydrogen bonding separations
    #
    Rij[ "hb" "N" "H" ] = 1.90
    Rij[ "hb" "O" "H" ] = 1.90
    Rij[ "hb" "S" "H" ] = 2.50
    Rij[ "hb" "H" "N" ] = Rij[ "hb" "N" "H" ]
    Rij[ "hb" "H" "O" ] = Rij[ "hb" "O" "H" ]
    Rij[ "hb" "H" "S" ] = Rij[ "hb" "S" "H" ]

    #
    # AutoDock Binding Free Energy Model 140n
    # New well-depths multiplied by the hbond.difference
    # coefficient, 0.0656
    #
    epsij[ "hb" "N" "H" ] = 5.0 * FE_hbond_coeff
    epsij[ "hb" "O" "H" ] = 5.0 * FE_hbond_coeff
    epsij[ "hb" "S" "H" ] = 1.0 * FE_hbond_coeff
    epsij[ "hb" "H" "N" ] = epsij[ "hb" "N" "H" ]
    epsij[ "hb" "H" "O" ] = epsij[ "hb" "O" "H" ]
    epsij[ "hb" "H" "S" ] = epsij[ "hb" "S" "H" ]
}
$0 ~ /^REMARK|^remark/ && $0 ~ /active torsions|Active torsions/ {
    num_torsions = $2 + 0
    num_tor_toggle = ON
}
$1 ~ /TORSDOF|torsdof/ && NF > 1 {
    torsionalDOF = $2 + 0
}
#
# Recognizable atom types are C,N,O,S,P & H
# assumes 12-6  parameters of C can be used for P...
#
$1  ~ /ATOM|HETATM|atom|hetatm/ {
    aname = substr($0,13,4)

    if (substr(aname,1,1) == " ") {    # Delete the first blank
        aname = substr(aname,2,3)
    }
    atype = substr(aname,1,1)
    n[ atype ]++

    x[atom_total] = substr($0,31,8) + 0.
    y[atom_total] = substr($0,39,8) + 0.
    z[atom_total] = substr($0,47,8) + 0.

    xsum += x[atom_total]
    ysum += y[atom_total]
    zsum += z[atom_total]

    atom_total++
}

#Modified by King Zhang
$1 == "[autoDockSearchingParameters]" {
	#print "hereherehhere"
	flag = 1
}
{
	if ($0 == "[outputOptions]") {
		flag = 0
	}
	if (flag == 1 && substr($0, 1, 1) != "#"){
		NumSplit = split($0, TOR, "=")
        }
        if (TOR[1] == "searchingMethod") {
		searchingMethodValue = substr(TOR[2], 2, length(TOR[2])-2)
        	#NumSecSplit = split(substr(TOR[2], 2, length(TOR[2])-2), gridpointValues, " ")
        }
	if (TOR[1] == "numberOfGARuns") {
		numberOfGARunsValue = substr(TOR[2], 2, length(TOR[2])-2)
        }
        if (TOR[1] == "populationSize") {
		populationSizeValue = substr(TOR[2], 2, length(TOR[2])-2)
        }
        if (TOR[1] == "maximumNumberOfEnergyEvaluations") {
		maximumNumberOfEnergyEvaluationsValue = substr(TOR[2], 2, length(TOR[2])-2)
        }
        if (TOR[1] == "maximumNumberOfGenerations") {
		maximumNumberOfGenerationsValue = substr(TOR[2], 2, length(TOR[2])-2)
        }
        if (TOR[1] == "maximumNumberOfTopIndividualsThatAutomaticallySurvive") {
		maximumNumberOfTopIndividualsThatAutomaticallySurviveValue = substr(TOR[2], 2, length(TOR[2])-2)
        }
        if (TOR[1] == "rateOfGeneMutation") {
		rateOfGeneMutationValue = substr(TOR[2], 2, length(TOR[2])-2)
        }
        if (TOR[1] == "rateOfCrossover") {
		rateOfCrossoverValue = substr(TOR[2], 2, length(TOR[2])-2)
        }
        if (TOR[1] == "meanOfCauchyDistributionForGeneMutation") {
		meanOfCauchyDistributionForGeneMutationValue = substr(TOR[2], 2, length(TOR[2])-2)
        }
        if (TOR[1] == "varianceOfCauchyDistributionForGeneMutation") {
		varianceOfCauchyDistributionForGeneMutationValue = substr(TOR[2], 2, length(TOR[2])-2)
        }
        if (TOR[1] == "numberOfGenerationsForPickingWorstIndividual") {
		numberOfGenerationsForPickingWorstIndividualValue = substr(TOR[2], 2, length(TOR[2])-2)
        }
        if (TOR[1] == "numberOfSARuns") {
		numberOfSARunsValue = substr(TOR[2], 2, length(TOR[2])-2)
        }
        if (TOR[1] == "numberOfCycles") {
		numberOfCyclesValue = substr(TOR[2], 2, length(TOR[2])-2)
        }if (TOR[1] == "acceptedStepsPerCycle") {
		acceptedStepsPerCycleValue = substr(TOR[2], 2, length(TOR[2])-2)
        }
        if (TOR[1] == "rejectedStepsPerCycle") {
		rejectedStepsPerCycleValue = substr(TOR[2], 2, length(TOR[2])-2)
        }
        if (TOR[1] == "toBeginNextCycleUse") {
		toBeginNextCycleUseValue = substr(TOR[2], 2, length(TOR[2])-2)
        }
        if (TOR[1] == "reductionScheduleType") {
		reductionScheduleTypeValue = substr(TOR[2], 2, length(TOR[2])-2)
        }
        if (TOR[1] == "translationPerCycle") {
		translationPerCycleValue = substr(TOR[2], 2, length(TOR[2])-2)
        }
        if (TOR[1] == "dihedralPerCycle") {
		dihedralPerCycleValue = substr(TOR[2], 2, length(TOR[2])-2)
        }
        if (TOR[1] == "quaternionPerCycle") {
		quaternionPerCycleValue = substr(TOR[2], 2, length(TOR[2])-2)
        }
        if (TOR[1] == "temperaturePerCycle") {
		temperaturePerCycleValue = substr(TOR[2], 2, length(TOR[2])-2)
        }
        if (TOR[1] == "initialTemperature") {
		initialTemperatureValue = substr(TOR[2], 2, length(TOR[2])-2)
        }
        if (TOR[1] == "externalGridEnergy") {
		externalGridEnergyValue = substr(TOR[2], 2, length(TOR[2])-2)
        }
        if (TOR[1] == "maximumAllowableInitialEnrgy") {
		maximumAllowableInitialEnrgyValue = substr(TOR[2], 2, length(TOR[2])-2)
        }
        if (TOR[1] == "maximumNumberOfRetries") {
		maximumNumberOfRetriesValue = substr(TOR[2], 2, length(TOR[2])-2)
        }
        if (TOR[1] == "calculateInternalElectrostaticEnergy") {
		calculateInternalElectrostaticEnergyValue = substr(TOR[2], 2, length(TOR[2])-2)
        }
        if (TOR[1] == "translation") {
		translationValue = substr(TOR[2], 2, length(TOR[2])-2)
        }
        if (TOR[1] == "quaternion") {
		quaternionValue = substr(TOR[2], 2, length(TOR[2])-2)
        }
        if (TOR[1] == "torsion") {
		torsionValue = substr(TOR[2], 2, length(TOR[2])-2)
        }
        if (TOR[1] == "levelOfDetailForOutput") {
		levelOfDetailForOutputValue = substr(TOR[2], 2, length(TOR[2])-2)
        }
        if (TOR[1] == "rmsClusterTolerance") {
		rmsClusterToleranceValue = substr(TOR[2], 2, length(TOR[2])-2)
        }
        if (TOR[1] == "referenceStructureFileForRMSCalculation") {
		referenceStructureFileForRMSCalculationValue = substr(TOR[2], 2, length(TOR[2])-2)
        }
        if (TOR[1] == "performAClusterAnalysis") {
		performAClusterAnalysisValue = substr(TOR[2], 2, length(TOR[2])-2)
        }
        if (TOR[1] == "writeAllConformationsInACluster") {
		writeAllConformationsInAClusterValue = substr(TOR[2], 2, length(TOR[2])-2)
        }
}


END {
    printf("seed    time pid	# for random number generator\n")
    printf("types	")

    ntypes = 0
    for (i = 1;  i <= NTYPES;  i++) {
        type = substr(ALL_TYPES, i,1)
        if (n[type] != 0) {
            printf("%1s", type)
            ntypes++
            maptype[ntypes] = type
        }
    }
    print "		# atom type names"
    print "fld	<macromol>.maps.fld	# grid data file"

    for (i=1; i<=ntypes; i++) {
        printf("map	<macromol>.%s.map	# %s-atomic affinity map file\n",maptype[i],maptype[i])
    }
    print "map	<macromol>.e.map	# electrostatics map file"
    printf("\n")
    split(FILENAME, ligName, ".")
    ligfilename = (ligName[1] ".pdbq")
    #printf( "%s\n", ligfilename)

    printf("move	%s	# small molecule file\n",  ligfilename )
    #
    # Loop over atoms in ligand to find atom nearest the mean coordinate...
    #
    xmean = xsum/atom_total
    ymean = ysum/atom_total
    zmean = zsum/atom_total
    dmin = 100000.
    for (i=0; i<atom_total; i++) {
        dx = x[i] - xmean
        dy = y[i] - ymean
        dz = z[i] - zmean
        d2 = dx*dx + dy*dy + dz*dz
        if (d2 < dmin) {
            dmin = d2
            centralatom = i
        }
    }
    printf("about	%.3f %.3f %.3f	# small molecule center\n", \
        x[centralatom], y[centralatom], z[centralatom])

    print "\n# Initial Translation, Quaternion and Torsions"
    print "tran0	random		# initial coordinates/A or \"random\""
    print "quat0	random		# initial quaternion or \"random\""
    if (num_tor_toggle == ON) {
        printf("ndihe	%d		# number of initial torsions\n", 
                num_torsions)
        print  "dihe0	random		# initial torsions"
        printf("\n")
        printf("torsdof %d %.4f	# num. non-Hydrogen torsional DOF & coeff.\n", 
        	torsionalDOF, FE_tors_coeff)
    } else {
        print "#ndihe	0		# number of initial torsions"
        print  "#dihe0	random		# initial torsions"
        printf("\n")
        printf("#torsdof 0 %.4f	# num. non-H tors.degrees of freedom & coeff.\n", FE_tors_coeff)
    }
    print "#ligand_is_not_inhibitor   # uncomment if small molecule is substrate or T.S."
    printf("\n")

    print "# Initial Translation, Quaternion and Torsion Step Sizes and Reduction Factors"
    printf("tstep	%s		# translation step/A\n", translationValue)
    printf("qstep	%s		# quaternion step/deg\n", quaternionValue)
    printf("dstep	%s		# torsion step/deg\n", torsionValue)
    if (searchingMethodValue == "Simulated Annealing") {
    printf("trnrf	%s		# trans reduction factor/per cycle\n", translationPerCycleValue)
    printf("quarf	%s		# quat reduction factor/per cycle\n", quaternionPerCycleValue)
    printf("dihrf	%s		# tors reduction factor/per cycle\n", dihedralPerCycleValue)
    }
    printf("\n")

    print "# Hard Torsion Constraints"
    print "#hardtorcon 1 -180. 30.	# constrain torsion, num., angle(deg), range(deg)"
    printf("\n")

# Write out the internal energy parameters for all pairs of atom types...

    print "# Internal Non-Bonded Parameters"
    for (i=1; i <= ntypes; i++) {

        type1 = maptype[i]
        origtype1 = type1

        if (type1 == "Z") {
            origtype1 = type1
            type1 = "C" 	#Assume Z is like C
        }

#       Note: types N,O,S can H-bond...
#       But: nitrogen in >N-H, as in amides, has no free lone pairs,
#            so CANNOT accept H-bonds!

        if ((type1 == "O")||(type1 == "S")) {
            set_hb_acc_1 = ON
        } else {
            set_hb_acc_1 = OFF
        }
        if (type1 == "H") {
            set_hb_don_1 = ON
        } else {
            set_hb_don_1 = OFF
        }

        for (j=i; j<=ntypes; j++) {
            type2  = maptype[j]
            origtype2 = type2

            if (type2  == "Z") {
                origtype2 = type2
        	type2 ="C" 	#Assume Z is like C
            }

            bond      = "lj"
            exponent1 =  12
            exponent2 =   6

            if ( ((set_hb_acc_1 == ON) && (type2 == "H")) || \
            ((set_hb_don_1 == ON) && ((type2 == "O")||(type2 == "S"))) ) {
        	bond      = "hb"
        	exponent1 =  12
        	exponent2 =  10
            }

            printf ("intnbp_r_eps %5.2f %9.7f  %2d %2d\t#%1s-%1s %s\n", \
        	Rij[ bond type1 type2 ], epsij[ bond type1 type2 ], \
        	exponent1, exponent2, origtype1, origtype2, bond )
        } #j
    } #i

    printf("\n")
    printf("intelec %.4f		# calculate internal electrostatic energy\n", FE_estat_coeff)
    printf("\n")

    if (searchingMethodValue == "Simulated Annealing") {
    print "# Simulated Annealing Parameters"
    printf("rt0 %s.		# SA: initial RT\n", initialTemperatureValue)
    if (reductionScheduleTypeValue == "Linear") {
    print "linear_schedule	# SA: do not use geometric cooling"
    }
    else {
    print "#"
    }
    printf("rtrf %s		# SA: RT reduction factor/per cycle\n", temperaturePerCycleValue)
    printf("runs	%s		# SA: number of runs\n", numberOfSARunsValue)
    printf("cycles	%s		# SA: cycles\n", numberOfSACyclesValue)
    printf("accs	%s		# SA: steps accepted\n", acceptedStepsPerCycleValue)
    printf("rejs	%s		# SA: steps rejected\n", rejectedStepsPerCycleValue)

    if (toBeginNextCycleUseValue == "Minimum State") {
    print "select m	# SA: minimum or last"
    }
    else {
    print "select l	# SA: minimum or last"
    }
    #printf("select	%s		# SA: minimum or last\n", toBeginNextCycleUseValue)
    printf("\n")

    print "# Trajectory Parameters (Simulated Annealing Only)"
    print "trjfrq	100		# trajectory frequency"
    print "trjbeg	1		# start trj output at cycle"
    print "trjend	50		# end trj output at cycle"
    print "trjout	<smlmol>.trj	# trajectory file"
    print "trjsel	E		# A=acc only;E=either acc or rej"
    printf("\n")
    print "watch	<smlmol>.watch.pdb	# real-time monitoring file"
    printf("\n")
    }

    if (searchingMethodValue == "Genetic Algorithm") {
    print "# Simulated Annealing Parameters"
    print "#rt0 616.		# SA: initial RT"
    print "#rtrf 0.95		# SA: RT reduction factor/per cycle"
    print "#linear_schedule	# SA: do not use geometric cooling"
    print "#runs	10		# SA: number of runs"
    print "#cycles	50		# SA: cycles"
    print "#accs	100		# SA: steps accepted"
    print "#rejs	100		# SA: steps rejected"
    print "#select	m		# SA: minimum or last"
    printf("\n")

    print "# Trajectory Parameters (Simulated Annealing Only)"
    print "#trjfrq	100		# trajectory frequency"
    print "#trjbeg	1		# start trj output at cycle"
    print "#trjend	50		# end trj output at cycle"
    print "#trjout	<smlmol>.trj	# trajectory file"
    print "#trjsel	E		# A=acc only;E=either acc or rej"
    printf("\n")
    print "#watch	<smlmol>.watch.pdb	# real-time monitoring file"
    printf("\n")
    }

    #if (levelOfDetailForOutputValue == "No Output") {
    #print "outlev	0		# diagnostic output level"
    #}
    #if (levelOfDetailForOutputValue == "Minimum Output") {
    #print "outlev	1		# diagnostic output level"
    #}
    #if (levelOfDetailForOutputValue == "Full State Output") {
    #print "outlev	2		# diagnostic output level"
    #}
    #if (levelOfDetailForOutputValue == "Detailed Output") {
    #print "outlev	3		# diagnostic output level"
    #}
    print "outlev	0		# diagnostic output level"
    #printf("outlev	%s		# diagnostic output level\n", levelOfDetailForOutputValue)
    printf("\n")

    print "# Docked Conformation Clustering Parameters for \"analysis\" command"
    printf("rmstol	%s		# cluster tolerance (Angstroms)\n", rmsClusterToleranceValue)
    printf("rmsref	%s	# reference structure file for RMS calc.\n",  ligfilename )
    print "#rmsnosym		# do no symmetry checking in RMS calc."
    print "write_all		# write all conformations in a cluster"
    printf("\n")

    printf("extnrg	%s		# external grid energy\n", externalGridEnergyValue)
    printf("e0max	%s %s	# max. allowable initial energy, max. num. retries\n", maximumAllowableInitialEnrgyValue, maximumNumberOfRetriesValue)
    printf("\n")

    if (searchingMethodValue == "Simulated Annealing") {
    print "# Genetic Algorithm (GA) and Lamarckian Genetic Algorithm Parameters (LGA)"
    print "#ga_pop_size 50		# number of individuals in population"
    print "#ga_num_evals 250000	# maximum number of energy evaluations"
    print "#ga_num_generations 27000	# maximum number of generations"
    print "#ga_elitism 1		# num. of top individuals that automatically survive"
    print "#ga_mutation_rate 0.02	# rate of gene mutation"
    print "#ga_crossover_rate 0.80	# rate of crossover"
    print "#ga_window_size 10	# num. of generations for picking worst individual"
    print "#ga_cauchy_alpha 0	# ~mean of Cauchy distribution for gene mutation"
    print "#ga_cauchy_beta 1	# ~variance of Cauchy distribution for gene mutation"
    print "#set_ga			# set the above parameters for GA or LGA"
    print ""

    print "# Local Search (Solis & Wets) Parameters (for LS alone and for LGA)"
    print "#sw_max_its 300		# number of iterations of Solis & Wets local search"
    print "#sw_max_succ 4		# number of consecutive successes before changing rho"
    print "#sw_max_fail 4		# number of consecutive failures before changing rho"
    print "#sw_rho 1.0		# size of local search space to sample"
    print "#sw_lb_rho 0.01		# lower bound on rho"
    print "#ls_search_freq 0.06	# probability of performing local search on an indiv."
    print "#set_psw1		# set the above pseudo-Solis & Wets parameters"
    print ""

    print "# Perform Dockings"
    print "#do_local_only 50	# do only local search"
    print "#do_global_only 10 # do only global search (traditional GA)"
    print ""
    print "simanneal		# do as many SA runs as set by the \"runs\" command above"
    print ""
    print "#ga_run 10		# do this many GA or LGA runs"
    print ""
    }

    if (searchingMethodValue == "Genetic Algorithm") {
    print "# Genetic Algorithm (GA) and Lamarckian Genetic Algorithm Parameters (LGA)"
    printf("ga_pop_size %s		# number of individuals in population\n", populationSizeValue)
    printf("ga_num_evals %s	# maximum number of energy evaluations\n", maximumNumberOfEnergyEvaluationsValue)
    printf("ga_num_generations %s	# maximum number of generations\n", maximumNumberOfGenerationsValue)
    printf("ga_elitism %s		# num. of top individuals that automatically survive\n", maximumNumberOfTopIndividualsThatAutomaticallySurviveValue)
    printf("ga_mutation_rate %s	# rate of gene mutation\n", rateOfGeneMutationValue)
    printf("ga_crossover_rate %s	# rate of crossover\n", rateOfCrossoverValue)
    printf("ga_window_size %s	# num. of generations for picking worst individual\n", numberOfGenerationsForPickingWorstIndividualValue)
    printf("ga_cauchy_alpha %s	# ~mean of Cauchy distribution for gene mutation\n", meanOfCauchyDistributionForGeneMutationValue)
    printf("ga_cauchy_beta %s	# ~variance of Cauchy distribution for gene mutation\n", varianceOfCauchyDistributionForGeneMutationValue)
    print "set_ga			# set the above parameters for GA or LGA"
    print ""

    print "# Local Search (Solis & Wets) Parameters (for LS alone and for LGA)"
    print "sw_max_its 300		# number of iterations of Solis & Wets local search"
    print "sw_max_succ 4		# number of consecutive successes before changing rho"
    print "sw_max_fail 4		# number of consecutive failures before changing rho"
    print "sw_rho 1.0		# size of local search space to sample"
    print "sw_lb_rho 0.01		# lower bound on rho"
    print "ls_search_freq 0.06	# probability of performing local search on an indiv."
    print "set_psw1		# set the above pseudo-Solis & Wets parameters"
    print ""

    print "# Perform Dockings"
    print "#do_local_only 50	# do only local search"
    print "#do_global_only 10 # do only global search (traditional GA)"
    print ""
    print "#simanneal		# do as many SA runs as set by the \"runs\" command above"
    print ""
    printf("ga_run %s		# do this many GA or LGA runs\n", numberOfGARunsValue)
    print ""
    }

    print "# Perform Cluster Analysis"
    print "analysis		# do cluster analysis on results"
    print "# dpf3gen.awk 3.0.5 #"
}

#------------------------------------------------------------------
