# Supplementary material for: DOVIS: an implementation for high-throughput virtual screening using AutoDock
Source: BMC Bioinformatics. 2008 Feb 27;9:126. doi: 10.1186/1471-2105-9-126 (PMC2267697; doi:10.1186/1471-2105-9-126)
Supplement: Additional file 2 — DOVIS_alpha_Release.tar.gz. This file contains the DOVIS package (DOVIS_alpha), release note and user manual. [file 1471-2105-9-126-S2.GZ › DOVIS_alpha_Release/DOVIS_alpha_LSF/startlig.pl]

#!/usr/bin/perl -w


$libdir = $ENV{"HPC"};

if ($#ARGV != 2)
{
	print "usage: startlig.pl dock.info cc jobname\n";
	exit;
}

$receptorInfo = $ARGV[0];
$cc = $ARGV[1];

@varnames = ();
$n=0;
open (Rec_Info, "$receptorInfo") || die "cannot open $receptorInfo: $!\n";
while (<Rec_Info>)
{
	if (/(.*)\n/)
	{
		$varnames[$n] = $1;
		$n++;
	}
}
close(Rec_Info);

unlink $receptorInfo;

$receptor = $varnames[0];
$dovis_para = $varnames[1];
$NumRun = $varnames[2];
$x = $varnames[3];
$y = $varnames[4];
$z = $varnames[5];
$numlig = $varnames[6];
$ligand_dir = $varnames[7];
$ligandNum= $varnames[8];
#$NumCPU = $varnames[9];
$mol2_flag = $varnames[10];
$outputdir = $varnames[11];

chdir($outputdir) || die "Cannot chdir to $outputdir, $!";

if ($mol2_flag == 0)
{
	# $pdbqs_file $dovis_para $NumRuns $ggcenter[0] $ggcenter[1] $ggcenter[2] dir total_ligNum $cc
	system("$libdir/ligand2.pl fp$cc.flist $receptor $dovis_para $NumRun $x $y $z $ligand_dir/ $numlig $cc");
}
else
{
	# $pdbqs_file $dovis_para $NumRuns $ggcenter[0] $ggcenter[1] $ggcenter[2]
	system("$libdir/ligand1.pl BHSAI-$cc.mol2 $receptor $dovis_para $NumRun $x $y $z $ligandNum $numlig $cc");
}
