# Supplementary material for: DOVIS: an implementation for high-throughput virtual screening using AutoDock
Source: BMC Bioinformatics. 2008 Feb 27;9:126. doi: 10.1186/1471-2105-9-126 (PMC2267697; doi:10.1186/1471-2105-9-126)
Supplement: Additional file 2 — DOVIS_alpha_Release.tar.gz. This file contains the DOVIS package (DOVIS_alpha), release note and user manual. [file 1471-2105-9-126-S2.GZ › DOVIS_alpha_Release/DOVIS_alpha_LSF/sed.inp]

#chang Br, Cl and Fe to low case
s/ Br / br /g
s/ Cl / cl /g
s/ Cl1/ cl /g
s/ Cl2/ cl /g
s/ Cl3/ cl /g
s/ CL / cl /g
s/ Fe / fe /g
s/ FE / fe /g
s/ Br1/ br /g
s/ Br2/ br /g
s/ Br3/ br /g
s/ Br4/ br /g
s/ BR / br /g
