# Supplementary material for: DOVIS: an implementation for high-throughput virtual screening using AutoDock
Source: BMC Bioinformatics. 2008 Feb 27;9:126. doi: 10.1186/1471-2105-9-126 (PMC2267697; doi:10.1186/1471-2105-9-126)
Supplement: Additional file 2 — DOVIS_alpha_Release.tar.gz. This file contains the DOVIS package (DOVIS_alpha), release note and user manual. [file 1471-2105-9-126-S2.GZ › DOVIS_alpha_Release/DOVIS_alpha_LSF/dovisPipeline]

#!/bin/csh

set NUM_ARRAY_JOBS = $1
set CONF_FILE_NAME = $2
set JOB_NAME = `cat $CONF_FILE_NAME | grep "jobName=" | sed -e "s/.*=//" | sed -e 's/\"//g'`
set OUTPUT_DIRECTORY = `cat $CONF_FILE_NAME | grep "outputDirectory=" | sed -e "s/.*=//" | sed -e 's/\"//g'`
set ARGS_FILE = $OUTPUT_DIRECTORY/$JOB_NAME/dock.info
cp $ARGS_FILE $ARGS_FILE.$LSB_JOBINDEX

echo Docking job: $LSB_JOBID 
echo "startlig.pl $ARGS_FILE $LSB_JOBINDEX $JOB_NAME"
echo Docking for $LSB_JOBINDEX started. `date`
echo ---------------------------------------------------
startlig.pl $ARGS_FILE.$LSB_JOBINDEX $LSB_JOBINDEX $JOB_NAME
echo ---------------------------------------------------
echo Docking for $LSB_JOBINDEX done. `date`
