# Supplementary material for: DOVIS: an implementation for high-throughput virtual screening using AutoDock
Source: BMC Bioinformatics. 2008 Feb 27;9:126. doi: 10.1186/1471-2105-9-126 (PMC2267697; doi:10.1186/1471-2105-9-126)
Supplement: Additional file 2 — DOVIS_alpha_Release.tar.gz. This file contains the DOVIS package (DOVIS_alpha), release note and user manual. [file 1471-2105-9-126-S2.GZ › DOVIS_alpha_Release/DOVIS_alpha_LSF/ligand2.pl]

#!/usr/bin/perl -w

if ($#ARGV != 9)
{
        print "usage: ligand2.pl ligand_file_list receptor_file dovis_para NumRuns center1 center2 center3 dir numligs cc\n";
        exit;
}

$start_time = time;
use Sys::Hostname;
$MyLocalHost = hostname;
#print "The hostname for $ARGV[9] is $MyLocalHost\n";

open(host_txt,">HOSTNAMES/hostname-$ARGV[9]")||die "cannot open HOSTNAMES/hostname-$ARGV[9]: $!\n";
$MMyLocalHost = substr($MyLocalHost, 4, 5);
print host_txt "$MMyLocalHost\n";
close(host_txt)||die "cannot close HOSTNAMES/hostname-$ARGV[9]: $!\n";

open(host_txt,">HOSTNAMES/hostname1-$ARGV[9]")||die "cannot open HOSTNAMES/hostname1-$ARGV[9]: $!\n";
print host_txt "$MMyLocalHost $ARGV[9]\n";
close(host_txt)||die "cannot close HOSTNAMES/hostname1-$ARGV[9]: $!\n";

$libdir = $ENV{"HPC"};
#$cmpd_batch = 500;
$fplist = $ARGV[0];
$pdbqs_file = $ARGV[1];
$dovis_para = $ARGV[2];
$NumRuns = $ARGV[3];
@ggcenter=();
$ggcenter[0] = $ARGV[4];
$ggcenter[1] = $ARGV[5];
$ggcenter[2] = $ARGV[6];
$pdbqdir = $ARGV[7];
$numligs = $ARGV[8];
$cc = $ARGV[9];

@namearray = ();
@valuearray = ();
$k=0;
#@allfeb = ();
#$nn=0;

open (Conf_File, "$dovis_para") || die "cannot open $dovis_para: $!\n";
while (<Conf_File>)
{
	if (/(.*)="(.*)"\n/)
	{
		($varnames, $varvalues) = ($1, $2);
		if (substr($varnames, 0, 1) ne "#")
		{
			$namearray[$k] = $varnames;
			$valuearray[$k] = $varvalues;
			$k++;
		}
	}
}
close(Conf_File);

for ($i=0;$i<$k;$i++)
{
	#jobs
	if ($namearray[$i] eq "restartFlag")
	{
		$restartFlagValue = $valuearray[$i];
	}
	if ($namearray[$i] eq "jobName")
	{
		$jobValue = $valuearray[$i];
	}
 	if ($namearray[$i] eq "outputDirectory")
 	{
 		$outputDirectoryValue = $valuearray[$i];
		$temporaryDirectoryValue = $outputDirectoryValue;
 	}
 	if ($namearray[$i] eq "temporaryDirectory")
 	{
 		$temporaryDirectoryValue = $valuearray[$i];
 	}
	#hit selection conf
	if ($namearray[$i] eq "selectionCriterion1Name")
	{
		$selectionCriterion1NameValue = $valuearray[$i];
	}
	if ($namearray[$i] eq "selectionCriterion1")
	{
		$selectionCriterion1Value = $valuearray[$i];
	}
	if ($namearray[$i] eq "selectionCriterion2Name")
	{
		$selectionCriterion2NameValue = $valuearray[$i];
	}
	if ($namearray[$i] eq "selectionCriterion2")
	{
		$selectionCriterion2Value = $valuearray[$i];
	}
}
$sflag1=0;
$sflag2=0;
if ((defined($selectionCriterion1NameValue)) && ($selectionCriterion1NameValue eq "Ranking"))
{
	$selectionCriterion1Value = $selectionCriterion1Value/100;
	$sflag1=1;
}
if ((defined($selectionCriterion2NameValue)) && ($selectionCriterion2NameValue eq "Binding Affinity"))
{
	$selectionCriterion2Value = $selectionCriterion2Value;
	$sflag2=1;
}

if (-s "RESTART/restart_file_$cc")
{
	$restartFlagValue = 1;
	open(RESTARTF, "RESTART/restart_file_$cc")|| die "restart track file can not be open:$!\n";
	while (<RESTARTF>)
	{
		if (/(\d*)\n/)
		{
			$restartTimes = $1 + 1;
		}
	}
	close(RESTARTF);
}
else
{
	$restartFlagValue = 0;
	$restartTimes = 0;
}

open(RESTARTF, ">RESTART/restart_file_$cc")|| die "restart track file can not be open for writing: $!\n";
print RESTARTF "$restartTimes\n";
close(RESTARTF);

if (-s "FORTRACK/For-Track-$cc")
#if (($restartFlagValue) && (-s "MYHASH/For-Track-$cc"))
{
	#$restartFlagValue = 1;
	open(CURRTRACK, "FORTRACK/For-Track-$cc") || die "cannot open For-Track-$cc: $!\n";
	while (<CURRTRACK>)
	{
		if (/(\d*)\s(\d*)\n/)
		{
			($firstCmpd, $lastCmpd) = ($1, $2);
		}
		if (/(\d*)\sOK\n/)
		{
			$startCmpd = $1 - $firstCmpd + 1;
			$startCmpd1 = $1;
		}
		if (/(\d*)\sFAIL\n/)
                {
                        $startCmpd = $1 - $firstCmpd;
                        $startCmpd1 = $1 - 1;
                }
	}
	close(CURRTRACK);
	if (!defined($startCmpd))
	{
		$startCmpd = 0;
	}
	else
	{
		if ($startCmpd1 == $lastCmpd)
		{
			if (!(-s "$fplist"))
			{
				print "$cc All Done, not necessary to run\n";
				exit 0;
			}
		}
	}
}
else
{
	$startCmpd = 0;
}

@index1 = ();
@index2 = ();
$indexNum = 0;
open (INDEXFILE, "CmpdIndex") || die "cannot open CmpdIndex: $!\n";
while (<INDEXFILE>)
{
	if (/(\d*)\s(\d*)\n/)
	{
		($index1[$indexNum], $index2[$indexNum]) = ($1, $2);
		$indexNum++;
	}
}
close(INDEXFILE);

use Cwd;
$currentdir=cwd;

#if (!(-d "DLG/$cc"))
#{
#        system("mkdir -p DLG/$cc");
#}

if (!(-d $cc))
{
        system("mkdir $cc");
        chdir($cc) || die "Cannot chdir to $cc, $!";
}
else
{
        chdir($cc) || die "Cannot chdir to $cc, $!";
        #system("rm -Rf *");
}
#open(time_txt,">../RUNTIME/runtime-$cc")||die "cannot open runtime-$cc: $!\n";
#$start_time = time;

@recprefix = split(/\./, $pdbqs_file);
if ($startCmpd == 0)
{
	system("cp ../$fplist ./");
	system("cp ../$pdbqs_file ./");
	system("cp ../$recprefix[0].pdbq ./");
}

$gcenter = "$recprefix[0]" . ".gridcenter";
open (fpgrid_center, ">$gcenter") || die "cannot open $gcenter: $!\n";
print fpgrid_center "gridcenter $ggcenter[0] $ggcenter[1] $ggcenter[2]\t#xyz-coordinates or \"auto\"\n";
close(fpgrid_center);

#system("mkgpf3k $recprefix[0].pdbq $pdbqs_file $dovis_para > /dev/null");
#system("autogrid3 -p $recprefix[0].gpf -l $recprefix[0].glg > /dev/null");

if (($restartFlagValue == 1) and (-s "../ENERGYLIST/lowest-energy-$cc"))
{
	system("sort -k2 -n ../ENERGYLIST/lowest-energy-$cc > tempsortedlist");
        open(LE_CMPD_1,"tempsortedlist")||die "cannot open tempsortedlist: $!\n";
	$dockedcmpdline = 0;
        while (<LE_CMPD_1>)
        {
                if (/(\w*)\s(.*)/)
                {
			if (!(/(\w*)\s\n/))
			{
				$allfebhash{$1} = $2;
				#print "$1 $allfebhash{$1}\n";
				$dockedcmpdline++;
				if ($dockedcmpdline == (int($numligs * $selectionCriterion1Value)))
                       		{
                        		$LastHighestEnergy = $2;
				}
			}
                }
        }
        close(LE_CMPD_1);
	system("rm -Rf tempsortedlist");
}

use FileHandle;
#open(CmpdTrack,">>../BOOKKEEP/book-keeping-$cc")||die "cannot open book-keeping-$cc: $!\n";
#CmpdTrack->autoflush(1);
#print CmpdTrack "$index1[$cc-1] $index2[$cc-1]\n";

#open(LE_CMPD,">>$currentdir/$cc/lowest-energy-$cc")||die "cannot open lowest-energy-$cc: $!\n";
#LE_CMPD->autoflush(1);


$localtmp="$temporaryDirectoryValue/" . "$jobValue/localtmp/";
if (!(-d "$localtmp/$cc"))
{
        system("mkdir -p $localtmp/$cc");
}
else
{
	system("rm -Rf $localtmp/$cc");
	system("mkdir $localtmp/$cc");
}
system("cp * $localtmp/$cc/");
system("cp ../FORTRACK/For-Track-$cc $localtmp/$cc/");

chdir("$localtmp/$cc") || die "Cannot chdir to $localtmp/$cc, $!";

#open(LE_CMPD,">>lowest-energy-$cc")||die "cannot open lowest-energy-$cc: $!\n";
#LE_CMPD->autoflush(1);

if (($restartFlagValue == 1) and (-s "$currentdir/DLG/$cc.tar"))
{
	system("cp $currentdir/DLG/$cc.tar $localtmp/$cc/");
	#system("mv gz_$cc.tar.gz $cc.tar.gz");
	#system("gunzip $cc.tar.gz");
	if (system("tar -tf $cc.tar > /dev/null") != 0)
	{
		system("tar -xf $cc.tar");
		system("rm $cc.tar");
		opendir(D, "./");
		while($gzfilename = readdir(D))
		{
        		if ($gzfilename =~ m/.dlg$/)
        		{
                		if (-s "$gzfilename")
				{

					system("tar -uf $cc.tar $gzfilename");
					system("rm $gzfilename");
				}
			}
		}
	}
}
system("mkgpf3k $recprefix[0].pdbq $pdbqs_file $dovis_para > /dev/null");
system("autogrid3 -p $recprefix[0].gpf -l $recprefix[0].glg > /dev/null");

#open (TRACK2, ">>For-Track-$cc") || die "cannot open For-Track-$cc: $!\n";
#open (TRACK2, ">>$currentdir/FORTRACK/For-Track-$cc") || die "cannot open For-Track-$cc: $!\n";
#TRACK2->autoflush(1);

#print "start compound from $startCmpd\n";
$NumCmpd=0;
#$restart_start = 0;
open(MyPdbqList, "$fplist")|| die "cannot open $fplist: $!\n";
while (<MyPdbqList>)
{
	if (/(.*)\n/)
	{
		#$dock_start_time = time;
		$NumCmpd++;
		if ($NumCmpd <= $startCmpd)
		{
			next;
		}
		else
		{
			$pdbqlig=$1;

			system("sed -f $libdir/sed.inp $pdbqdir$pdbqlig > $localtmp/$cc/$pdbqlig");
			@ligprefix = split(/\./, $pdbqlig);
			#@recprefix = split(/\./, $pdbqs_file);
						
			system("mkdpf3k $pdbqlig $pdbqs_file $dovis_para > /dev/null");
			system("mv $localtmp/$cc/$ligprefix[0].$recprefix[0].dpf $localtmp/$cc/$ligprefix[0].dpf");
			system("autodock3 -p $localtmp/$cc/$ligprefix[0].dpf -l $localtmp/$cc/$ligprefix[0].dlg > /dev/null");
                	
	open (dlg_feb_file, "$ligprefix[0].dlg") || die "cannot open $ligprefix[0].dlg: $!\n";
	@febvalue = ();
	$ff=0;
	$febvalue[0] = 9999;
	while (<dlg_feb_file>)
	{
		if (/DOCKED: USER    Estimated Free Energy of Binding    =\s*([0-9.\-\+]+)/ && $ff<$NumRuns)
		{
			$febvalue[$ff] = $1;
			#print "DEBUG: read FEB $1\n";
			$ff++;
		}
	}
			close(dlg_feb_file);
			@febsorted = sort {$a <=> $b} @febvalue;

			#open(LE_CMPD,">>lowest-energy-$cc")||die "cannot open lowest-energy-$cc: $!\n";
                        #LE_CMPD->autoflush(1);
			#print LE_CMPD "$ligprefix[0] $febsorted[0]\n";
			#close(LE_CMPD);

			$allfebhash{$ligprefix[0]} = $febsorted[0];
			system("rm $localtmp/$cc/$ligprefix[0].dpf");
            system("rm $localtmp/$cc/$pdbqlig");

			if ($sflag1==1)
                        {
                        	if ($NumCmpd <=(int($numligs * $selectionCriterion1Value)))
                        	{
					system("gzip $ligprefix[0].dlg");
					system("tar -uf $cc.tar $ligprefix[0].dlg.gz");
					system("rm $localtmp/$cc/$ligprefix[0].dlg.gz");
                        	}
                        	if (!defined($LastHighestEnergy))
                        	{
                        		if ($NumCmpd == (int($numligs * $selectionCriterion1Value)))
                        		{
						system("gzip $ligprefix[0].dlg");
						system("tar -uf $cc.tar $ligprefix[0].dlg.gz");
						system("rm $localtmp/$cc/$ligprefix[0].dlg.gz");
                        			@tempsorted = sort { $a <=> $b} values %allfebhash;
                        			$LastHighestEnergy = $tempsorted[keys(%allfebhash)-1];
                        			#foreach $str (sort { $allfebhash{$a} <=> $allfebhash{$b}} keys %allfebhash)
                        			#{
                        			#	$LastHighestEnergy = $allfebhash{$str};
                        			#}
                        		}
					else
					{
						$LastHighestEnergy = $allfebhash{$ligprefix[0]};
					}
                        	}
                        	if ($NumCmpd > (int($numligs * $selectionCriterion1Value)))
                        	{
                        		if ($allfebhash{$ligprefix[0]} >= $LastHighestEnergy)
                        		{
						system("rm $localtmp/$cc/$ligprefix[0].dlg");
                        			delete($allfebhash{$ligprefix[0]});
                        		}
                        		else
                        		{
						system("gzip $ligprefix[0].dlg");
                                                system("tar -uf $cc.tar $ligprefix[0].dlg.gz");
                                                system("rm $localtmp/$cc/$ligprefix[0].dlg.gz");
                        			$tmpnum = 0;
                        			foreach $str (sort {$allfebhash{$a} <=> $allfebhash{$b}} keys %allfebhash)
                        			{
							#print "allfebhas is $allfebhash{$str}\n";
                        				$tmpnum++;
							if ($tmpnum == (int($numligs * $selectionCriterion1Value)))
							{
								$LastHighestEnergy = $allfebhash{$str};
							}
                                        		if ($tmpnum > (int($numligs * $selectionCriterion1Value)))
                                        		{
                                                		#print "Now deleting $str $allfebhash{$str} from hash\n";
								#if ($restart_start == 1)
								#{
									@tmpname=split(/\./, $str);
									system("tar --delete -f $cc.tar $tmpname[0].dlg.gz");
								#}
                                                		delete($allfebhash{$str});
                                                	}
                                                }
						#if ($restart_start == 0)
						#{
						#	$restart_start = 1;
						#}
						#print "tmpnum is $tmpnum\n";
                                         }
                                }
                        }
                        else
                        {
				system("gzip $ligprefix[0].dlg");
                        	system("tar -uf $cc.tar $ligprefix[0].dlg.gz");
				system("rm $localtmp/$cc/$ligprefix[0].dlg.gz");
                        }
			#$allfeb[$nn] = $febsorted[0];
			#print "The lowest energy is $febsorted[0]\n";
			#$nn++;
			#if (($sflag1==1) and ($NumCmpd > $numligs * $selectionCriterion1Value))
			#{
			#	$tmpnum=0;
			#	foreach $str (sort { $allfebhash{$a} <=> $allfebhash{$b}} keys %allfebhash)
			#	{
			#		$tmpnum++;
			#		if ($tmpnum > $numligs * $selectionCriterion1Value)
			#		#if (($sflag1==1) and ($tmpnum > $numligs * $selectionCriterion1Value))
			#		{
			#			#print "Now deleting $str $allfebhash{$str} from hash\n";
			#			@tmpname=split(/\./, $str);
			#			system("rm ../DLG/$tmpname[0].dlg");
			#			delete($allfebhash{$str});
			#		}
			#	}
			#}
			#system("rm $localtmp/$cc/$ligprefix[0].dpf $localtmp/$cc/$ligprefix[0].FEB");
			#system("rm $localtmp/$cc/$pdbqlig");

			#chdir("$currentdir/$cc") || die "Cannot chdir to $currentdir/$cc, $!";
                        #print LE_CMPD "$ligprefix[0] $febsorted[0]\n";
	
			#$dock_end_time = time;
			$currentCmpd = $NumCmpd - 1 + $index1[$cc-1];
                	
			if ($ff>0)
			{
				$ok_fail="OK";
			}
			else
			{
				$ok_fail="FAIL";
			}
			#print CmpdTrack "$currentCmpd $ok_fail $dock_start_time $dock_end_time\n";
                
			open (TRACK2, ">For-Track-$cc") || die "cannot open For-Track-$cc: $!\n";
                        TRACK2->autoflush(1);
			#open (TRACK2, ">$currentdir/FORTRACK/For-Track-$cc") || die "cannot open For-Track-$cc: $!\n";
			#if ($NumCmpd % $cmpd_batch == 0)
			#{
			#seek(TRACK2,0,0);
			#truncate(TRACK2,0);
			print TRACK2 "$index1[$cc-1] $index2[$cc-1]\n";
			print TRACK2 "$currentCmpd $ok_fail\n";
			#}
			close(TRACK2);

			open(LE_CMPD,">>lowest-energy-$cc")||die "cannot open lowest-energy-$cc: $!\n";
                        LE_CMPD->autoflush(1);
                        print LE_CMPD "$ligprefix[0] $febsorted[0]\n";
                        close(LE_CMPD);

			#if ($NumCmpd % $cmpd_batch == 0)
			#{
			#	system("cp $cc.tar $currentdir/DLG/");
			#	system("cp lowest-energy-$cc $currentdir/ENERGYLIST/");
			#	system("cp lowest-energy-$cc $currentdir/$cc/");
			#	system("cp For-Track-$cc $currentdir/FORTRACK/");
			#}
		}
	}
	else # Read list line
	{
		print "Reading $_ in the pdbq list incorrectly.\n";
	}
}
close(MyPdbqList);
#close(LE_CMPD) or die "cannot close lowest_energy_$cc: $!\n";
#close(TRACK2) || die "cannot close For-Track-$cc: $!\n";

#system("cp $cc.tar gz_$cc.tar");
#system("gzip gz_$cc.tar");
system("cp $localtmp/$cc/lowest-energy-$cc $currentdir/$cc/");
system("cp $localtmp/$cc/lowest-energy-$cc $currentdir/ENERGYLIST/");
system("cp $localtmp/$cc/For-Track-$cc $currentdir/FORTRACK/");
system("cp $localtmp/$cc/$cc.tar $currentdir/DLG/");
#system("mv $localtmp/$cc/gz_$cc.tar.gz $currentdir/DLG/");

chdir("$currentdir/$cc") || die "Cannot chdir to $currentdir, $!";
#system("rm $fplist");
#close(CmpdTrack);

#if ($restartFlagValue != 1)
#{
	open(TESTT, ">MyTestHash$cc");
	#print TESTT "Cmpd\tBinding_Affinity\n";
	foreach $str (sort { $allfebhash{$a} <=> $allfebhash{$b}} keys %allfebhash)
	{
		#print "$sflag2\t$allfebhash{$str}\t$selectionCriterion2Value\n";
		$Binding_Affinity = sprintf("%.3f", (-(($allfebhash{$str})*4.184*1000/(8.31*298.15))/log(10)));
		#print "Binding affinity is $Binding_Affinity\n";
		$cmpdname = $str;
		#$cmpdname = substr($str, 0, length($str)-5);
		if ($sflag2==1)
	        {
	                if ($Binding_Affinity >= $selectionCriterion2Value)
	                {
	                        print TESTT "$cmpdname\t$Binding_Affinity\n";
	                        #print TESTT "$str\t$allfebhash{$str}\n";
	                }
	        }
	        else
	        {
	                print TESTT "$cmpdname\t$Binding_Affinity\n";
	        }
		#if (($sflag2==1) and ($Binding_Affinity >= $selectionCriterion2Value))
		#{
		#	#print TESTT "$str\t$allfebhash{$str}\n";
		#	print TESTT "$str\t$Binding_Affinity\n";
		#}
	}
	close(TESTT);
#}
system("rm $recprefix[0].*");
system("mv MyTestHash* ../MYHASH/");
chdir("../") || die "Cannot chdir out from $cc, $!";
system("rm -Rf $cc");
system("rm -Rf $localtmp/$cc");

chdir("DLG/") || die "Cannot chdir to DLG, $!";
if (!(-d "$cc"))
{
        system("mkdir -p $cc");
}
if (-s "$currentdir/$fplist")
{
	system("mv $cc.tar $cc/");
	system("rm $currentdir/$fplist");
}
#chdir("$cc/") || die "Cannot chdir to $cc, $!";
#system("tar -xf $cc.tar");
#system("rm $cc.tar");
#system("gunzip *.gz");

$end_time = time;
$diff_time = int($end_time - $start_time);
open(time_txt,">$currentdir/RUNTIME/runtime-$cc")||die "cannot open runtime-$cc: $!\n";
print time_txt "$start_time\t$end_time\t$diff_time\n";
close(time_txt);
