# Supplementary material for: DOVIS: an implementation for high-throughput virtual screening using AutoDock
Source: BMC Bioinformatics. 2008 Feb 27;9:126. doi: 10.1186/1471-2105-9-126 (PMC2267697; doi:10.1186/1471-2105-9-126)
Supplement: Additional file 2 — DOVIS_alpha_Release.tar.gz. This file contains the DOVIS package (DOVIS_alpha), release note and user manual. [file 1471-2105-9-126-S2.GZ › DOVIS_alpha_Release/DOVIS_alpha_LSF/mkdpf3k]

#! /usr/bin/csh
#
# Usage: mkdpf3 ligand.pdbq macromol.pdbqs
# Needs: dpf3gen (AWK program)
#
echo '\
________________________________________________________________________________\
mkdpf3\
(C) 1999, Garrett Morris, TSRI.\
\
Ligand = "'$1'", Macromolecule = "'$2'", CONF_FILE = "'$3'".\
\
Making "'$1:r'.'$2:r'.dpf",  based on the atom types found in "'$1'"\
\
...Using "dpf3gen".\
'
#set localtmp='/tmp/shuxing/'$4
#mkdir $localtmp
cat $1 $3 >! $1:r'.tempp'
dpf3genk $1:r'.tempp' >! $1:r'.'$2:r.dpf
#dpf3genk $1:r'.tempp' >! $localtmp/$1:r'.'$2:r.dpf
rm $1:r'.tempp'
#sed 's/<macromol>/'$2:r'/g' $localtmp/$1:r'.'$2:r.dpf >! $localtmp/tmp1
sed 's/<macromol>/'$2:r'/g' $1:r'.'$2:r.dpf >! tmp1
#sed 's/<smlmol>/'$1:r'/g' $localtmp/tmp1 >! $localtmp/tmp2
sed 's/<smlmol>/'$1:r'/g' tmp1 >! tmp2
mv tmp2 $1:r'.'$2:r.dpf
#mv $localtmp/tmp2 $localtmp/$1:r'.'$2:r.dpf
rm tmp1

if (-z $1:r'.'$2:r'.dpf') then
    rm -f $1:r'.'$2:r'.dpf'
    echo '\
Sorry, I could not create '$1:r'.'$2:r'.dpf\
________________________________________________________________________________\
'
else 
    echo '\
Completed preparing '$1:r'.'$2:r'.dpf\
________________________________________________________________________________\
'
endif
