# Supplementary material for: DOVIS: an implementation for high-throughput virtual screening using AutoDock
Source: BMC Bioinformatics. 2008 Feb 27;9:126. doi: 10.1186/1471-2105-9-126 (PMC2267697; doi:10.1186/1471-2105-9-126)
Supplement: Additional file 2 — DOVIS_alpha_Release.tar.gz. This file contains the DOVIS package (DOVIS_alpha), release note and user manual. [file 1471-2105-9-126-S2.GZ › DOVIS_alpha_Release/DOVIS_alpha_LSF/mkgpf3k]

#! /usr/bin/csh
#
# (C) 1999, TSRI.
# Garrett M. Morris
# 
# Usage: mkgpf3 ligand.pdbq macromol.pdbqs
# Needs: gpf3gen (AWK program)
# Needs: pdbcen (AWK program)
#
# -- Reads in the small molecule PDBQ file,
# -- Detects all atom types present in 'ligand.pdbq';
# -- Calculates the center of the macromolecule in 'macromol.pdbqs';
# -- Creates the grid parameter file for AutoGrid 3;
# -- Uses equilibrium separations and well depths to define pairwise 
#    energy potentials;
# -- Defines solvation parameters, based on Stouten, PFW, Fro''mmel, C, 
#    Nakamura, H, and Sander, C: "An effective solvation term based on 
#    atomic occupancies for use in protein simulations", Molecular Simulation 
#    (1993), V.10, pp.97-120.
# -- SolPar is scaled by the 0.1711 factor found in the AutoDock3 free
#    energy force field survey.
#
echo '\
________________________________________________________________________________\
\
mkgpf3\
Version 3.0.4\
(C) 1999, Garrett Morris, TSRI.\
\
Ligand = "'$1'", Macromolecule = "'$2'", CONF_FILE = "'$3'".\
\
Making "'$1:r'.gpf",  based on the atom types found in "'$1'"\
'
cat $1 $3 >! tmp.temp
gpf3genk tmp.temp >! $1:r.tmp
rm tmp.temp
sed 's/<macromol>/'$2:r'/g' $1:r.tmp  >! $1:r.gpf
rm -f $1:r.tmp
#pdbcen $1 >! $1:r.gridcenter
csplit -k -s -f M $1:r.gpf /gridcenter/ /types/
cat M00 $1:r.gridcenter M02 >! $1:r.gpf
rm -f M0[0-2]
#rm -f M0[0-2] $1:r.gridcenter

echo 'Completed making grid parameter file:  "'$1:r'.gpf"\
________________________________________________________________________________\
'
