# Supplementary material for: DOVIS: an implementation for high-throughput virtual screening using AutoDock
Source: BMC Bioinformatics. 2008 Feb 27;9:126. doi: 10.1186/1471-2105-9-126 (PMC2267697; doi:10.1186/1471-2105-9-126)
Supplement: Additional file 2 — DOVIS_alpha_Release.tar.gz. This file contains the DOVIS package (DOVIS_alpha), release note and user manual. [file 1471-2105-9-126-S2.GZ › DOVIS_alpha_Release/DOVIS_alpha_LSF/dovisPostProcess]

#!/bin/csh

set NUM_ARRAY_JOBS = $1
set CONF_FILE_NAME = $2
set OUTPUT_DIRECTORY = `cat $CONF_FILE_NAME | grep "outputDirectory=" | sed -e "s/.*=//" | sed -e 's/\"//g'`
set JOB_NAME = `cat $CONF_FILE_NAME | grep "jobName=" | sed -e "s/.*=//" | sed -e 's/\"//g'`

echo Post-processing job: $LSB_JOBID
echo Post-processing started. `date`
echo ---------------------------------------------------
if (! -s $OUTPUT_DIRECTORY/$JOB_NAME/Process.post) then
	echo "sort_hitlist.pl $CONF_FILE_NAME"
	sort_hitlist.pl $CONF_FILE_NAME $NUM_ARRAY_JOBS
	echo "runDovisPostProcess $OUTPUT_DIRECTORY/$JOB_NAME"
	runDovisPostProcess $OUTPUT_DIRECTORY/$JOB_NAME
	echo PostProcess Done > $OUTPUT_DIRECTORY/$JOB_NAME/Process.post
else
	echo "Postprocess already done, not necessary to run."
endif
echo ---------------------------------------------------
echo Post-processing done. `date`
