# Supplementary material for: DOVIS: an implementation for high-throughput virtual screening using AutoDock
Source: BMC Bioinformatics. 2008 Feb 27;9:126. doi: 10.1186/1471-2105-9-126 (PMC2267697; doi:10.1186/1471-2105-9-126)
Supplement: Additional file 2 — DOVIS_alpha_Release.tar.gz. This file contains the DOVIS package (DOVIS_alpha), release note and user manual. [file 1471-2105-9-126-S2.GZ › DOVIS_alpha_Release/DOVIS_alpha_LSF/runDovisPipeline]

#!/bin/csh

# LSF queue name, e.g., standard
set DOVIS_Q = debug

# LSF wall clock time limit (HH:MM) , e.g., 10:00
set DOVIS_W = 00:15

# LSF project number, e.g., PROJECT_NUMBER
set DOVIS_P = PROJECT_NUMBER

# LSF machine name, e.g., myhost
set DOVIS_M = myhost

set DOVIS_EXEC_DIR = $HPC 
set DOVIS_PREPROCESS = $DOVIS_EXEC_DIR/dovisPreProcess
set DOVIS_PIPELINE = $DOVIS_EXEC_DIR/dovisPipeline
set DOVIS_POSTPROCESS = $DOVIS_EXEC_DIR/dovisPostProcess
set NUM_ARRAY_JOBS = $1
set CONF_FILE_NAME = $2
set JOB_NAME = `cat $CONF_FILE_NAME | grep "jobName=" | sed -e "s/.*=//" | sed -e 's/\"//g'`
set TEMP_DIRECTORY = `cat $CONF_FILE_NAME | grep "temporaryDirectory=" | sed -e "s/.*=//" | sed -e 's/\"//g'`
if (! -d $TEMP_DIRECTORY) then
	mkdir -p $TEMP_DIRECTORY
endif

echo Starting the submission of DOVIS pipeline job ...
echo
echo Submitting the pre-processing job: 
echo "bsub -J $JOB_NAME.1 -m jvn -q $DOVIS_Q -W $DOVIS_W -o %J.out -e %J.err -n 1 -P $DOVIS_P $DOVIS_PREPROCESS $NUM_ARRAY_JOBS $CONF_FILE_NAME"
set JOBID1 = `bsub -J $JOB_NAME.1  -m $DOVIS_M -q $DOVIS_Q -W $DOVIS_W -o %J.out -e %J.err -n 1 -P $DOVIS_P $DOVIS_PREPROCESS $NUM_ARRAY_JOBS $CONF_FILE_NAME | grep "Job <" | sed -e "s/.*\(<[0-9]*>\).*/\1/" | sed -e "s/[^0-9]//g"`
echo Done. Job ID = $JOBID1

echo
echo Submitting the parallel docking job array:
echo "bsub -w $JOBID1 -J $JOB_NAME.2[1-$NUM_ARRAY_JOBS]  -m $DOVIS_M -q $DOVIS_Q -W $DOVIS_W -o %J.out -e %J.err -n 1 -P $DOVIS_P $DOVIS_PIPELINE $NUM_ARRAY_JOBS $CONF_FILE_NAME"
set JOBID2 = `bsub -w $JOBID1 -J "$JOB_NAME.2[1-$NUM_ARRAY_JOBS]"  -m jvn -q $DOVIS_Q -W $DOVIS_W -o %J.out -e %J.err -n 1 -P $DOVIS_P $DOVIS_PIPELINE $NUM_ARRAY_JOBS $CONF_FILE_NAME | grep "Job <" | sed -e "s/.*\(<[0-9]*>\).*/\1/" | sed -e "s/[^0-9]//g"`
echo Done. Job ID = $JOBID2

echo
echo Submitting the post-processing job:
echo "bsub -w $JOBID2 -J $JOB_NAME.3  -m $DOVIS_M -q $DOVIS_Q -W $DOVIS_W -o %J.out -e %J.err -n 1 -P $DOVIS_P $DOVIS_POSTPROCESS $NUM_ARRAY_JOBS $CONF_FILE_NAME"
set JOBID3 = `bsub -w $JOBID2 -J $JOB_NAME.3  -m jvn -q $DOVIS_Q -W $DOVIS_W -o %J.out -e %J.err -n 1 -P $DOVIS_P $DOVIS_POSTPROCESS $NUM_ARRAY_JOBS $CONF_FILE_NAME | grep "Job <" | sed -e "s/.*\(<[0-9]*>\).*/\1/" | sed -e "s/[^0-9]//g"`
echo Done. Job ID = $JOBID3

echo Submission Time: `date` > subtime_$JOB_NAME$JOBID2&
