# Supplementary material for: DOVIS: an implementation for high-throughput virtual screening using AutoDock
Source: BMC Bioinformatics. 2008 Feb 27;9:126. doi: 10.1186/1471-2105-9-126 (PMC2267697; doi:10.1186/1471-2105-9-126)
Supplement: Additional file 2 — DOVIS_alpha_Release.tar.gz. This file contains the DOVIS package (DOVIS_alpha), release note and user manual. [file 1471-2105-9-126-S2.GZ › DOVIS_alpha_Release/DOVIS_alpha_LSF/DOVIS.pl]

#!/usr/bin/perl -w

$libdir = $ENV{"HPC"};

if ($#ARGV != 1)
{
	print "usage: DOVIS.pl NumCPU Paramerter_File\n";
	exit 0;
}

$dovis_para = $ARGV[1];
$NumCPU = $ARGV[0];

# Read in the built-in databases information
$dbfile = "$libdir/databases.conf";
%databases = ();
open(DB_FILE, "< $dbfile") or die $!;
while ($temp_line = <DB_FILE>)
{
    chomp($temp_line);
    if ($temp_line && substr($temp_line, 0, 1) ne "#")
    {
        @word = split /:/, $temp_line;
        $databases{$word[0]} = $word[2];
    }
}
close(DB_FILE);
    
@namearray = ();
@valuearray = ();
$k = 0;

open (Conf_File, "$dovis_para") || die "cannot open $dovis_para: $!\n";
while (<Conf_File>)
{
	if (/(.*)="(.*)"\n/)
	{
		($varnames, $varvalues) = ($1, $2);
		if (substr($varnames, 0, 1) ne "#")
		{
			$namearray[$k] = $varnames;
			$valuearray[$k] = $varvalues;
			$k++;
		}
	}
}
close(Conf_File);

for ($i=0;$i<$k;$i++)
{

	if ($namearray[$i] eq "jobName")
	{
		$jobValue = $valuearray[$i];
	}

	if ($namearray[$i] eq "outputDirectory")
	{
		$outputDirectoryValue = $valuearray[$i];
	}
	if ($namearray[$i] eq "temporaryDirectory")
	{
		$temporaryDirectoryValue = $valuearray[$i];
	}

	#receptor conf
	if ($namearray[$i] eq "receptor")
	{
		$receptorValue = $valuearray[$i];
	}

	if ($namearray[$i] eq "grid_Center")
	{
		$grid_CenterValue = $valuearray[$i];
	}
	if ($namearray[$i] eq "grid_CenterResidues")
	{
		$grid_CenterResiduesValue = $valuearray[$i];
	}
	if ($namearray[$i] eq "grid_CenterCoordinates")
	{
		$grid_centerCoordinatesValue = $valuearray[$i];
	}

	#ligand conf
	if ($namearray[$i] eq "database")
	{
		$databaseValue = $valuearray[$i];
	}

	#searching conf
	if ($namearray[$i] eq "searchingMethod")
	{
		$searchingMethodValue = $valuearray[$i];
	}

	#GA
	if ($namearray[$i] eq "numberOfGARuns")
	{
		$numberOfGARunsValue = $valuearray[$i];
	}

	#SA
	if ($namearray[$i] eq "numberOfSARuns")
	{
		$numberOfSARunsValue = $valuearray[$i];
	}
}

if (-s "$outputDirectoryValue/$jobValue/FORTRACK/For-Track-$NumCPU")
{
	print "Pre-processing not necessary to be executed.\n";
	exit 0;
}

#Start else not restart or tracking file non-existing
else
{
	
if (!(-d $outputDirectoryValue))
{
	system("mkdir -p $outputDirectoryValue");
}

if (!(-d $temporaryDirectoryValue))
{
	system("mkdir -p $temporaryDirectoryValue");
}

if ($searchingMethodValue eq "Genetic Algorithm")
{
	$NumRuns =  $numberOfGARunsValue;
}
else
{
	$NumRuns = $numberOfSARunsValue;
}

chdir($outputDirectoryValue) || die "Cannot chdir to $outputDirectoryValue, $!";

if (!(-d $jobValue))
{
	system("mkdir -p $jobValue");
	chdir($jobValue) || die "Cannot chdir to $jobValue, $!";
}
else
{
	chdir($jobValue) || die "Cannot chdir to $jobValue, $!";
	system("rm -Rf *");
}

$dlg_dir="DLG";
if (!(-d $dlg_dir))
{
        system("mkdir -p $dlg_dir");
}
else
{
        system("rm -Rf $dlg_dir/*");
}

$myhash_dir="MYHASH";
if (!(-d $myhash_dir))
{
        system("mkdir -p $myhash_dir");
}
else
{
        system("rm -Rf $myhash_dir/*");
}
$time_dir="RUNTIME";
if (!(-d $time_dir))
{
        system("mkdir -p $time_dir");
}
else
{
        system("rm -Rf $time_dir/*");
}
$bookkeep_dir="BOOKKEEP";
if (!(-d $bookkeep_dir))
{
        system("mkdir -p $bookkeep_dir");
}
else
{
        system("rm -Rf $bookkeep_dir/*");
}
$fortrack_dir="FORTRACK";
if (!(-d $fortrack_dir))
{
        system("mkdir -p $fortrack_dir");
}
else
{
        system("rm -Rf $fortrack_dir/*");
}
$host_dir="HOSTNAMES";
if (!(-d $host_dir))
{
        system("mkdir -p $host_dir");
}
else
{
        system("rm -Rf $host_dir/*");
}
$energy_dir="ENERGYLIST";
if (!(-d $energy_dir))
{
        system("mkdir -p $energy_dir");
}
else
{
        system("rm -Rf $energy_dir/*");
}
$restart_dir = "RESTART";
if (!(-d $restart_dir))
{
        system("mkdir -p $restart_dir");
}
else
{
        system("rm -Rf $restart_dir/*");
}

use Cwd;
$currentdir=cwd;

$old_receptor = $receptorValue;
system("cp $old_receptor ./");

@recnamearray = split(/\//, $old_receptor);
$recnamelen= @recnamearray;
$old_receptor = $recnamearray[$recnamelen-1];

$tempmol2format = 0;
$namelength=length($old_receptor);
$file_ext = substr($old_receptor, $namelength-3, $namelength-2);

if (system("prepare_receptor.py -r $old_receptor -U lps_waters") != 0)
#if (system("prepare_receptor.py -r $old_receptor -A bonds_hydrogens -U lps_waters") != 0)
#if (system("$adtdir/prepare_receptor.py -r $old_receptor -A bonds_hydrogens -U lps_waters") != 0)
{
	print "Inappropriate receptor file format. We only accept pdb, pdbq and mol2 format.\n";
     exit 0;
}

if ($file_ext eq "pdb")
{
    $prefix = substr($old_receptor, 0, $namelength-4);
	#system("Adt_receptor $old_receptor");
}
elsif ($file_ext eq "dbq")
{
    $prefix = substr($old_receptor, 0, $namelength-5);
	#system("Adt_receptor $old_receptor");
}
elsif ($file_ext eq "ol2")
{
	$prefix = substr($old_receptor, 0, $namelength-5);
	$tempmol2format = 1;
	#system("mol2fftopdbq $old_receptor | rem-lp > $prefix.pdbq");
	system("babel $old_receptor $prefix.pdb");
	system("cp $prefix.pdb $old_receptor");
}
else
{
        print "Inappropriate receptor file format. We only accept pdb, pdbq and mol2 format.\n";
        exit 0;
}

#$pdbq_file = "No_LP_" . "$prefix" . ".pdbq";
$pdbq_file1 = "$prefix" . ".pdbq";
$pdbqs_file = "$prefix" . ".pdbqs";
system("cp $pdbqs_file $pdbq_file1");

@ggcenter=();
if ($grid_CenterValue eq "By Residues")
{
	@resarray = split(/\s/, $grid_CenterResiduesValue);
	$numRes =  @resarray;

	$resFlag = 0;
	$rr = 0;
	open(old_pdb, $pdbq_file1)|| die "cannot open $pdbq_file1: $!\n";
	#open(old_pdb, $old_receptor)|| die "cannot open $old_receptor: $!\n";
	$xsum = 0;
	$ysum = 0;
	$zsum = 0;
	$atom_total = 0;
	@x=();
	@y=();
	@z=();
	$centralatom = 0;

	while (<old_pdb>)
	{
		$line0 = $_;
		if (($line0 =~m/^ATOM/) || ($line0 =~m/^HEATM/) ||($line0 =~m/^atom/) ||($line0 =~m/^hetatm/))
		{
			$resNum = substr($line0, 22, 4) + 0;
			#print "$resNum\n";
			for ($rr = 0; $rr< $numRes; $rr++)
			{
				if ($resNum == $resarray[$rr])
				{
					$resFlag = 1;
					#print "$resarray[$rr]\n";
					last;
				}
			}
			if ($resFlag == 1)
			{
				$x[$atom_total] = substr($line0, 30, 8)+0;
				$y[$atom_total] = substr($line0, 38, 8)+0;
				$z[$atom_total] = substr($line0, 46, 8)+0;
				#print "$x[$atom_total] $y[$atom_total] $z[$atom_total]\n";
				$xsum += $x[$atom_total];
				$ysum += $y[$atom_total];
				$zsum += $z[$atom_total];
				$atom_total++;
			}
		}
	}
	close(old_pdb);
	if ( $atom_total != 0 )
	{
		$xmean = $xsum / $atom_total;
		$ymean = $ysum / $atom_total;
		$zmean = $zsum / $atom_total;
		# Loop over atoms in molecule to find the xyz-coordinates of
		# the atom nearest the mean xyz-coordinates of the whole
		# molecule...
		$dmin = 100000;
		for ($i=0; $i<$atom_total; $i++)
		{
	    		$dx = $x[$i] - $xmean;
	    		$dy = $y[$i] - $ymean;
	   		 $dz = $z[$i] - $zmean;
	    		$d2 = $dx*$dx + $dy*$dy + $dz*$dz;
	    		if ($d2 < $dmin)
	   		{
				$dmin = $d2;
				$centralatom = $i;
	   		 }
		}
	}
	$ggcenter[0] = $x[$centralatom];
	$ggcenter[1] = $y[$centralatom];
	$ggcenter[2] = $z[$centralatom];
}
if ($grid_CenterValue eq "By Coordinates")
{
	@coordarray = split(/\s/, $grid_centerCoordinatesValue);
	$ggcenter[0] = $coordarray[0];
	$ggcenter[1] = $coordarray[1];
	$ggcenter[2] = $coordarray[2];
}

$receptorInfo = "dock.info";
open(RecInfo, ">$receptorInfo");
print RecInfo "$pdbqs_file\n";
print RecInfo "$dovis_para\n";
print RecInfo "$NumRuns\n";
print RecInfo "$ggcenter[0]\n";
print RecInfo "$ggcenter[1]\n";
print RecInfo "$ggcenter[2]\n";

#Processing Ligand
$ligandNum = 0;
$ligand_file=$databaseValue;
$mol2_flag = 0;
if (exists($databases{$ligand_file}))
{
	$ligand_file = $databases{$ligand_file};
	dockdb("$ligand_file/");
}
else
{
	while ($myeachligfile = <$ligand_file/*.sd>)
	{	
		$eachligfilePre = substr($myeachligfile, 0, length($myeachligfile)-3);
		system("babel -isd $myeachligfile -omol2 $eachligfilePre.mol2");
	}
	while ($myeachligfile = <$ligand_file/*.sdf>)
        {
                $eachligfilePre = substr($myeachligfile, 0, length($myeachligfile)-4);
                system("babel -isdf $myeachligfile -omol2 $eachligfilePre.mol2");
        }
	while ($myeachligfile = <$ligand_file/*.smi>)
        {
                $eachligfilePre = substr($myeachligfile, 0, length($myeachligfile)-4);
                system("babel -h -ismi $myeachligfile -omol2 $eachligfilePre.mol2");
        }
	while ($myeachligfile = <$ligand_file/*.mol>)
        {
                $eachligfilePre = substr($myeachligfile, 0, length($myeachligfile)-4);
                system("babel -h -imol $myeachligfile -omol2 $eachligfilePre.mol2");
        }
	#while ($myeachligfile = <$ligand_file/*.pdb>)
        #{
        #        $eachligfilePre = substr($myeachligfile, 0, length($myeachligfile)-4);
        #        system("babel -h -ipdb $myeachligfile -omol2 $eachligfilePre.mol2");
        #}

	open (FINDMOL2, "ls $ligand_file/\*.mol2|wc |");
	while (defined($lline = <FINDMOL2>))
	{
		@dd=split(/\s+/, $lline);
		if ($dd[2]>0)
		{
			$mol2_flag = 1;
		}
		else
		{
			#print "The directory includes pdbq files\n";
			dockdb("$ligand_file/");
		}
		last;
	}
	close(FINDMOL2);

	if ($mol2_flag == 1)
	{
		$new_pdbq_dir = "NEW_PDBQ";
		if (!(-d $new_pdbq_dir))
		{
                       system("mkdir $new_pdbq_dir");
                }
		else
		{
        		system("rm -Rf $new_pdbq_dir/*");
		}

		#print "The directory indlcues mol2 files\n";
		$numligs=0;
		$NumMol2File = 0;
		while ($eachligfile = <$ligand_file/*.mol2>)
		{
			open(INPUT, $eachligfile) or die "Cannot open $eachligfile\n";
   			while (<INPUT>)
  			{
      				if (/@<TRIPOS>MOLECULE/) {$numligs++;}
  			}
			system("cp $eachligfile ./");
			#$NumOriginalCmpd++;
			@DBligfilearray = split(/\//, $eachligfile);
			$DBliglen = @DBligfilearray;
			print "Now I am processing $DBligfilearray[$DBliglen-1]\n";
			system("$libdir/part.pl $DBligfilearray[$DBliglen-1] $NumCPU");
			$NumMol2File++;
			system("mv CmpdIndex CmpdIndex_$NumMol2File");
			system("rm -Rf $DBligfilearray[$DBliglen-1]");
		}
		for ($NumMol2File_i = 1;$NumMol2File_i < $NumMol2File + 1; $NumMol2File_i++)
		{
			open(EACHCmpdIndex, "CmpdIndex_$NumMol2File_i");
			$currCPU = 1;
			while (<EACHCmpdIndex>)
			{
				if (/(\d*)\n/)
				{
					$cmpdindex_prefix = "CmpdIndex_$NumMol2File_i" . "_" . "$currCPU";
					$$cmpdindex_prefix=$1;
					#print "$cmpdindex_prefix\n";
					$currCPU++;
				}
			}
			close(EACHCmpdIndex);
		}
		$totalCmpdCurrCPU = 0;
		open(MOL2CmpdIndex, ">CmpdIndex");
		for ($cpu_i=1;$cpu_i<$NumCPU+1;$cpu_i++)
		{
			$firstIndex = $totalCmpdCurrCPU + 1;
			for ($NumMol2File_i = 1;$NumMol2File_i < $NumMol2File + 1; $NumMol2File_i++)
			{
				$cmpdindex_prefix = "CmpdIndex_$NumMol2File_i" . "_" . "$cpu_i";
				if (!defined($$cmpdindex_prefix))
				{
					$$cmpdindex_prefix = 0;
				}
				#print "$$cmpdindex_prefix\n";
				$totalCmpdCurrCPU = $totalCmpdCurrCPU + $$cmpdindex_prefix;
			}
			if ($totalCmpdCurrCPU>=$firstIndex)
			{
				print MOL2CmpdIndex "$firstIndex $totalCmpdCurrCPU\n";
			}
		}
		close(MOL2CmpdIndex);
		system("rm -Rf CmpdIndex_*");

		print RecInfo "$numligs\n";
		print RecInfo "$ligand_file\n";
		print RecInfo "$ligandNum\n";
		print RecInfo "$NumCPU\n";
		print RecInfo "$mol2_flag\n";
		print RecInfo "$currentdir\n";
		close(RecInfo);
		$newnumcpu = $NumCPU+1;
		for ($cc=1;$cc<$newnumcpu;$cc++)
		{
			system("cat \*-$cc.mol2 > BHSAI-$cc.bsi");
			system("rm -Rf *-$cc.mol2");
		}
		for ($cc=1;$cc<$newnumcpu;$cc++)
		{
			system("mv BHSAI-$cc.bsi BHSAI-$cc.mol2");
		}
	}
}

@index1 = ();
@index2 = ();
$indexNum = 0;
open (INDEXFILE1, "CmpdIndex") || die "cannot open CmpdIndex: $!\n";
while (<INDEXFILE1>)
{
	if (/(\d*)\s(\d*)\n/)
	{
		($index1[$indexNum], $index2[$indexNum]) = ($1, $2);
		$indexNum++;
	}
}
close(INDEXFILE1);

$cc=1;
for ($cc=1;$cc<$indexNum+1;$cc++)
{
	open (TRACK2, ">FORTRACK/For-Track-$cc") || die "cannot open For-Track-$cc: $!\n";
	print TRACK2 "$index1[$cc-1] $index2[$cc-1]\n";
	#print TRACK2 "$currentCmpd $ok_fail\n";
	close(TRACK2);

	open(CmpdTrack,">BOOKKEEP/book-keeping-$cc")||die "cannot open book-keeping-$cc: $!\n";
	print CmpdTrack "$index1[$cc-1] $index2[$cc-1]\n";
	close(CmpdTrack);
}

print "Pre-processing done.\n";
#end else not restart or tracking file non-existing
}


sub dockdb
{
	$NumCmpd = 0;
	$nncmpd = 0;
	opendir(D, "$_[0]") or die "cannot open $_[0] directory, $!";
	#while (<$_[0]*.pdbq>)
	while($filenamerrrrrrrrr = readdir (D))
	{
		if ($filenamerrrrrrrrr =~ m/pdbq$/)
		{
			$NumCmpd++;
		}
	}
	#print "Total number of compd is $NumCmpd\n";
	closedir(D);
	
	print RecInfo "$NumCmpd\n";
	print RecInfo "$ligand_file\n";
	print RecInfo "$ligandNum\n";
	print RecInfo "$NumCPU\n";
	print RecInfo "$mol2_flag\n";
	print RecInfo "$currentdir\n";
	close(RecInfo);

	open (INDEXFILE, ">CmpdIndex");
	$ncpu = 1;
	if ($NumCmpd <$NumCPU)
	{
		#while ($ligfile = <$_[0]*.pdbq>)
		opendir(D, "$_[0]") or die "cannot open $_[0] directory, $!";
		while($ligfile = readdir (D))
		{
			#@ligfilearray = split(/\//, $ligfile);
			#$liglen = @ligfilearray;
			if ($ligfile =~ m/pdbq$/)
			{
				$nncmpd++;
				open(flList, ">fp$ncpu.flist") || die "cannot open fp$ncpu.flist: $!\n";
				print flList "$ligfile\n";
				#print flList "$ligfilearray[$liglen-1]\n";
				close(flList);
				$ncpu++;
				print INDEXFILE "$nncmpd $nncmpd\n";
			}
		}
		close(INDEXFILE);
		closedir(D);
	}
	else
	{
		$MinimuCmpd = int($NumCmpd/$NumCPU);
		$ModCmpd = $NumCmpd%$NumCPU;
        	
		$currMod = 1;
		#$ncpu = 1;
		open(flList, ">fp$ncpu.flist") || die "cannot open fp$ncpu.flist: $!\n";
		if ($ModCmpd == 0)
		{
			$tmpindex2 = $MinimuCmpd;
		}
		else
		{
			$tmpindex2 = $MinimuCmpd + $currMod;
		}
		print INDEXFILE "1 $tmpindex2\n";
		opendir(D, "$_[0]") or die "cannot open $_[0] directory, $!";
		#while ($ligfile = <$_[0]*.pdbq>)
		while($ligfile = readdir (D))
		{
			#@ligfilearray = split(/\//, $ligfile);
			#$liglen = @ligfilearray;
			
			if ($ligfile =~ m/pdbq$/)
			{
				$nncmpd++;
				if ($currMod <= $ModCmpd)
				{
					if ($nncmpd <= $MinimuCmpd * $ncpu + $currMod)
					{
						print flList "$ligfile\n";
						#print flList "$ligfilearray[$liglen-1]\n";
					}
					else
					{
						#print "there are $nncmpd in this cycle\n";
						close(flList) || die "cannot close fp$ncpu.flist: $!\n";
						$ncpu++;
						$currMod++;
						open(flList, ">fp$ncpu.flist") || die "cannot open fp$ncpu.flist: $!\n";
						print flList "$ligfile\n";
						#print flList "$ligfilearray[$liglen-1]\n";
						if ($currMod <= $ModCmpd)
						{
							$tmpindex2 = $MinimuCmpd * $ncpu + $currMod;
						}
						else
						{
							$tmpindex2 = $MinimuCmpd * $ncpu + $currMod - 1;
						}
						print INDEXFILE "$nncmpd $tmpindex2\n";
					}
				}
				else
				{
					if ($nncmpd < $MinimuCmpd * $ncpu + $currMod)
					{
						#print flList "$ligfilearray[$liglen-1]\n";
						print flList "$ligfile\n";
					}
					else
					{
						#print "there are $nncmpd in this cycle\n";
						close(flList) || die "cannot close fp$ncpu.flist: $!\n";
						$ncpu++;
						open(flList, ">fp$ncpu.flist")|| die "cannot open fp$ncpu.flist: $!\n";
						#print flList "$ligfilearray[$liglen-1]\n";
						print flList "$ligfile\n";
						$tmpindex2 = $MinimuCmpd * $ncpu + $currMod - 1;
						print INDEXFILE "$nncmpd $tmpindex2\n";
					}
				}
			}	
		}
		close(flList) or die "cannot close fpp, $!";
		$ligandNum=0;
		close(INDEXFILE);
		closedir(D);
	}
}
