# Supplementary material for: DOVIS: an implementation for high-throughput virtual screening using AutoDock
Source: BMC Bioinformatics. 2008 Feb 27;9:126. doi: 10.1186/1471-2105-9-126 (PMC2267697; doi:10.1186/1471-2105-9-126)
Supplement: Additional file 2 — DOVIS_alpha_Release.tar.gz. This file contains the DOVIS package (DOVIS_alpha), release note and user manual. [file 1471-2105-9-126-S2.GZ › DOVIS_alpha_Release/DOVIS_alpha_LSF/part.pl]

#!/usr/bin/perl
#
# ---------------------------------------------------------------------
# PERL PROGAM "PART"
# WRITTEN BY JOE IVANIC AT BHSAI, FT. DETRICK
#
# USAGE: part.pl INPUT NUMPARTS LABEL
# 
# INPUT = INPUT FILE CONTAINING LIST OF LIGANDS, CAN INCLUDE PATH.
# NUMPARTS = NUMBER OF PARTS LIGAND FILE WILL BE EVENLY SPLIT INTO.
# LABEL(OPTIONAL) = A LABEL NAME THAT WILL BE INCLUDED IN THE NAMES
#                   OF THE NUMPARTS OUTPUT FILES    
#
# WE ASSUME THAT INPUT TAKES THE FORM "$PREFIX.$SUFFIX" WHERE IF THERE
# IS MORE THAN ONE PERIOD (".") IN INPUT THEN THE LAST ONE IS USED 
# FOR THE SPLITTING. 
# FOR EXAMPLE, IF INPUT = "name.2nd.3rd.4th.mol2" THEN 
#    PREFIX = "name.2nd.3rd.4th"
#    SUFFIX = "mol2".
#
# NAMES OF 1 -> NUMPARTS SMALLER FILES ARE NAMED:
# $PREFIX$LABEL-1.$SUFFIX, $PREFIX$LABEL-2.$SUFFIX,..., 
#                                          $PREFIX$LABEL-$NUMPARTS.$SUFFIX
#
# UPON PROGRAM COMPLETION THE FIRST $extras FILES WILL HAVE $minlig+1 
# LIGANDS AND ALL REMAINING FILES WILL CONTAIN $minlig LIGANDS. THIS IS 
# BECAUSE (TOTAL NUMBER OF LIGANDS/NUMPARTS) MAY NOT BE AN INTEGER.
#
# IN THE CASE THAT NUMPARTS > (NUMBER OF LIGANDS), THEN ONLY
# (NUMBER OF LIGANDS) FILES WILL BE PRODUCED, EACH CONTAINING DATA
# FOR ONE LIGAND.
#
# EXAMPLE: part.pl xsag.mol2 4 -BHSAI
# WILL GENERATE THE FOLLOWING FILES (IF TOT NUM LIGANDS >= NUMPARTS)
#
# xsag-BHSAI-1.mol2
# xsag-BHSAI-2.mol2
# xsag-BHSAI-3.mol2
# xsag-BHSAI-4.mol2
# ---------------------------------------------------------------------
#
   $ligandfile = $ARGV[0];
   $numparts = $ARGV[1];
   #$label = $ARGV[2];
#
# First see how many ligands there are, put in $numligs.
#
   open(INPUT, $ligandfile) or die "Cannot open $ligandfile\n";
   $numligs = 0;
   while (<INPUT>)
  {
      if (/@<TRIPOS>MOLECULE/) {$numligs += 1;}
  }
#
# Reset INPUT pointer position to beginning of file.
#
   seek(INPUT,0,0);
#
# Determine number of ligands for each of $numparts files.
# $minlig will the minimum number in each file.
# $extras is the number of files which will have 
# "one" extra, i.e. $minlig+1. These will be added into 
# file1, file2,...,file$extras, i.e. starting from file1.
#
   $minlig = int($numligs/$numparts);
   $retot = $minlig * $numparts;
#
   if ($retot <= $numligs) 
#
# This should happen! The remultiply is less than total number 
# of ligands, which leaves us some $extras < $numparts.
#
   {
      $extras = $numligs - $retot;
#
# In case, through some impossible event, $extras >= $numparts we
# continually increase $minlig by 1 until $extras < $numparts.
#
      while($extras >= $numparts)
      {
         $minlig += 1;
         $retot = $minlig * $numparts;
         $extras = $numligs - $retot;
      }
   }
#
   else
#
# This should never happen, but the remultiply has given a number
# larger than the total number of ligands, through some computer
# precision fluke. All we do is continually decrease $minlig by "one" 
# until $retot <= $numligs.
#
   {
      while($retot > $numligs)
      {
         $minlig -= 1;
         $retot = $minlig * $numparts;
      }
      $extras = $numligs - $retot;
   }
#
# In case $numparts >= $numligs then we have to set:
# $extras = $numligs-1
# $minligs = 0
# $numparts = $numligs
#
   if ($numparts > $numligs)
   {
      $extras = $numligs-1;
      $minligs = 0;
      $numparts = $numligs;
   }
#
# --------------------------------------------------------
# Now to put $minlig+1 ligands in the first $extras files.
# The iTH file will be named "$prefix-$i.$suffix"
# --------------------------------------------------------
#
# Set up common prefixes, labels (optional) and suffixes.
#
   @components = split/\./, $ligandfile;
   $prefix = $components[0];
   for ($i=1; $i < (@components-1); $i++)
   {
      $prefix = "$prefix.$components[$i]";
   }
   #$prefix = "$prefix$label";
   $suffix = $components[$#components];
#
# First move the pointer to first ligand starting point.
#
   $line = readline(INPUT);
   while (!($line =~ /@<TRIPOS>MOLECULE/))
   {
      $line = readline(INPUT);
   }
   
   open(INDEXFILE, ">CmpdIndex") or die "Cannot open CmpdIndex\n";
   
#
# Loop over first $extras files and put $minlig+1 ligands in them.
#
   for ($i=1; $i <= $extras; $i++)
   {
      $currentfile = "$prefix-$i.$suffix";
      open(OUTFILE, "> $currentfile") or die "Cannot open $currentfile\n";
      
      $lig_index_s=($i-1)*($minlig+1)+1;
      $lig_index_e=$i * ($minlig+1);
      $lig_index_x=$lig_index_e-$lig_index_s+1;
      print INDEXFILE "$lig_index_x\n";
#
      for ($ligs=1; $ligs <= ($minlig+1); $ligs++)
      {
         print {OUTFILE} $line;
         $line = readline(INPUT);

         while (!($line =~ /@<TRIPOS>MOLECULE/))
         {
            print {OUTFILE} $line;
            $line = readline(INPUT);
         }
      }
      close(OUTFILE);
   }
#
# Now to loop over remaining files, except last,
# and put $minlig ligands in them.
#
   for ($i=$extras+1; $i <= $numparts-1; $i++)
   {
      $currentfile = "$prefix-$i.$suffix";
      open(OUTFILE, "> $currentfile") or die "Cannot open $currentfile\n";
      
      $lig_index_s = ($i-1)*($minlig) + $extras + 1;
      $lig_index_e = $i * ($minlig) +  $extras;
      $lig_index_x=$lig_index_e-$lig_index_s+1;
      print INDEXFILE "$lig_index_x\n";
      #print INDEXFILE "$lig_index_s $lig_index_e\n";
#
      for ($ligs=1; $ligs <= ($minlig); $ligs++)
      {
         print {OUTFILE} $line;
         $line = readline(INPUT);
#
         while (!($line =~ /@<TRIPOS>MOLECULE/))
         {
            print {OUTFILE} $line;
            $line = readline(INPUT);
         }
      }

      close(OUTFILE);
   }
#
# Now for last file. The reason this is separate is because there is 
# an end of file (EOF) after the last ligand in INPUT, so we can just print 
# whatever is left straight to the last file without checking for
# anything.
#
   $currentfile = "$prefix-$numparts.$suffix";
   open(OUTFILE, "> $currentfile") or die "Cannot open $currentfile\n";
   $lig_index_s = ($i-1)*($minlig) + $extras + 1;
   $lig_index_e = $numligs;
   $lig_index_x=$lig_index_e-$lig_index_s+1;
   print INDEXFILE "$lig_index_x\n";
   print {OUTFILE} $line;
   while(<INPUT>) {print {OUTFILE} $_;}
#
   close(OUTFILE);
   close(INPUT);
   close(INDEXFILE);
#
# END OF PERL PROGRAM "PART"
#
