# Supplementary material for: DOVIS: an implementation for high-throughput virtual screening using AutoDock
Source: BMC Bioinformatics. 2008 Feb 27;9:126. doi: 10.1186/1471-2105-9-126 (PMC2267697; doi:10.1186/1471-2105-9-126)
Supplement: Additional file 2 — DOVIS_alpha_Release.tar.gz. This file contains the DOVIS package (DOVIS_alpha), release note and user manual. [file 1471-2105-9-126-S2.GZ › DOVIS_alpha_Release/DOVIS_alpha_LSF/sort_hitlist.pl]

#!/usr/bin/perl -w

if ($#ARGV != 1)
{
        print "usage: sort_hitlist dovis_para NumCPU\n";
        exit;
}

$dovis_para = $ARGV[0];
$NumCPU = $ARGV[1];
@namearray = ();
@valuearray = ();
$k=0;

open (Conf_File, "$dovis_para") || die "cannot open $dovis_para: $!\n";
while (<Conf_File>)
{
        if (/(.*)="(.*)"\n/)
        {
                ($varnames, $varvalues) = ($1, $2);
                if (substr($varnames, 0, 1) ne "#")
                {
                        $namearray[$k] = $varnames;
                        $valuearray[$k] = $varvalues;
                        $k++;
                }
        }
}
close(Conf_File);

for ($i=0;$i<$k;$i++)
{
    #jobs
        if ($namearray[$i] eq "jobName")
        {
                $jobValue = $valuearray[$i];
        }
        if ($namearray[$i] eq "outputDirectory")
        {
                $outputdirValue = $valuearray[$i];
        }
	#ligand
		if ($namearray[$i] eq "database")
        {
                $databaseValue = $valuearray[$i];
        }
	
	#hit selection conf
        if ($namearray[$i] eq "selectionCriterion1Name")
        {
                $selectionCriterion1NameValue = $valuearray[$i];
        }
        if ($namearray[$i] eq "selectionCriterion1")
        {
                $selectionCriterion1Value = $valuearray[$i];
        }
        if ($namearray[$i] eq "selectionCriterion2Name")
        {
                $selectionCriterion2NameValue = $valuearray[$i];
        }
        if ($namearray[$i] eq "selectionCriterion2")
        {
                $selectionCriterion2Value = $valuearray[$i];
        }
}

chdir("$outputdirValue/$jobValue") || die "Cannot chdir to $outputdirValue/$jobValue, $!";
$sflag1=0;
$sflag2=0;

if ((defined($selectionCriterion1NameValue)) && ($selectionCriterion1NameValue eq "Ranking")
	&& $selectionCriterion1Value =~ /([0-9.\-\+]+)/)
{
        $selectionCriterion1Value = $selectionCriterion1Value/100;
        $sflag1=1;
}

if ((defined($selectionCriterion2NameValue)) && ($selectionCriterion2NameValue eq "Binding Affinity")
	&& $selectionCriterion2Value =~ /([0-9.\-\+]+)/)
{
        #$selectionCriterion2Value = $selectionCriterion2Value;
        $sflag2=1;
}

if (-s "Process.post")
{
	print "PostProcess All Done, not necessary to run\n";
}
else #start else condition for postprocess
{

#system("rm DLG/*.tar");
	@varnames1 = ();
	$n=0;
	open (Rec_Info, "dock.info") || die "cannot open dock.info: $!\n";
	while (<Rec_Info>)
	{
        	if (/(.*)\n/)
        	{
                	$varnames1[$n] = $1;
                	$n++;
        	}
	}
	close(Rec_Info);

	$numligs = $varnames1[6];
	$databaseValue = $varnames1[7];
	$mol2_flag = $varnames1[10];


	system("cat RUNTIME/runtime* > alltime");
	#system("rm -Rf RUNTIME");
	open(read_time, "alltime")|| die "cannot open alltime: $!\n";
	@start_time = ();
	@end_time = ();
	@diff_time = ();
	$n=0;
	while(<read_time>)
	{
		if (/(.*)\t(.*)\t(.*)\n/)
		{
			$start_time[$n] = $1;
			$end_time[$n] = $2;
			$diff_time[$n] = $3;
			$n++;
		}
	}
	close(read_time);
	@start_time_sorted = sort {$a <=> $b} @start_time;
	@end_time_sorted = sort {$a <=> $b} @end_time;
	@diff_time_sorted = sort {$a <=> $b} @diff_time;
	$my_time = ($end_time_sorted[$n-1] - $start_time_sorted[0])/3600;
	$my_time = sprintf("%.3f", $my_time);
	$MPI_time = $diff_time_sorted[$n-1]/3600;
	$MPI_time = sprintf("%.3f", $MPI_time);
	$earliest_time=localtime($start_time_sorted[0]);
	$latest_time_start=localtime($start_time_sorted[$n-1]);
	$latest_time=localtime($end_time_sorted[$n-1]);
	open(new_time, ">>alltime")|| die "cannot open alltime writing: $!\n";
	print new_time "\nThe earliest time started $earliest_time\n";
	print new_time "The latest time started $latest_time_start\n";
	print new_time "The latest time ended $latest_time\n";
	print new_time "The time used with job array in this job is $my_time hours\n";
	print new_time "The time used with MPI in this job is $MPI_time hours\n";
	close(new_time);

	for ($cpu_i=1;$cpu_i<=$NumCPU;$cpu_i++)
	{
		if ($mol2_flag == 1)
		{
			system("tar -xf DLG/$cpu_i/DLG_$cpu_i.tar -C DLG/$cpu_i/");
			#system("gunzip DLG/$cpu_i/*.gz");
		}
		else
		{
			system("tar -xf DLG/$cpu_i/$cpu_i.tar -C DLG/$cpu_i/");
			#system("gunzip DLG/$cpu_i/*.gz");
		}
		if ($cpu_i%8 == 0)
		{
			print "$cpu_i tar files have been untared\n";
		}
	}

	system("cat MYHASH/MyTestHash* > hitlist");
	open (hitlist_file, "hitlist") || die "cannot open hitlist: $!\n";
	%hitlist_FEB = ();
	while (<hitlist_file>)
	{
        	if (/(.*)\s+(.*)\n/)
        	{
                	if (!(/(.*)\s+\n/))
                	{
                		$hitlist_FEB{$1} = $2;
                	}
        	}
	}
	close(hitlist_file);
	system("rm hitlist");

	%finallist_FEB = ();

	if (!(-d "FINAL_DLG"))
	{
        	system("mkdir -p FINAL_DLG");
	}
	else
	{
        	system("rm -Rf FINAL_DLG");
        	system("mkdir -p FINAL_DLG");
	}


	$tmpnum=0;
	foreach $str (reverse sort { $hitlist_FEB{$a} <=> $hitlist_FEB{$b}} keys %hitlist_FEB)
	{
        	if ($sflag1==1)
        	{
        		if ($tmpnum <= $numligs * $selectionCriterion1Value)
        		{
        			if ($sflag2==1)
        			{
        				if ($hitlist_FEB{$str} >= $selectionCriterion2Value)
        				{
						#print "$str $hitlist_FEB{$str}\n";
                				$finallist_FEB{$str} = $hitlist_FEB{$str};
                				@tmpname=split(/\./, $str);
						for ($cpu_i=1;$cpu_i<=$NumCPU;$cpu_i++)
						{
							if (-s "DLG/$cpu_i/$tmpname[0].dlg.gz")
							{
                						system("mv DLG/$cpu_i/$tmpname[0].dlg.gz FINAL_DLG/");
								last;
							}
						}
						$tmpnum++;
						}
					}
					else
					{
						#print "2 $str $hitlist_FEB{$str}\n";
						$finallist_FEB{$str} = $hitlist_FEB{$str};
						@tmpname=split(/\./, $str);
						for ($cpu_i=1;$cpu_i<=$NumCPU;$cpu_i++)
						{
							if (-s "DLG/$cpu_i/$tmpname[0].dlg.gz")
							{
                						system("mv DLG/$cpu_i/$tmpname[0].dlg.gz FINAL_DLG/");
								last;
							}
						}
						$tmpnum++;
					}
				}
				else
				{
					last;
				}
        	}
        	else
        	{
        		if ($sflag2==1)
        		{
        			if ($hitlist_FEB{$str} >= $selectionCriterion2Value)
        			{
                			$finallist_FEB{$str} = $hitlist_FEB{$str};
                			@tmpname=split(/\./, $str);
					for ($cpu_i=1;$cpu_i<=$NumCPU;$cpu_i++)
					{
						if (-s "DLG/$cpu_i/$tmpname[0].dlg.gz")
						{
                					system("mv DLG/$cpu_i/$tmpname[0].dlg.gz FINAL_DLG/");
							last;
						}
					}
					$tmpnum++;
				}
			}
			else
			{
				$finallist_FEB{$str} = $hitlist_FEB{$str};
				@tmpname=split(/\./, $str);
				for ($cpu_i=1;$cpu_i<=$NumCPU;$cpu_i++)
				{
					if (-s "DLG/$cpu_i/$tmpname[0].dlg.gz")
					{
                				system("mv DLG/$cpu_i/$tmpname[0].dlg.gz FINAL_DLG/");
						last;
					}
				}
				$tmpnum++;
			}
        	}

			if ($tmpnum%1000 == 0)
        	{
                	print "$tmpnum compounds in the hit list have been processed\n";
        	}
	}

	open(FinalHitList, ">Final_Hit_List");
	#print FinalHitList "Cmpd\tBinding_Affinity\tMW\tRNG\n";
	print FinalHitList "Cmpd\tBinding_Affinity\n";
	
	$tmpnum=0;
	foreach $str (reverse sort { $finallist_FEB{$a} <=> $finallist_FEB{$b}} keys %finallist_FEB)
	{
		$tmpnum++;

		$finallist_FEB{$str} = sprintf("%.3f", $finallist_FEB{$str}); 
		
        print FinalHitList "$str\t$finallist_FEB{$str}\n";
		if ($tmpnum%500 == 0)
        	{
                	print "$tmpnum compounds in the final hit list have been processed\n";
        	}
	}
	close(FinalHitList);

} # End else condition for postprocess
