# Supplementary material for: DOVIS: an implementation for high-throughput virtual screening using AutoDock
Source: BMC Bioinformatics. 2008 Feb 27;9:126. doi: 10.1186/1471-2105-9-126 (PMC2267697; doi:10.1186/1471-2105-9-126)
Supplement: Additional file 2 — DOVIS_alpha_Release.tar.gz. This file contains the DOVIS package (DOVIS_alpha), release note and user manual. [file 1471-2105-9-126-S2.GZ › DOVIS_alpha_Release/DOVIS_alpha_PBS/runDovisPipeline]

#!/bin/csh

#Usage:  runDovisPipeline NumCPU Configuration_File
# configuration file needs to have its full path.

# PBS wall clock time limit 
set DOVIS_W = 00:20:00
# PBS hostname
set DOVIS_HOST = myhost		 

set DOVIS_EXEC_DIR = $HPC
set NUM_ARRAY_JOBS = $1
set CONF_FILE_NAME = $2
set JOB_NAME = `cat $CONF_FILE_NAME | grep "jobName=" | sed -e "s/.*=//" | sed -e 's/\"//g'`
set TEMP_DIRECTORY = `cat $CONF_FILE_NAME | grep "temporaryDirectory=" | sed -e "s/.*=//" | sed -e 's/\"//g'`
if (! -d $TEMP_DIRECTORY) then
	mkdir -p $TEMP_DIRECTORY
endif

echo Starting the submission of DOVIS pipeline job ...
echo
echo Submitting the pre-processing job: 
echo "qsub -N $JOB_NAME.1 -l cput=$DOVIS_W,pvmem=1000mb,ncpus=1,host=$DOVIS_HOST -v njobs=$NUM_ARRAY_JOBS, pfile=$CONF_FILE_NAME $DOVIS_EXEC_DIR/dovisPreProcess"
set JOBID1 = `qsub -N $JOB_NAME.1 -l cput=$DOVIS_W,pvmem=100mb,ncpus=1,host=$DOVIS_HOST -v njobs=$NUM_ARRAY_JOBS,pfile=$CONF_FILE_NAME $DOVIS_EXEC_DIR/dovisPreProcess`
echo Done. Job ID = $JOBID1

echo
echo Submitting the parallel docking job array:
echo "qsub -W depend=afterok:$JOBID1 -N $JOB_NAME.2 -J 1-$NUM_ARRAY_JOBS -l cput=$DOVIS_W,pvmem=1000mb,host=$DOVIS_HOST -v njobs=$NUM_ARRAY_JOBS,pfile=$CONF_FILE_NAME $DOVIS_EXEC_DIR/dovisPipeline"
set JOBID2 = "`qsub -W depend=afterok:$JOBID1 -N $JOB_NAME.2 -J 1-$NUM_ARRAY_JOBS -l cput=$DOVIS_W,pvmem=1000mb,host=$DOVIS_HOST -v njobs=$NUM_ARRAY_JOBS,pfile=$CONF_FILE_NAME $DOVIS_EXEC_DIR/1dovisPipeline`"
echo "Done. Job ID = $JOBID2"

echo
echo Submitting the post-processing job:
echo "qsub -W depend=afterok:$JOBID2 -N $JOB_NAME.3 -l cput=$DOVIS_W,pvmem=1000mb,ncpus=1,host=$DOVIS_HOST -v njobs=$NUM_ARRAY_JOBS, pfile=$CONF_FILE_NAME $DOVIS_EXEC_DIR/dovisPostProcess"
qsub -W depend=afterok:"$JOBID2" -N $JOB_NAME.3 -l cput=$DOVIS_W,pvmem=100mb,ncpus=1,host=$DOVIS_HOST -v njobs=$NUM_ARRAY_JOBS,pfile=$CONF_FILE_NAME $DOVIS_EXEC_DIR/1dovisPostProcess > jjjj
set JOBID3 = "`more jjjj`"
echo "Done. Job ID = $JOBID3"
rm jjjj
