# Supplementary material for: DOVIS: an implementation for high-throughput virtual screening using AutoDock
Source: BMC Bioinformatics. 2008 Feb 27;9:126. doi: 10.1186/1471-2105-9-126 (PMC2267697; doi:10.1186/1471-2105-9-126)
Supplement: Additional file 2 — DOVIS_alpha_Release.tar.gz. This file contains the DOVIS package (DOVIS_alpha), release note and user manual. [file 1471-2105-9-126-S2.GZ › DOVIS_alpha_Release/DOVIS_alpha_PBS/dovisPreProcess]

#!/bin/csh

set NUM_ARRAY_JOBS = $njobs
set CONF_FILE_NAME = $pfile

echo Pre-processing job: $PBS_JOBID 
echo "DOVIS.pl $NUM_ARRAY_JOBS $CONF_FILE_NAME"
echo Pre-processing started. `date`
echo ---------------------------------------------------
DOVIS.pl $NUM_ARRAY_JOBS $CONF_FILE_NAME
echo ---------------------------------------------------
echo Pre-processing done. `date`
