# Supplementary material for: DOVIS: an implementation for high-throughput virtual screening using AutoDock
Source: BMC Bioinformatics. 2008 Feb 27;9:126. doi: 10.1186/1471-2105-9-126 (PMC2267697; doi:10.1186/1471-2105-9-126)
Supplement: Additional file 2 — DOVIS_alpha_Release.tar.gz. This file contains the DOVIS package (DOVIS_alpha), release note and user manual. [file 1471-2105-9-126-S2.GZ › DOVIS_alpha_Release/DOVIS_alpha_MT/DOVIS_MT.pl]

#!/usr/bin/perl -w

use Getopt::Std;
use POSIX ":sys_wait_h";

my %pid_rec = ();

$SIG{CHLD} = \&REAPER;
sub REAPER 
{
    my $ret_pid;
    while (($ret_pid = waitpid(-1, &WNOHANG)) > 0) 
    {
	$pid_rec{$ret_pid} = 0;
	print "Job $ret_pid done at ";
	system("date");
    }
    $SIG{CHLD} = \&REAPER;                  # install *after* calling waitpid
}

if ($#ARGV != 1)
{
	print "usage: dovis_driver.pl NumCPU Paramerter_File\n";
	exit 0;
}
$num_cpu = $ARGV[0];
$dovis_para = $ARGV[1];

#$pid = fork();
#if ($pid != 0)	# release control from GUI
#{
	print "DOVIS is running on $num_cpu CPU(s).\n";
#	exit 0;
#}

# run the real process

print "Pre-processing started.\n";
system("DOVIS.pl $num_cpu $dovis_para");

@namearray = ();
@valuearray = ();
$k = 0;

open (CONF_FH, "$dovis_para") || die "cannot open $dovis_para: $!\n";
while (<CONF_FH>)
{
	if (/(.*)="(.*)"\n/)
	{
		($varnames, $varvalues) = ($1, $2);
		if (substr($varnames, 0, 1) ne "#")
		{
			$namearray[$k] = $varnames;
			$valuearray[$k] = $varvalues;
			$k++;
		}
	}
}
close(CONF_FH);

for ($i=0;$i<$k;$i++)
{
	if ($namearray[$i] eq "jobName")
	{
		$jobValue = $valuearray[$i];
	}
	if ($namearray[$i] eq "outputDirectory")
	{
		$outputDirectoryValue = $valuearray[$i];
	}
}

foreach (1..$num_cpu)
{
    $pid = fork();
    if ($pid == 0)
    {
		system("cp $outputDirectoryValue/$jobValue/dock.info $outputDirectoryValue/$jobValue/dock.info.$_");		
		exec "startlig.pl $outputDirectoryValue/$jobValue/dock.info.$_ $_ $jobValue";
    }
    else
    {
		$pid_rec{$pid} = 1;
    }
}

print "$num_cpu jobs have been submitted. Waiting for parallel docking results...\n";
while (1)
{
    sleep(5);
    $s = 0;
    foreach $pid (keys %pid_rec)
    {
        $s = $s + $pid_rec{$pid};
    }
    unless ($s) 
	{
		print "All jobs done at ";
		system("date");
		last
	};
}

print "Post-processing started.\n";
if ($s == 0)
{
	if (!(-s "$outputDirectoryValue/$jobValue/Process.post"))
	{
		system("sort_hitlist.pl $dovis_para $num_cpu");
		system("runDovisPostProcess $outputDirectoryValue/$jobValue");
		open (STATUS_FH, ">$outputDirectoryValue/$jobValue/Process.post") || die "cannot open $outputDirectoryValue/$jobValue/Process.post: $!\n";
		print STATUS_FH "PostProcess Done\n";
	}
	else
	{
		print "Postprocess already done, not necessary to run.\n";
	}
}
else
{
	print "Error in parallel docking. Post-processing exits.\n";
}

#system("rm -Rf $outputDirectoryValue/localtmp");
