# Supplementary material for: DOVIS: an implementation for high-throughput virtual screening using AutoDock
Source: BMC Bioinformatics. 2008 Feb 27;9:126. doi: 10.1186/1471-2105-9-126 (PMC2267697; doi:10.1186/1471-2105-9-126)
Supplement: Additional file 2 — DOVIS_alpha_Release.tar.gz. This file contains the DOVIS package (DOVIS_alpha), release note and user manual. [file 1471-2105-9-126-S2.GZ › DOVIS_alpha_Release/DOVIS_alpha_MT/ligand1.pl.save]

#!/usr/bin/perl -w

if ($#ARGV != 9)
{
        print "usage: ligand1.pl ligand_file receptor_file configuration_file NumRuns center_x center_y center_z ligandNum numligs cc\n";
        exit;
}
use Sys::Hostname;
use FileHandle;
use Cwd;
$MyLocalHost = hostname;

open(host_txt,">HOSTNAMES/hostname-$ARGV[9]")||die "cannot open HOSTNAMES/hostname-$ARGV[9]: $!\n";
$MMyLocalHost = substr($MyLocalHost, 4, 5);
print host_txt "$MMyLocalHost\n";
close(host_txt)||die "cannot close HOSTNAMES/hostname-$ARGV[9]: $!\n";

open(host_txt,">HOSTNAMES/hostname1-$ARGV[9]")||die "cannot open HOSTNAMES/hostname1-$ARGV[9]: $!\n";
print host_txt "$MMyLocalHost $ARGV[9]\n";
close(host_txt)||die "cannot close HOSTNAMES/hostname1-$ARGV[9]: $!\n";

#$libdir = $ENV{"HPC"};

$start_time = time;

$ligand_file = $ARGV[0];
$pdbqs_file = $ARGV[1];
$dovis_para = $ARGV[2];
$NumRuns = $ARGV[3];
@ggcenter=();
$ggcenter[0] = $ARGV[4];
$ggcenter[1] = $ARGV[5];
$ggcenter[2] = $ARGV[6];
$ligandNum = $ARGV[7];
$numligs = $ARGV[8];
$cc = $ARGV[9];

@namearray = ();
@valuearray = ();
$k = 0;

open (Conf_File, "$dovis_para") || die "cannot open $dovis_para: $!\n";
while (<Conf_File>)
{
	if (/(.*)="(.*)"\n/)
	{
		($varnames, $varvalues) = ($1, $2);
		if (substr($varnames, 0, 1) ne "#")
		{
			$namearray[$k] = $varnames;
			$valuearray[$k] = $varvalues;
			$k++;
		}
	}
}
close(Conf_File);

for ($i=0;$i<$k;$i++)
{
	#jobs
	if ($namearray[$i] eq "restartFlag")
	{
		$restartFlagValue = $valuearray[$i];
	}
 	if ($namearray[$i] eq "jobName")
 	{
 		$jobValue = $valuearray[$i];
 	}

 	if ($namearray[$i] eq "outputDirectory")
 	{
 		$outputDirectoryValue = $valuearray[$i];
		$temporaryDirectoryValue = $outputDirectoryValue;
 	}
 	if ($namearray[$i] eq "temporaryDirectory")
 	{
 		$temporaryDirectoryValue = $valuearray[$i];
 	}
	
	if ($namearray[$i] eq "processLigand")
	{
		$processLigandValue = $valuearray[$i];
	}

	if ($namearray[$i] eq "selectionCriterion1Name")
	{
		$selectionCriterion1NameValue = $valuearray[$i];
	}
	if ($namearray[$i] eq "selectionCriterion1")
	{
		$selectionCriterion1Value = $valuearray[$i];
	}
	if ($namearray[$i] eq "selectionCriterion2Name")
	{
		$selectionCriterion2NameValue = $valuearray[$i];
	}
	if ($namearray[$i] eq "selectionCriterion2")
	{
		$selectionCriterion2Value = $valuearray[$i];
	}

	if ($namearray[$i] eq "autotorsFlags")
	{
		$prepare_ligand_flags = $valuearray[$i];
	}

}

$sflag1=0;
$sflag2=0;
if ((defined($selectionCriterion1NameValue)) && ($selectionCriterion1NameValue eq "Ranking")
	&& $selectionCriterion1Value =~ /([0-9.\-\+]+)/)
{
	$selectionCriterion1Value = $selectionCriterion1Value/100;
	$sflag1=1;
}
if ((defined($selectionCriterion2NameValue)) && ($selectionCriterion2NameValue eq "Binding Affinity")
	&& $selectionCriterion2Value =~ /([0-9.\-\+]+)/)
{
	#$selectionCriterion2Value = $selectionCriterion2Value;
	$sflag2=1;
}

if (-s "FORTRACK/For-Track-$cc")
{
	$restartFlagValue = 1;
	open(CURRTRACK, "FORTRACK/For-Track-$cc") || die "cannot open For-Track-$cc: $!\n";
	while (<CURRTRACK>)
	{
		if (/(\d*)\s(\d*)\n/)
		{
			($firstCmpd, $lastCmpd) = ($1, $2);
		}
		if (/(\d*)\sOK\n/)
		{
			$startCmpd = $1 - $firstCmpd + 1;
			$startCmpd1 = $1;
		}
		if (/(\d*)\sFAIL\n/)
        {
            $startCmpd = $1 - $firstCmpd;
            $startCmpd1 = $1 - 1;
        }
	}
	close(CURRTRACK);
	if (!defined($startCmpd))
	{
		$startCmpd = 0;
	}
	else
	{
		if ($startCmpd1 == $lastCmpd)
		{
			print "$cc All Done, not necessary to run\n";
			exit 0;
		}
	}
}
else
{
	$startCmpd = 0;
}

@index1 = ();
@index2 = ();
$indexNum = 0;
open (INDEXFILE, "CmpdIndex") || die "cannot open CmpdIndex: $!\n";
while (<INDEXFILE>)
{
	if (/(\d*)\s(\d*)\n/)
	{
		($index1[$indexNum], $index2[$indexNum]) = ($1, $2);
		$indexNum++;
	}
}
close(INDEXFILE);

$currentdir=cwd;
$new_ligand_file = "tmp_ligand_file-$cc.mol2";
if ($processLigandValue eq "Yes")
{
	if ($startCmpd == 0)
	{
		system("babel -imol2 $ligand_file -omol2 $new_ligand_file");
		#system("babel -h -imol2 $ligand_file -omol2 $new_ligand_file");
	}
}
else
{
	if ($startCmpd == 0)
	{
		system("cp $ligand_file $new_ligand_file");
	}
}

if (!(-d $cc))
{
	system("mkdir $cc");
	chdir($cc) || die "Cannot chdir to $cc, $!";
}
else
{
	chdir($cc) || die "Cannot chdir to $cc, $!";
}

if ($startCmpd == 0)
{
	system("mv ../$new_ligand_file ./");
	system("cp ../$pdbqs_file ./");
}

$postfix = ".pdbq";
$namelength1 = length($pdbqs_file);
$prefix1 = substr($pdbqs_file, 0, $namelength1-6);

if ($startCmpd == 0)
{
    system("cp ../$prefix1$postfix ./");
}

if (($restartFlagValue == 1) and (-s "lowest-energy-$cc"))
{
	system("sort -k2 -n lowest-energy-$cc > tempsortedlist");
    open(LE_CMPD,"tempsortedlist")||die "cannot open tempsortedlist: $!\n";
	$dockedcmpdline = 0;
    while (<LE_CMPD>)
    {
        if (/(\w*)\s(.*)/)
        {
			$allfebhash{$1} = $2;
			$dockedcmpdline++;
			if ($dockedcmpdline == (int($numligs * $selectionCriterion1Value)))
            {
                $LastHighestEnergy = $2;

			}
        }
	}
    close(LE_CMPD);
}

$localtmp=$temporaryDirectoryValue . "/$jobValue/localtmp/";

if (!(-d "$localtmp/$cc"))
{
    system("mkdir -p $localtmp/$cc");
}
else
{
	system("rm -Rf $localtmp/$cc");
	system("mkdir -p $localtmp/$cc");
}

system("cp * $localtmp/$cc/");

if (($restartFlagValue == 1) and (-s "$currentdir/DLG/DLG_$cc.tar"))
{
    system("cp $currentdir/DLG/DLG_$cc.tar $localtmp/$cc/");
}

if (($restartFlagValue == 1) and (-s "$currentdir/NEW_PDBQ/PDBQ_$cc.tar"))
{
    system("cp $currentdir/NEW_PDBQ/PDBQ_$cc.tar $localtmp/$cc/");
}

chdir("$localtmp/$cc") || die "Cannot chdir to $localtmp/$cc, $!";

$gcenter = "$prefix1" . ".gridcenter";

open (fpgrid_center, ">$gcenter") || die "cannot open $gcenter: $!\n";
print fpgrid_center "gridcenter $ggcenter[0] $ggcenter[1] $ggcenter[2]\t#xyz-coordinates or \"auto\"\n";
close(fpgrid_center);

system("mkgpf3k $prefix1$postfix $pdbqs_file $dovis_para > /dev/null");
system("autogrid3 -p $prefix1.gpf -l $prefix1.glg > /dev/null");

$ligname_flag=0;
$print_flag = 0;
$NumCmpd =0;

open (Ligand_DB_File, $new_ligand_file)|| die "cannot open $new_ligand_file: $!\n";

while (<Ligand_DB_File>)
{
	$line = $_;
	if (!($line =~m/^#.*/))
	{
		if ($NumCmpd <= $startCmpd)
		{
			if ($line =~m/\@<TRIPOS>MOLECULE/)
			{
				if ($NumCmpd == $startCmpd)
				{
					$last_line = $line;
					$ligname_flag = 1;
					$print_flag = 0;
				}
				$NumCmpd++;
			}
			next;
		}
		if ($ligname_flag == 1)
		{
			$ligname=$line;
			$ligname=~s/\n//;
			$ligname=~s/\s+/_/g;
			$ligname=~s/\*+//g;
			$currentCmpdss = $NumCmpd - 1 + $index1[$cc-1];
			$ligname1 = "$ligname" . "_" . "$currentCmpdss";
			if ((!defined($ligname)) or (length($ligname)<1))
			{
				$ligname1 = "UNK_" . "$currentCmpdss";
			}
			$single_ligand_file = "$ligname1" . ".mol2";
			#print "Now process compound $ligandNum $ligname.mol2\n";
			open (TMP_LIG, ">$single_ligand_file")|| die "cannot open $single_ligand_file: $!\n";
			print TMP_LIG "$last_line";
			$ligname_flag=0;
			$print_flag = 1;
		}
		if ($line =~m/\@<TRIPOS>MOLECULE/)
		{
			if ($NumCmpd > $startCmpd)
			{
				close (TMP_LIG) || die "cannot close tmp_lig1: $!\n";
				do_dock();
			}
			#chdir("$localtmp/$cc") || die "Cannot chdir to $localtmp/$cc, $!";
			$ligandNum++;
			$NumCmpd++;
			$last_line = $line;
			$ligname_flag = 1;
			$print_flag = 0;
		}
		if ($print_flag == 1)
		{
			print TMP_LIG "$line";
		}
	}
}

close(Ligand_DB_File);
close (TMP_LIG) || die "cannot close tmp_lig2: $!\n";
#chdir("$localtmp/$cc") || die "Cannot chdir to $localtmp/$cc, $!";

do_dock();

system("cp $localtmp/$cc/lowest-energy-$cc $currentdir/$cc/");
system("cp $localtmp/$cc/lowest-energy-$cc $currentdir/ENERGYLIST/");
system("cp $localtmp/$cc/For-Track-$cc $currentdir/FORTRACK/");
system("cp $localtmp/$cc/DLG_$cc.tar $currentdir/DLG/");
system("cp $localtmp/$cc/PDBQ_$cc.tar $currentdir/NEW_PDBQ/");

chdir("$currentdir/$cc") || die "Cannot chdir to $currentdir, $!";
open(TESTT, ">MyTestHash$cc");

foreach $str (sort { $allfebhash{$a} <=> $allfebhash{$b}} keys %allfebhash)
{
	$Binding_Affinity = (-(($allfebhash{$str})*4.184*1000/(8.31*298.15))/log(10));
	if ($sflag2==1)
	{
		if ($Binding_Affinity >= $selectionCriterion2Value)
		{
			print TESTT "$str\t$Binding_Affinity\n";
		}
	}
	else
	{
		print TESTT "$str\t$Binding_Affinity\n";
	}
}
close(TESTT);

system("mv MyTestHash* ../MYHASH/");
chdir("../") || die "Cannot chdir back to $cc, $!";

# cleanup
system("rm -Rf $cc");
system("rm -Rf $localtmp/$cc");
system("rm $ligand_file");

if (!(-d "DLG/$cc"))
{
        system("mkdir -p DLG/$cc");
        system("mv DLG/DLG_$cc.tar DLG/$cc/");
}
else
{
	system("mv DLG/DLG_$cc.tar DLG/$cc/");
}

chdir("NEW_PDBQ/") || die "Cannot chdir to NEW_PDBQ, $!";
system("tar -xf PDBQ_$cc.tar");
system("rm PDBQ_$cc.tar");
system("gunzip *.gz");

$end_time = time;
$diff_time = int($end_time - $start_time);
open(time_txt,">../RUNTIME/runtime-$cc")||die "cannot open runtime-$cc: $!\n";
print time_txt "$start_time\t$end_time\t$diff_time\n";
close(time_txt);


sub do_dock
{
	system("prepare_ligand.py -l $single_ligand_file $prepare_ligand_flags -o $ligname1$postfix > err_msg");
	if (-s "err_msg")
    {
        system("rm $ligname1$postfix");
		system("rm $single_ligand_file");
		return;
    }
    system("rm $single_ligand_file");

	system("mkdpf3k $ligname1$postfix $pdbqs_file $dovis_para > /dev/null");
	system("autodock3 -p $ligname1.$prefix1.dpf -l $ligname1.dlg > /dev/null");
	system("gzip $ligname1$postfix");
	system("tar -uf PDBQ_$cc.tar $ligname1$postfix.gz");
	system("rm $ligname1$postfix.gz");

	open (dlg_feb_file, "$ligname1.dlg") || die "cannot open $ligname1.dlg: $!\n";
	@febvalue = ();
	$ff=0;
	$febvalue[0] = 9999;
	while (<dlg_feb_file>)
	{
		if (/DOCKED: USER    Estimated Free Energy of Binding    =\s*([0-9.\-\+]+)/ && $ff<$NumRuns)
		{
			$febvalue[$ff] = $1;
			$ff++;
		}
	}
	close(dlg_feb_file);
	
	@febsorted = sort {$a <=> $b} @febvalue;
	$allfebhash{$ligname1} = $febsorted[0];

print "DEBUG: read $ligname1 $febsorted[0]\n";
foreach (keys %allfebhash)
{
	print "DEBUG: hash $_ $allfebhash{$_}\n";
}

	if ($sflag1==1)
        {
        	if ($NumCmpd <=(int($numligs * $selectionCriterion1Value)))
        	{
				system("gzip $ligname1.dlg");
				system("tar -uf DLG_$cc.tar $ligname1.dlg.gz");
				system("rm $localtmp/$cc/$ligname1.dlg.gz");
        		#system("cp $localtmp/$cc/DLG_$cc.tar $currentdir/DLG/");
        	}
#        	elsif (!defined($LastHighestEnergy))
#       	{
#        		if ($NumCmpd == (int($numligs * $selectionCriterion1Value)))
#       		{
#					system("gzip $ligname1.dlg");
#					system("tar -uf DLG_$cc.tar $ligname1.dlg.gz");
#					system("rm $localtmp/$cc/$ligname1.dlg.gz");
#        			#system("cp $localtmp/$cc/DLG_$cc.tar $currentdir/DLG/");
#       				#@tempsorted = sort { $allfebhash{$a} <=> $allfebhash{$b}} keys %allfebhash;
#					@tempsorted = sort { $a <=> $b} values %allfebhash; 	# jiang bugfix
#        			$LastHighestEnergy = $tempsorted[keys(%allfebhash)-1];
#       		}
#        		else
#				{
#					$LastHighestEnergy = $allfebhash{$ligname1};
#				}
#        	}
#        	elsif ($NumCmpd > (int($numligs * $selectionCriterion1Value)))
			else 
        	{
				@tempsorted = sort { $a <=> $b} values %allfebhash; 	# jiang bugfix
				$LastHighestEnergy = $tempsorted[keys(%allfebhash)-1];
				
        		if ($allfebhash{$ligname1} >= $LastHighestEnergy)
        		{
					system("rm $localtmp/$cc/$ligname1.dlg");
        			delete($allfebhash{$ligname1});
        		}
        		else
        		{
        			$tmpnum = 0;
        			foreach $str (sort { $allfebhash{$a} <=> $allfebhash{$b}} keys %allfebhash)
        			{
        				$tmpnum++;
						if ($tmpnum == (int($numligs * $selectionCriterion1Value)))
						{
							$LastHighestEnergy = $allfebhash{$str};
						}
                        if ($tmpnum > (int($numligs * $selectionCriterion1Value)))
                        {
                            $CurLigName = $str; 	# jiang bugfix

							system("gzip $ligname1.dlg");
							system("tar -uf DLG_$cc.tar $ligname1.dlg.gz");
							system("tar --delete -f DLG_$cc.tar $CurLigName.dlg.gz");
							#system("cp DLG_$cc.tar $currentdir/DLG/");
                            system("rm $localtmp/$cc/$ligname1.dlg.gz");
                            delete($allfebhash{$str});
                        }
                    }
                }
			}
			
			print "DEBUG: ";
			system("tar -tf DLG_$cc.tar");
			print "\n";
        }
        else
        {
        	system("gzip $ligname1.dlg");
        	system("tar -uf DLG_$cc.tar $ligname1.dlg.gz");
			system("rm $localtmp/$cc/$ligname1.dlg.gz");
            #system("cp $localtmp/$cc/DLG_$cc.tar $currentdir/DLG/");	
        }
	#$dock_end_time = time;
	$currentCmpd = $NumCmpd - 1 + $index1[$cc-1];

	if ($ff>0)
	{
		$ok_fail="OK";
	}
	else
	{
		$ok_fail="FAIL";
	}
	open (TRACK2, ">For-Track-$cc") || die "cannot open For-Track-$cc: $!\n";
        TRACK2->autoflush(1);
	print TRACK2 "$index1[$cc-1] $index2[$cc-1]\n";
	print TRACK2 "$currentCmpd $ok_fail\n";
	close(TRACK2);

	open(LE_CMPD,">>lowest-energy-$cc")||die "cannot open lowest-energy-$cc: $!\n";
        LE_CMPD->autoflush(1);
        print LE_CMPD "$ligname1 $febsorted[0]\n";
        close(LE_CMPD);
}
