# Supplementary material for: DOVIS: an implementation for high-throughput virtual screening using AutoDock
Source: BMC Bioinformatics. 2008 Feb 27;9:126. doi: 10.1186/1471-2105-9-126 (PMC2267697; doi:10.1186/1471-2105-9-126)
Supplement: Additional file 2 — DOVIS_alpha_Release.tar.gz. This file contains the DOVIS package (DOVIS_alpha), release note and user manual. [file 1471-2105-9-126-S2.GZ › DOVIS_alpha_Release/DOVIS_alpha_MT/runDovisPipeline]

#!/bin/csh


set DOVIS_EXEC_DIR = $HPC 
set DOVIS_PREPROCESS = $DOVIS_EXEC_DIR/dovisPreProcess
set DOVIS_PIPELINE = $DOVIS_EXEC_DIR/dovisPipeline
set DOVIS_POSTPROCESS = $DOVIS_EXEC_DIR/dovisPostProcess
set NUM_ARRAY_JOBS = $1
set CONF_FILE_NAME = $2
set JOB_NAME = `cat $CONF_FILE_NAME | grep "jobName=" | sed -e "s/.*=//" | sed -e 's/\"//g'`
set TEMP_DIRECTORY = `cat $CONF_FILE_NAME | grep "temporaryDirectory=" | sed -e "s/.*=//" | sed -e 's/\"//g'`
if (! -d $TEMP_DIRECTORY) then
	mkdir -p $TEMP_DIRECTORY
endif

echo Job send to DOVIS Pipeline
$DOVIS_EXEC_DIR/DOVIS_MT.pl $NUM_ARRAY_JOBS $CONF_FILE_NAME 
