# Supplementary material for: DOVIS: an implementation for high-throughput virtual screening using AutoDock
Source: BMC Bioinformatics. 2008 Feb 27;9:126. doi: 10.1186/1471-2105-9-126 (PMC2267697; doi:10.1186/1471-2105-9-126)
Supplement: Additional file 2 — DOVIS_alpha_Release.tar.gz. This file contains the DOVIS package (DOVIS_alpha), release note and user manual. [file 1471-2105-9-126-S2.GZ › DOVIS_alpha_Release/ReleaseNote.txt]

Welcome to DOVIS Alpha Release

DOVIS pipeline is a docking based virtual screening tool for 
Linux clusters. Currently it supports either LSF or PBS as
the queuing system. It uses AutoDock as the docking engine 
and is integrated with the queuing system to launch parallel
computational jobs. Besides the programs/scripts provided
in this package, users should obtain the following programs
and packages separately from their source.

[1] AutoDock (version 3)
The software AutoDock is from The Scripps Research Institute
(http://autodock.scripps.edu/).
Please modify parameters in the header file "autocomm.h" (see below) 
in both AutoDock and AutoGrid projects, and rebuild the programs.
MAX_MAP		18
ATOM_MAP	16
NATOMTYPES	10

[2]	ADT
The software ADT is from The Scripps Research Institute 
(http://autodock.scripps.edu/resources/adt). 

[3]	OpenBabel
OpenBabel is an open source, GNU GPL licensed software 
(http://openbabel.sourceforge.net). 

[4]	Jmol (version 10)
The software Jmol is an open source molecular viewer 
(http://jmol.sourceforge.net/). 

[5]	Queuing System
LSF: Load Share Facility (LSF) is a queuing system from 
Platform Computing Inc (http://www.platform.com). 
PBS: Portable Batch System (PBS) is a queuing system from 
Altair Grid Technologies (http://www.openpbs.org). 


After installing the above mentioned programs, please copy/move the DOVIS package
either DOVIS_alpha_LSF (LSF queue) or DOVIS_alpha_PBS (PBS queue) or DOVIS_alpha_MT
(multi-threading) to a installation location.

Now, users should update $path, setup additional environment variables and update shell:

[1] Please update $path to include executables from AutoDock (both bin/i86Linux2 and share) 
and OpenBabel, python script path from ADT (at MGLToolsPckgs/AutoDockTools/Utilities24), 
and the path to DOVIS_alpha_LSF or DOVIS_alpha_PBS or DOVIS_alpha_MT directory.

[2] Setup the following environment variables:
HPC 		path to DOVIS_alpha_LSF or DOVIS_alpha_PBS or DOVIS_alpha_MT directory
JMOL_PATH	path to jmol/10 directory from the installation of JMOL program
AUTODOCK_UTI	path to AUTODOCK/dist305/share  directory

[3] Update shell to include the following line required by AutoDock on Linux
limit stacksize unlimited

Currently, DOVIS supports either LSF or PBS queuing system. Users should update
queue specific information (e.g. hostname, wall clock limit) in the file "runDovisPipeline" 
under either DOVIS_alpha_LSF or DOVIS_alpha_PBS directory.

To start DOVIS, use the command "runDovis"


NOTE: Preprocessed database setup
Users may put preprocessed ligand pdbq files in a directory as a preprocessed database.
DOVIS can use such database directly without file conversion. To link a database to DOVIS
GUI, users need to edit the file "databases.conf" under either DOVIS_alpha_LSF or 
DOVIS_alpha_PBS directory by adding a line to specify the names and the location. It should
use the following format:

TESTDB:Test Database:/path/to/preprocessed/pdbq/directory
