# Supplementary material for: DOVIS: an implementation for high-throughput virtual screening using AutoDock
Source: BMC Bioinformatics. 2008 Feb 27;9:126. doi: 10.1186/1471-2105-9-126 (PMC2267697; doi:10.1186/1471-2105-9-126)
Supplement: Additional file 2 — DOVIS_alpha_Release.tar.gz. This file contains the DOVIS package (DOVIS_alpha), release note and user manual. [file 1471-2105-9-126-S2.GZ › DOVIS_alpha_Release/User_manual.txt]

DOVIS User Manual 

1. Menu

(1) Session
To save current parameters to a .conf file; or to open a previously saved .conf
file; or to start a new session.

(2) Go
To select "Submission" (default) to launch a docking job; or to select "Results"
to look at docked results.

2. Job Submission

(1) Job Name
All files related to a docking run are placed under the "Job Name" directory.

(2) Output Directory
This is the path to the directory where user wants the output directory with 
"Job Name" to be created.

(3) Temporary Directory
This is the path to where the temporary directory (hosting intermediate files 
during calculation) is placed. The temporary directory is under this path with 
the name as "Job Name"/localtmp. All intermediate files are removed after the 
docking run. User may use the same path as the "Output Directory" as a central 
location. On distribuated Linux clusters, user may use local drive on the 
computation node as the Temporary Directory by supplying the path to the drive.

(4) Pre-Processing Parameters
Receptor:	Path and the name of receptor file (pdb)
Grid Center:	The X, Y and Z coordinates for the center of energy grids
Grid Points:	The number of grid points along X, Y and Z directions
Spacing:	The grid resolution 
Your Database:	The path and directory where the ligand files are located. User
		should put all ligand files in that directory in either sd(sdf)
		or pdbq format. Please note, only the name of the directory not 
		the ligand file name is required. 
Process:	Yes for sd(sdf) files and No for pdbq files

(5) Searching Parameters & Docking Parameters
Please refere to the AutoDock3 documents about the meaning and how to setup 
these parameters.

(6) Output Options
Selection Criteria-Ranking:	The percentage of the original input ligands
				will be saved in the final results according
				to their estimated binding affinity. For example,
				a value of 10 means 10% of the input ligands will
				be in the final results.
Selection Criteria-Binding Affinity:	The minimum binding affinity for a docked 
					ligand to be saved in the final results
Number of CPUs:		The number of CPUs that a user will run the docking calculation
			in parallel

3. Results
After docking calculation is completed, user can visualize the results. For previously
finished jobs, user may open the corresponding .conf file to visualize the results.
The ligand name, rank, biding affinity and the corresponding conformations are displayed
in two tables (Top Ligands and Conformations). In addition, user can view the conformation 
of a docked ligand by selecting a row in the "Conformations" table.

Selection Criteria:	User can further limit the number of ligands displayed in the table
			by Rank(percentage of saved ligands) and BA(minimum binding affinity).
Export:			User can tar and gzip the "Job Name" directory into a file
Conformation Viewing Option:	User may view either the docked ligand conformation or the
				same conformation with the target receptor.

4. Misc.
(1) Final results including a list of top ligand names with estimated binding affinities, 
dlg files and top ligand conformations (pdbq files) are saved in the "Job Name" directory.

Final_Hit_List:		Text file with top ligand names and binding affinity values
FINAL_DLG:		Directory which contains top ligand dlg files (gzip)
CONFORMATIONS:		Directory which contains the conformations of top ligands

(2) Command line usage
Users may run DOVIS pipeline without using the GUI once a .conf file is in place (user may 
generate the .conf file using the GUI or modify an exisiting one with a text editor).
The command to use is:

runDovisPipeline number_of_CPU_to_use /full/path/to/conf_file

For example:
runDovisPipeline 2 /home/xjiang/DOVIS_alpha_downloads/example/TestRun-1.conf

Exactly the same command can be used to restart a stopped job.

5. Tutorial
In the "example" directory, there is a "TestRun.conf" file. Users may load this conf in the GUI, 
updated the related output directory, temporary directory, target receptor (1kim_protein.pdb) 
and ligand database (ligs directory) and run this example. The directory "TestRun" is the
results that we obtained. User may use this as a reference to compare their results. However,
please note because of the random number generation, the result will never be same when two or
more dockingruns are compared. If LSF or PBS queuing system is used, please update the queue specific
information in the file "runDovisPipeline" before submit the job.
